# Supplementary material for: Changes in the Transcriptome Caused by Mutations in the Ribosomal Protein uS10 Associated with a Predisposition to Colorectal Cancer
Source: Int J Mol Sci. 2022 May 31;23(11):6174. doi: 10.3390/ijms23116174 (PMC9181716; doi:10.3390/ijms23116174)
Supplement: Supplementary file 1 [file ijms-23-06174-s001.zip]

Archive with 6 entries (6 files):
- ijms-1724764-supplementary/Supplementary Material.pdf
- ijms-1724764-supplementary/Supplementary Table S1.xlsx
- ijms-1724764-supplementary/Supplementary Table S2.xlsx
- ijms-1724764-supplementary/Supplementary Table S3.xlsx
- ijms-1724764-supplementary/Supplementary Table S4.xlsx
- ijms-1724764-supplementary/Supplementary Table S5.xlsx
