# Supplementary material for: Changes in the Transcriptome Caused by Mutations in the Ribosomal Protein uS10 Associated with a Predisposition to Colorectal Cancer
Source: Int J Mol Sci. 2022 May 31;23(11):6174. doi: 10.3390/ijms23116174 (PMC9181716; doi:10.3390/ijms23116174)
Supplement: Supplementary file 1 [file ijms-23-06174-s001.zip › ijms-1724764-supplementary/Supplementary Table S1.xlsx]

## Sheet: uS10 metadata
Sample name	Library code	Barcode number	Assay	Condition	MGISEQ left (F) reads	MGISEQ right (R) reads	Merged fastq name	Bioanalyzer name	Bam-name	Total raw read counts	Seq mode	Read counts after QC filtering	Uniquely mapped reads %	Exonic	Intronic	Intergenic	intronic/intergenic overlapping exon	5'-3' bias
US10-01	S10-T7	1	RNA-seq	3xFLAG_uS10_WT expression	V300071479_L03_1_1.fq V300071479_L04_1_1.fq	V300071479_L03_1_2.fq V300071479_L04_1_2.fq	uS10_1_1.fq uS10_1_2.fq	US10-01	FLAG_uS10_WT_rep1	110887837	2x100 PE	99625794	91.91	0.8527	0.125	0.0223	0.0419	1.1
US10-02	S10-T8	2	RNA-seq	3xFLAG_uS10_WT expression	V300071479_L03_2_1.fq V300071479_L04_2_1.fq	V300071479_L03_2_2.fq V300071479_L04_2_2.fq	uS10_2_1.fq uS10_2_2.fq	US10-02	FLAG_uS10_WT_rep2	128435332	2x100 PE	115840820	92.68	0.8633	0.1156	0.0211	0.0415	1.11
US10-03	S10-T9	3	RNA-seq	3xFLAG_uS10_WT expression	V300071479_L03_3_1.fq V300071479_L04_3_1.fq	V300071479_L03_3_2.fq V300071479_L04_3_2.fq	uS10_3_1.fq uS10_3_2.fq	US10-03	FLAG_uS10_WT_rep3	40947434	2x100 PE	35937610	91.84	0.866	0.111	0.023	0.0422	1.12
US10-04	S10m1-T1	4	RNA-seq	3xFLAG_uS10_mut1 expression	V300071479_L03_4_1.fq V300071479_L04_4_1.fq	V300071479_L03_4_2.fq V300071479_L04_4_2.fq	uS10_4_1.fq uS10_4_2.fq	US10-04	FLAG_uS10_mut1_rep1	39788466	2x100 PE	34910181	89.75	0.8581	0.1138	0.028	0.0427	1.13
US10-05	S10m1-T2	13	RNA-seq	3xFLAG_uS10_mut1 expression	V300071479_L03_13_1.fq V300071479_L04_13_1.fq	V300071479_L03_13_2.fq V300071479_L04_13_2.fq	uS10_13_1.fq uS10_13_2.fq	US10-05	FLAG_uS10_mut1_rep2	47629097	2x100 PE	42385423	89.71	0.844	0.1272	0.0288	0.0413	1.16
US10-06	S10m1-T3	14	RNA-seq	3xFLAG_uS10_mut1 expression	V300071479_L03_14_1.fq V300071479_L04_14_1.fq	V300071479_L03_14_2.fq V300071479_L04_14_2.fq	uS10_14_1.fq uS10_14_2.fq	US10-06	FLAG_uS10_mut1_rep3	105501256	2x100 PE	94385383	90.94	0.8487	0.1241	0.0272	0.0405	1.13
US10-07	S10m2-T1	15	RNA-seq	3xFLAG_uS10_mut2 expression	V300071479_L03_15_1.fq V300071479_L04_15_1.fq	V300071479_L03_15_2.fq V300071479_L04_15_2.fq	uS10_15_1.fq uS10_15_2.fq	US10-07	FLAG_uS10_mut2_rep1	92883617	2x100 PE	83956438	91.17	0.8481	0.125	0.0269	0.0415	1.11
US10-08	S10m2-T2	16	RNA-seq	3xFLAG_uS10_mut2 expression	V300071479_L03_16_1.fq V300071479_L04_16_1.fq	V300071479_L03_16_2.fq V300071479_L04_16_2.fq	uS10_16_1.fq uS10_16_2.fq	US10-08	FLAG_uS10_mut2_rep2	77277773	2x100 PE	68701440	90.75	0.8504	0.1218	0.0278	0.0396	1.11
US10-09	S10m2-T3	121	RNA-seq	3xFLAG_uS10_mut2 expression	V300071479_L03_121_1.fq V300071479_L04_121_1.fq	V300071479_L03_121_2.fq V300071479_L04_121_2.fq	uS10_121_1.fq uS10_121_2.fq	US10-09	FLAG_uS10_mut2_rep3	34356014	2x100 PE	30405976	88.48	0.8499	0.1233	0.0269	0.042	1.12
US10-10	S10m3-T1	122	RNA-seq	3xFLAG_uS10_mut3 expression	V300071479_L03_122_1.fq V300071479_L04_122_1.fq	V300071479_L03_122_2.fq V300071479_L04_122_2.fq	uS10_122_1.fq uS10_122_2.fq	US10-10	FLAG_uS10_mut3_rep1	36746667	2x100 PE	36735200	89.71	0.8289	0.1375	0.0337	0.0409	1.14
US10-11	S10m3-T2	123	RNA-seq	3xFLAG_uS10_mut3 expression	V300071479_L03_123_1.fq V300071479_L04_123_1.fq	V300071479_L03_123_2.fq V300071479_L04_123_2.fq	uS10_123_1.fq uS10_123_2.fq	US10-11	FLAG_uS10_mut3_rep2	41089314	2x100 PE	40374889	86.34	0.8649	0.1156	0.0196	0.0419	1.12
US10-12	S10m3-T3	125	RNA-seq	3xFLAG_uS10_mut3 expression	V300071479_L03_125_1.fq V300071479_L04_125_1.fq	V300071479_L03_125_2.fq V300071479_L04_125_2.fq	uS10_125_1.fq uS10_125_2.fq	US10-12	FLAG_uS10_mut3_rep3	34699560	2x100 PE	32297597	87.75	0.8571	0.1161	0.0268	0.0409	1.11
US10-13	C-T16	124	RNA-seq	HEK293 normal cells	V300071479_L03_124_1.fq V300071479_L04_124_1.fq	V300071479_L03_124_2.fq V300071479_L04_124_2.fq	uS10_124_1.fq uS10_124_2.fq	US10-13	N_HEK293_rep1	45218600	2x100 PE	30482957	95.28	0.8482	0.1197	0.0321	0.0413	1.11
US10-14	C-T17	126	RNA-seq	HEK293 normal cells	V300071479_L03_126_1.fq V300071479_L04_126_1.fq	V300071479_L03_126_2.fq V300071479_L04_126_2.fq	uS10_126_1.fq uS10_126_2.fq	US10-14	N_HEK293_rep2	35587631	2x100 PE	32224292	94.76	0.8722	0.1104	0.0175	0.0423	1.11
US10-15	C-T18	127	RNA-seq	HEK293 normal cells	V300071479_L03_126_1.fq V300071479_L04_126_1.fq	V300071479_L03_126_2.fq V300071479_L04_126_2.fq	uS10_127_1.fq uS10_127_2.fq	US10-15	N_HEK293_rep3	34169510	2x100 PE	30081074	94.82	0.852	0.1267	0.0213	0.0425	1.09
