# Supplementary material for: Changes in the Transcriptome Caused by Mutations in the Ribosomal Protein uS10 Associated with a Predisposition to Colorectal Cancer
Source: Int J Mol Sci. 2022 May 31;23(11):6174. doi: 10.3390/ijms23116174 (PMC9181716; doi:10.3390/ijms23116174)
Supplement: Supplementary file 1 [file ijms-23-06174-s001.zip › ijms-1724764-supplementary/Supplementary Table S2.xlsx]

## Sheet: wt vs mut1
hgnc_symbol	ensembl	gene_biotype	description	entrez	baseMean	log2FoldChange	lfcSE	LFC_Shrunken	lfcSE_Shrunken	stat	pvalue	padj	FLAG_uS10_WT_rep1	FLAG_uS10_WT_rep2	FLAG_uS10_WT_rep3	FLAG_uS10_mut1_rep1	FLAG_uS10_mut1_rep2	FLAG_uS10_mut1_rep3
ZSCAN10	ENSG00000130182	protein_coding	zinc finger and SCAN domain containing 10 [Source:HGNC Symbol;Acc:HGNC:12997]	84891	28.278	8.56928	1.74745	0.00384676	0.0477274	-4.90388	9.39606e-07	0.00153306	0	0	0	14.5135	23.5426	131.612
CHRM5	ENSG00000184984	protein_coding	cholinergic receptor muscarinic 5 [Source:HGNC Symbol;Acc:HGNC:1954]	1133	27.9145	8.54902	1.6974	0.00428729	0.0477837	-5.03653	4.74041e-07	0.000881069	0	0	0	19.956	39.7281	107.803
KCTD4	ENSG00000180332	protein_coding	potassium channel tetramerization domain containing 4 [Source:HGNC Symbol;Acc:HGNC:23227]	386618	26.4836	8.46856	1.67395	0.00451639	0.0478153	-5.05902	4.21409e-07	0.000881069	0	0	0	27.2127	66.2136	65.4754
SLC35G6	ENSG00000259224	protein_coding	solute carrier family 35 member G6 [Source:HGNC Symbol;Acc:HGNC:31351]	643664	17.0737	7.84186	1.9683	0.00257028	0.0475982	-3.98408	6.77414e-05	0.0356538	0	0	0	7.25673	19.1284	76.0573
RHOH	ENSG00000168421	protein_coding	ras homolog family member H [Source:HGNC Symbol;Acc:HGNC:686]	399	15.7257	7.70836	2.27416	0.00169392	0.0475398	-3.38954	0.000700105	0.155186	0	0	0	39.912	54.4423	0
PDZK1	ENSG00000174827	protein_coding	PDZ domain containing 1 [Source:HGNC Symbol;Acc:HGNC:8821]	5174	27.8565	7.5891	1.6029	0.00514731	0.047911	-4.73461	2.19478e-06	0.00298417	0	0.516151	0	39.912	82.3991	44.3116
IGLL1	ENSG00000128322	protein_coding	immunoglobulin lambda like polypeptide 1 [Source:HGNC Symbol;Acc:HGNC:5870]	3543	13.1121	7.45633	2.05041	0.00226012	0.0475745	-3.63651	0.00027636	0.107721	0	0	0	10.8851	29.4283	38.3593
TCP11	ENSG00000124678	protein_coding	t-complex 11 [Source:HGNC Symbol;Acc:HGNC:11658]	6954	12.658	7.40547	2.0599	0.00222665	0.0475721	-3.59507	0.000324306	0.11503	0	0	0	16.3276	20.5998	39.0207
OTOGL	ENSG00000165899	protein_coding	otogelin like [Source:HGNC Symbol;Acc:HGNC:26901]	283310	12.2423	7.35004	2.39174	0.00147175	0.0475287	-3.0731	0.00211849	0.256107	0	0	0	48.9829	0	24.4706
FFAR1	ENSG00000126266	protein_coding	free fatty acid receptor 1 [Source:HGNC Symbol;Acc:HGNC:4498]	2864	11.897	7.31869	2.12758	0.00202787	0.0475589	-3.43992	0.000581894	0.141704	0	0	0	10.8851	16.1855	44.3116
TEK	ENSG00000120156	protein_coding	TEK receptor tyrosine kinase [Source:HGNC Symbol;Acc:HGNC:11724]	7010	11.6973	7.29421	2.15105	0.00197177	0.0475554	-3.391	0.000696369	0.155186	0	0	0	7.25673	20.5998	42.3275
TNF	ENSG00000232810	protein_coding	tumor necrosis factor [Source:HGNC Symbol;Acc:HGNC:11892]	7124	11.3671	7.25544	2.48378	0.00133681	0.0475228	-2.92113	0.00348761	0.325165	0	0	0	0	7.35706	60.8458
RFPL4A	ENSG00000223638	protein_coding	ret finger protein like 4A [Source:HGNC Symbol;Acc:HGNC:16449]	342931	10.8125	7.1668	2.20851	0.00182342	0.0475466	-3.24508	0.00117417	0.197637	0	0	0	27.2127	32.3711	5.29094
POU5F2	ENSG00000248483	protein_coding	POU domain class 5, transcription factor 2 [Source:HGNC Symbol;Acc:HGNC:26367]	134187	10.5703	7.14768	2.21553	0.0018077	0.0475457	-3.22618	0.00125456	0.204627	0	0	0	7.25673	19.1284	37.0366
NKAIN4	ENSG00000101198	protein_coding	sodium/potassium transporting ATPase interacting 4 [Source:HGNC Symbol;Acc:HGNC:16191]	128414	10.3437	7.11899	2.26393	0.0017042	0.04754	-3.14452	0.00166357	0.228584	0	0	0	9.07091	7.35706	45.6344
SPACA3	ENSG00000141316	protein_coding	sperm acrosome associated 3 [Source:HGNC Symbol;Acc:HGNC:16260]	124912	10.4281	7.11281	2.575	0.00122163	0.0475182	-2.76226	0.00574031	0.397768	0	0	0	50.7971	11.7713	0
RFPL4AL1	ENSG00000229292	protein_coding	ret finger protein like 4A like 1 [Source:HGNC Symbol;Acc:HGNC:45147]	729974	9.90537	7.04097	2.27	0.00168931	0.0475392	-3.10175	0.00192378	0.248779	0	0	0	21.7702	32.3711	5.29094
OTOR	ENSG00000125879	protein_coding	otoraplin [Source:HGNC Symbol;Acc:HGNC:8517]	56914	9.80942	7.03029	2.93345	0.000890551	0.0475073	-2.39659	0.0165483	0.530694	0	0	0	0	58.8565	0
WDR87	ENSG00000171804	protein_coding	WD repeat domain 87 [Source:HGNC Symbol;Acc:HGNC:29934]	83889	9.64097	7.00217	2.429	0.00141402	0.047526	-2.88274	0.00394234	0.340335	0	0	0	14.5135	42.671	0.661368
RGS22	ENSG00000132554	protein_coding	regulator of G protein signaling 22 [Source:HGNC Symbol;Acc:HGNC:24499]	26166	19.1242	6.98226	2.15377	0.00187915	0.0475493	-3.24188	0.00118745	0.197699	0	0	1.71782	0	5.88565	107.142
MGAM2	ENSG00000257743	protein_coding	maltase-glucoamylase 2 (putative) [Source:HGNC Symbol;Acc:HGNC:28101]	93432	9.06347	6.92968	2.73647	0.00103739	0.0475117	-2.53234	0.0113303	0.470393	0	0	0	0	1.47141	52.9094
LILRB3	ENSG00000204577	protein_coding	leukocyte immunoglobulin like receptor B3 [Source:HGNC Symbol;Acc:HGNC:6607]	11025	8.94969	6.89377	2.66996	0.00111456	0.0475142	-2.58198	0.0098236	0.454056	0	0	0	27.2127	26.4854	0
TAS2R30	ENSG00000256188	protein_coding	taste 2 receptor member 30 [Source:HGNC Symbol;Acc:HGNC:19112]	259293	8.87584	6.88111	2.67971	0.00110446	0.0475139	-2.56786	0.0102329	0.460733	0	0	0	32.6553	20.5998	0
MYADML2	ENSG00000185105	protein_coding	myeloid associated differentiation marker like 2 [Source:HGNC Symbol;Acc:HGNC:34548]	255275	8.54114	6.84354	2.74458	0.00104259	0.0475118	-2.49347	0.0126501	0.487942	0	0	0	3.62836	0	47.6185
TAT	ENSG00000198650	protein_coding	tyrosine aminotransferase [Source:HGNC Symbol;Acc:HGNC:11573]	6898	8.51794	6.83188	2.38093	0.0014956	0.0475296	-2.86942	0.00411228	0.342096	0	0	0	5.44255	26.4854	19.1797
DNAJC5B	ENSG00000147570	protein_coding	DnaJ heat shock protein family (Hsp40) member C5 beta [Source:HGNC Symbol;Acc:HGNC:24138]	85479	8.46618	6.81274	3.0744	0.000796584	0.0475048	-2.21595	0.0266947	0.602071	0	0	0	50.7971	0	0
CYP2C19	ENSG00000165841	protein_coding	cytochrome P450 family 2 subfamily C member 19 [Source:HGNC Symbol;Acc:HGNC:2621]	1557	16.7453	6.7827	2.1235	0.00193838	0.0475526	-3.19412	0.0014026	0.214553	0	0	1.71782	0	54.4423	44.3116
GFY	ENSG00000261949	protein_coding	golgi associated olfactory signaling regulator [Source:HGNC Symbol;Acc:HGNC:44663]	100507003	7.84753	6.70821	3.13852	0.00075888	0.0475039	-2.13738	0.0325673	0.634575	0	0	0	0	47.0852	0
A3GALT2	ENSG00000184389	protein_coding	alpha 1,3-galactosyltransferase 2 [Source:HGNC Symbol;Acc:HGNC:30005]	127550	7.70484	6.69508	2.79461	0.00102297	0.0475112	-2.39571	0.0165882	0.530694	0	0	0	0	5.88565	40.3434
ZNF433	ENSG00000197647	protein_coding	zinc finger protein 433 [Source:HGNC Symbol;Acc:HGNC:20811]	163059	7.7367	6.69421	2.43495	0.00140161	0.0475253	-2.74922	0.00597374	0.397768	0	0	0	9.07091	16.1855	21.1638
PCSK1	ENSG00000175426	protein_coding	proprotein convertase subtilisin/kexin type 1 [Source:HGNC Symbol;Acc:HGNC:8743]	5122	7.68311	6.6742	2.80661	0.000985425	0.04751	-2.37803	0.0174055	0.547184	0	0	0	18.1418	27.9568	0
FCAMR	ENSG00000162897	protein_coding	Fc fragment of IgA and IgM receptor [Source:HGNC Symbol;Acc:HGNC:24692]	83953	7.6023	6.66238	3.17012	0.000741312	0.0475035	-2.10162	0.0355867	0.659061	0	0	0	0	45.6138	0
TRIM67	ENSG00000119283	protein_coding	tripartite motif containing 67 [Source:HGNC Symbol;Acc:HGNC:31859]	440730	7.39295	6.62303	2.83947	0.000958488	0.0475092	-2.33249	0.019675	0.563989	0	0	0	0	39.7281	4.62957
MISP	ENSG00000099812	protein_coding	mitotic spindle positioning [Source:HGNC Symbol;Acc:HGNC:27000]	126353	7.32253	6.61443	2.80912	0.000982795	0.0475099	-2.35463	0.0185412	0.548041	0	0	0	18.1418	0	25.7933
CTAG1A	ENSG00000268651	protein_coding	cancer/testis antigen 1A [Source:HGNC Symbol;Acc:HGNC:24198]	246100	7.27504	6.61146	3.18048	0.000735551	0.0475034	-2.07876	0.0376392	0.668023	0	0	0	0	0	43.6503
CTAG1B	ENSG00000184033	protein_coding	cancer/testis antigen 1B [Source:HGNC Symbol;Acc:HGNC:2491]	1485	7.27504	6.61146	3.18048	0.000735551	0.0475034	-2.07876	0.0376392	0.668023	0	0	0	0	0	43.6503
CACNA1F	ENSG00000102001	protein_coding	calcium voltage-gated channel subunit alpha1 F [Source:HGNC Symbol;Acc:HGNC:1393]	778	7.3473	6.60759	2.85469	0.000945623	0.0475088	-2.31464	0.0206325	0.566941	0	0	0	30.8411	13.2427	0
ELOA3B	ENSG00000288607	protein_coding	elongin A3 family member B [Source:HGNC Symbol;Acc:HGNC:31007]	728929	7.27345	6.59225	2.88563	0.000921613	0.0475081	-2.28451	0.0223418	0.571361	0	0	0	36.2836	7.35706	0
RSPH9	ENSG00000172426	protein_coding	radial spoke head component 9 [Source:HGNC Symbol;Acc:HGNC:21057]	221421	13.5398	6.55387	2.02609	0.00227244	0.0475749	-3.23474	0.00121752	0.200658	0	0.516151	0	38.0978	2.94283	39.6821
CARD14	ENSG00000141527	protein_coding	caspase recruitment domain family member 14 [Source:HGNC Symbol;Acc:HGNC:16446]	79092	14.1467	6.53873	1.93402	0.00252389	0.0475926	-3.38091	0.000722472	0.157171	0	0	1.71782	27.2127	23.5426	32.407
C11orf91	ENSG00000205177	protein_coding	chromosome 11 open reading frame 91 [Source:HGNC Symbol;Acc:HGNC:34444]	100131378	6.90847	6.53817	2.90738	0.000904848	0.0475076	-2.24882	0.024524	0.592792	0	0	0	0	4.41424	37.0366
GIMAP8	ENSG00000171115	protein_coding	GTPase, IMAP family member 8 [Source:HGNC Symbol;Acc:HGNC:21792]	155038	6.7239	6.49799	3.26434	0.000824755	0.0475056	-1.9906	0.0465251	0.708949	0	0	0	0	0	40.3434
ADGRG4	ENSG00000156920	protein_coding	adhesion G protein-coupled receptor G4 [Source:HGNC Symbol;Acc:HGNC:18992]	139378	6.7239	6.49799	3.26434	0.000824755	0.0475056	-1.9906	0.0465251	0.708949	0	0	0	0	0	40.3434
BNIP5	ENSG00000189325	protein_coding	BCL2 interacting protein 5 [Source:HGNC Symbol;Acc:HGNC:33769]	389384	6.68545	6.47168	2.94107	0.000880208	0.0475069	-2.20045	0.0277748	0.608993	0	0	0	25.3986	14.7141	0
KCNH8	ENSG00000183960	protein_coding	potassium voltage-gated channel subfamily H member 8 [Source:HGNC Symbol;Acc:HGNC:18864]	131096	6.652	6.46432	3.31857	0.000666774	0.0475019	-1.94793	0.0514237	0.726435	0	0	0	39.912	0	0
LCE1E	ENSG00000186226	protein_coding	late cornified envelope 1E [Source:HGNC Symbol;Acc:HGNC:29466]	353135	6.62136	6.46298	3.31501	0.000668513	0.0475019	-1.94961	0.0512227	0.726107	0	0	0	0	39.7281	0
MAP1LC3A	ENSG00000101460	protein_coding	microtubule associated protein 1 light chain 3 alpha [Source:HGNC Symbol;Acc:HGNC:6838]	84557	6.62136	6.46298	3.31501	0.000668513	0.0475019	-1.94961	0.0512227	0.726107	0	0	0	0	39.7281	0
EDN2	ENSG00000127129	protein_coding	endothelin 2 [Source:HGNC Symbol;Acc:HGNC:3177]	1907	6.60463	6.45737	2.97704	0.000855394	0.0475063	-2.16906	0.0300783	0.620427	0	0	0	7.25673	32.3711	0
ZNF665	ENSG00000197497	protein_coding	zinc finger protein 665 [Source:HGNC Symbol;Acc:HGNC:25885]	79788	6.55703	6.4495	2.57713	0.00120877	0.0475174	-2.50259	0.0123289	0.484717	0	0	0	16.3276	11.7713	11.2432
PCDHB10	ENSG00000120324	protein_coding	protocadherin beta 10 [Source:HGNC Symbol;Acc:HGNC:8681]	56126	6.44278	6.43796	2.99455	0.00084374	0.047506	-2.14989	0.0315636	0.630161	0	0	0	0	2.94283	35.7138
SIGLEC14	ENSG00000254415	protein_coding	sialic acid binding Ig like lectin 14 [Source:HGNC Symbol;Acc:HGNC:32926]	100049587	6.4595	6.43062	2.61989	0.00115784	0.0475156	-2.45454	0.0141064	0.514675	0	0	0	5.44255	22.0712	11.2432
CDHR4	ENSG00000187492	protein_coding	cadherin related family member 4 [Source:HGNC Symbol;Acc:HGNC:34527]	389118	6.3594	6.40269	3.01384	0.000830683	0.0475056	-2.12443	0.0336341	0.644859	0	0	0	7.25673	30.8997	0
AGMO	ENSG00000187546	protein_coding	alkylglycerol monooxygenase [Source:HGNC Symbol;Acc:HGNC:33784]	392636	6.23538	6.36942	3.07294	0.000793808	0.0475047	-2.07275	0.0381959	0.670549	0	0	0	34.4695	2.94283	0
CHRDL2	ENSG00000054938	protein_coding	chordin like 2 [Source:HGNC Symbol;Acc:HGNC:24168]	25884	6.13089	6.3519	3.40118	0.000630277	0.0475011	-1.86756	0.0618238	0.756808	0	0	0	0	36.7853	0
HORMAD2	ENSG00000176635	protein_coding	HORMA domain containing 2 [Source:HGNC Symbol;Acc:HGNC:28383]	150280	6.02457	6.3304	2.74964	0.00117171	0.0475162	-2.30226	0.0213203	0.570139	0	0	0	18.1418	1.47141	16.5342
ASMT	ENSG00000196433	protein_coding	acetylserotonin O-methyltransferase [Source:HGNC Symbol;Acc:HGNC:750]	438	6.04727	6.32663	3.42542	0.000620121	0.0475009	-1.84697	0.0647521	0.759769	0	0	0	36.2836	0	0
GAGE12J	ENSG00000224659	protein_coding	G antigen 12J [Source:HGNC Symbol;Acc:HGNC:17778]	729396	6.04727	6.32663	3.42542	0.000620121	0.0475009	-1.84697	0.0647521	0.759769	0	0	0	36.2836	0	0
GAGE13	ENSG00000274274	protein_coding	G antigen 13 [Source:HGNC Symbol;Acc:HGNC:29081]	645051	6.04727	6.32663	3.42542	0.000620121	0.0475009	-1.84697	0.0647521	0.759769	0	0	0	36.2836	0	0
GAGE12G	ENSG00000215269	protein_coding	G antigen 12G [Source:HGNC Symbol;Acc:HGNC:31907]	2576	6.04727	6.32663	3.42542	0.000620121	0.0475009	-1.84697	0.0647521	0.759769	0	0	0	36.2836	0	0
PRLHR	ENSG00000119973	protein_coding	prolactin releasing hormone receptor [Source:HGNC Symbol;Acc:HGNC:4464]	2834	6.04727	6.32663	3.42542	0.000620121	0.0475009	-1.84697	0.0647521	0.759769	0	0	0	36.2836	0	0
PCDHB7	ENSG00000113212	protein_coding	protocadherin beta 7 [Source:HGNC Symbol;Acc:HGNC:8692]	56129	11.5354	6.31401	2.39761	0.00142938	0.0475264	-2.63346	0.00845198	0.428338	0	0.516151	0	59.868	8.82848	0
MUC5AC	ENSG00000215182	protein_coding	mucin 5AC, oligomeric mucus/gel-forming [Source:HGNC Symbol;Acc:HGNC:7515]	4586	5.83903	6.29287	3.06242	0.000838454	0.0475058	-2.05487	0.0398914	0.67933	0	0	0	7.25673	0	27.7774
FAM180B	ENSG00000196666	protein_coding	family with sequence similarity 180 member B [Source:HGNC Symbol;Acc:HGNC:34451]	399888	5.74491	6.25254	3.48552	0.000596081	0.0475005	-1.79386	0.0728352	0.761013	0	0	0	34.4695	0	0
ANKUB1	ENSG00000206199	protein_coding	ankyrin repeat and ubiquitin domain containing 1 [Source:HGNC Symbol;Acc:HGNC:29642]	389161	5.62162	6.24008	3.47053	0.000569026	0.0475	-1.79802	0.0721739	0.761013	0	0	0	0	0	33.7297
LRRIQ4	ENSG00000188306	protein_coding	leucine rich repeats and IQ motif containing 4 [Source:HGNC Symbol;Acc:HGNC:34298]	344657	5.68778	6.23661	3.20228	0.00072117	0.047503	-1.94755	0.0514684	0.726435	0	0	0	32.6553	1.47141	0
CHURC1-FNTB	ENSG00000125954	protein_coding	CHURC1-FNTB readthrough [Source:HGNC Symbol;Acc:HGNC:42960]	100529261	5.68778	6.23661	3.20228	0.00072117	0.047503	-1.94755	0.0514684	0.726435	0	0	0	32.6553	1.47141	0
C9orf135	ENSG00000204711	protein_coding	chromosome 9 open reading frame 135 [Source:HGNC Symbol;Acc:HGNC:31422]	138255	5.64042	6.23156	3.49916	0.000588786	0.0475003	-1.78087	0.0749337	0.768867	0	0	0	0	33.8425	0
SLPI	ENSG00000124107	protein_coding	secretory leukocyte peptidase inhibitor [Source:HGNC Symbol;Acc:HGNC:11092]	6590	5.40117	6.18245	3.5197	0.000529291	0.0474993	-1.75653	0.0789986	0.781232	0	0	0	0	0	32.407
P2RX6	ENSG00000099957	protein_coding	purinergic receptor P2X 6 [Source:HGNC Symbol;Acc:HGNC:8538]	9127	5.39006	6.17951	3.14597	0.000750289	0.0475036	-1.96426	0.0494995	0.719704	0	0	0	0	5.88565	26.4547
CHODL	ENSG00000154645	protein_coding	chondrolectin [Source:HGNC Symbol;Acc:HGNC:17807]	140578	5.39518	6.1674	3.55343	0.000570659	0.0475	-1.73562	0.0826315	0.789353	0	0	0	0	32.3711	0
STAR	ENSG00000147465	protein_coding	steroidogenic acute regulatory protein [Source:HGNC Symbol;Acc:HGNC:11359]	6770	5.3051	6.15436	2.82998	0.000936776	0.0475084	-2.1747	0.0296525	0.617024	0	0	0	5.44255	5.88565	20.5024
TCERG1L	ENSG00000176769	protein_coding	transcription elongation regulator 1 like [Source:HGNC Symbol;Acc:HGNC:23533]	256536	5.27116	6.12699	3.22873	0.000708477	0.0475027	-1.89764	0.0577431	0.749721	0	0	0	27.2127	4.41424	0
CYP26C1	ENSG00000187553	protein_coding	cytochrome P450 family 26 subfamily C member 1 [Source:HGNC Symbol;Acc:HGNC:20577]	340665	5.17216	6.11252	3.16802	0.000738096	0.0475033	-1.92944	0.0536757	0.73762	0	0	0	0	19.1284	11.9046
TRIM15	ENSG00000204610	protein_coding	tripartite motif containing 15 [Source:HGNC Symbol;Acc:HGNC:16284]	89870	5.14738	6.1064	3.17203	0.00074154	0.0475034	-1.92508	0.0542196	0.739163	0	0	0	0	17.657	13.2274
SMTNL1	ENSG00000214872	protein_coding	smoothelin like 1 [Source:HGNC Symbol;Acc:HGNC:32394]	219537	5.14018	6.09187	3.62235	0.000546469	0.0474996	-1.68174	0.0926185	0.808324	0	0	0	30.8411	0	0
ABCC12	ENSG00000140798	protein_coding	ATP binding cassette subfamily C member 12 [Source:HGNC Symbol;Acc:HGNC:14640]	94160	5.14018	6.09187	3.62235	0.000546469	0.0474996	-1.68174	0.0926185	0.808324	0	0	0	30.8411	0	0
PLVAP	ENSG00000130300	protein_coding	plasmalemma vesicle associated protein [Source:HGNC Symbol;Acc:HGNC:13635]	83483	5.14018	6.09187	3.62235	0.000546469	0.0474996	-1.68174	0.0926185	0.808324	0	0	0	30.8411	0	0
DPEP1	ENSG00000015413	protein_coding	dipeptidase 1 [Source:HGNC Symbol;Acc:HGNC:3002]	1800	5.09831	6.0912	2.84837	0.000943822	0.0475086	-2.13849	0.032477	0.634575	0	0	0	5.44255	13.2427	11.9046
TSSK1B	ENSG00000212122	protein_coding	testis specific serine kinase 1B [Source:HGNC Symbol;Acc:HGNC:14968]	83942	5.1165	6.0866	3.22669	0.00070799	0.0475027	-1.88633	0.0592506	0.754026	0	0	0	14.5135	16.1855	0
ZFP92	ENSG00000189420	protein_coding	ZFP92 zinc finger protein [Source:HGNC Symbol;Acc:HGNC:12865]	139735	5.05937	6.07079	3.2411	0.000698001	0.0475025	-1.87306	0.0610597	0.756455	0	0	0	12.6993	17.657	0
ENKUR	ENSG00000151023	protein_coding	enkurin, TRPC channel interacting protein [Source:HGNC Symbol;Acc:HGNC:28388]	219670	16.0614	6.04619	1.73947	0.00301224	0.0476354	-3.47587	0.000509196	0.131874	0.609788	0.516151	0	23.5844	8.82848	62.8299
CLDN22	ENSG00000177300	protein_coding	claudin 22 [Source:HGNC Symbol;Acc:HGNC:2044]	53842	4.90471	6.02984	3.67473	0.00052931	0.0474993	-1.64089	0.10082	0.822432	0	0	0	0	29.4283	0
ZNF454	ENSG00000178187	protein_coding	zinc finger protein 454 [Source:HGNC Symbol;Acc:HGNC:21200]	285676	4.90471	6.02984	3.67473	0.00052931	0.0474993	-1.64089	0.10082	0.822432	0	0	0	0	29.4283	0
ARL11	ENSG00000152213	protein_coding	ADP ribosylation factor like GTPase 11 [Source:HGNC Symbol;Acc:HGNC:24046]	115761	4.85003	6.0274	3.65793	0.000534317	0.0474994	-1.64776	0.0994017	0.820647	0	0	0	0	0	29.1002
TMEM88	ENSG00000167874	protein_coding	transmembrane protein 88 [Source:HGNC Symbol;Acc:HGNC:32371]	92162	4.91167	6.02531	3.29658	0.000673542	0.0475019	-1.82775	0.0675877	0.759919	0	0	0	23.5844	5.88565	0
ECHDC3	ENSG00000134463	protein_coding	enoyl-CoA hydratase domain containing 3 [Source:HGNC Symbol;Acc:HGNC:23489]	79746	4.78936	6.01041	3.31117	0.000667648	0.0475018	-1.81519	0.0694945	0.759919	0	0	0	0	2.94283	25.7933
RCVRN	ENSG00000109047	protein_coding	recoverin [Source:HGNC Symbol;Acc:HGNC:9937]	5957	4.83782	6.00429	3.70082	0.000520861	0.0474992	-1.62242	0.104713	0.82937	0	0	0	29.0269	0	0
NT5DC4	ENSG00000144130	protein_coding	5'-nucleotidase domain containing 4 [Source:HGNC Symbol;Acc:HGNC:27678]	284958	4.7398	5.99428	3.68861	0.000520987	0.0474992	-1.62508	0.104146	0.828969	0	0	0	0	0	28.4388
RASL12	ENSG00000103710	protein_coding	RAS like family 12 [Source:HGNC Symbol;Acc:HGNC:30289]	51285	4.65947	5.9558	3.7429	0.000507903	0.047499	-1.59123	0.111558	0.844309	0	0	0	0	27.9568	0
CCDC42	ENSG00000161973	protein_coding	coiled-coil domain containing 42 [Source:HGNC Symbol;Acc:HGNC:26528]	146849	4.65947	5.9558	3.7429	0.000507903	0.047499	-1.59123	0.111558	0.844309	0	0	0	0	27.9568	0
KCNMB1	ENSG00000145936	protein_coding	potassium calcium-activated channel subfamily M regulatory beta subunit 1 [Source:HGNC Symbol;Acc:HGNC:6285]	3779	4.64275	5.94794	3.35628	0.000646447	0.0475014	-1.77218	0.0763641	0.772584	0	0	0	7.25673	20.5998	0
ERVV-2	ENSG00000268964	protein_coding	endogenous retrovirus group V member 2, envelope [Source:HGNC Symbol;Acc:HGNC:39051]	100271846	4.59624	5.94182	3.31161	0.000671558	0.0475019	-1.79424	0.0727753	0.761013	0	0	0	0	17.657	9.92051
CALHM3	ENSG00000183128	protein_coding	calcium homeostasis modulator 3 [Source:HGNC Symbol;Acc:HGNC:23458]	119395	4.55779	5.93544	3.32586	0.000659791	0.0475016	-1.78463	0.0743206	0.767478	0	0	0	0	8.82848	18.5183
RNF183	ENSG00000165188	protein_coding	ring finger protein 183 [Source:HGNC Symbol;Acc:HGNC:28721]	138065	4.58562	5.93057	3.38141	0.000635414	0.0475012	-1.75388	0.0794517	0.783154	0	0	0	5.44255	22.0712	0
CPXM2	ENSG00000121898	protein_coding	carboxypeptidase X, M14 family member 2 [Source:HGNC Symbol;Acc:HGNC:26977]	119587	4.53546	5.91107	3.78749	0.000494662	0.0474988	-1.56068	0.118599	0.853578	0	0	0	27.2127	0	0
AMT	ENSG00000145020	protein_coding	aminomethyltransferase [Source:HGNC Symbol;Acc:HGNC:473]	275	4.48602	5.90651	3.34323	0.000651805	0.0475015	-1.76671	0.0772773	0.772584	0	0	0	0	17.657	9.25915
CD33	ENSG00000105383	protein_coding	CD33 molecule [Source:HGNC Symbol;Acc:HGNC:1659]	945	4.49102	5.89661	3.08661	0.000780644	0.0475043	-1.91038	0.0560838	0.740942	0	0	0	14.5135	11.7713	0.661368
SPATA12	ENSG00000186451	protein_coding	spermatogenesis associated 12 [Source:HGNC Symbol;Acc:HGNC:23221]	353324	4.41424	5.87777	3.81611	0.000486609	0.0474986	-1.54025	0.123499	0.858878	0	0	0	0	26.4854	0
OR6A2	ENSG00000184933	protein_coding	olfactory receptor family 6 subfamily A member 2 [Source:HGNC Symbol;Acc:HGNC:15301]	8590	4.41424	5.87777	3.81611	0.000486609	0.0474986	-1.54025	0.123499	0.858878	0	0	0	0	26.4854	0
C20orf202	ENSG00000215595	protein_coding	chromosome 20 open reading frame 202 [Source:HGNC Symbol;Acc:HGNC:37254]	400831	4.37164	5.85809	3.42909	0.000615393	0.0475008	-1.70835	0.0875713	0.799213	0	0	0	23.5844	0	2.64547
LGR6	ENSG00000133067	protein_coding	leucine rich repeat containing G protein-coupled receptor 6 [Source:HGNC Symbol;Acc:HGNC:19719]	59352	4.36358	5.85671	3.04272	0.00080619	0.0475049	-1.92483	0.0542506	0.739163	0	0	0	16.3276	5.88565	3.96821
KRT84	ENSG00000161849	protein_coding	keratin 84 [Source:HGNC Symbol;Acc:HGNC:6461]	3890	4.29889	5.85361	3.82301	0.000484593	0.0474986	-1.53115	0.125731	0.858956	0	0	0	0	0	25.7933
CCDC198	ENSG00000100557	protein_coding	coiled-coil domain containing 198 [Source:HGNC Symbol;Acc:HGNC:20189]	55195	4.29889	5.85361	3.82301	0.000484593	0.0474986	-1.53115	0.125731	0.858956	0	0	0	0	0	25.7933
PHYHIPL	ENSG00000165443	protein_coding	phytanoyl-CoA 2-hydroxylase interacting protein like [Source:HGNC Symbol;Acc:HGNC:29378]	84457	4.31512	5.84791	3.40883	0.000623016	0.0475009	-1.71552	0.0862503	0.79698	0	0	0	0	20.5998	5.29094
HNF1A	ENSG00000135100	protein_coding	HNF1 homeobox A [Source:HGNC Symbol;Acc:HGNC:11621]	6927	4.34332	5.8472	3.5046	0.000586498	0.0475002	-1.66843	0.0952294	0.813356	0	0	0	25.3986	0	0.661368
MUSTN1	ENSG00000272573	protein_coding	musculoskeletal, embryonic nuclear protein 1 [Source:HGNC Symbol;Acc:HGNC:22144]	389125	4.26141	5.82068	3.47329	0.000597437	0.0475004	-1.67584	0.093769	0.811049	0	0	0	23.5844	0	1.9841
SCG2	ENSG00000171951	protein_coding	secretogranin II [Source:HGNC Symbol;Acc:HGNC:10575]	7857	4.24981	5.81686	3.46398	0.000601021	0.0475005	-1.67924	0.0931055	0.809521	0	0	0	18.1418	7.35706	0
ELOA3D	ENSG00000288616	protein_coding	elongin A3 family member D [Source:HGNC Symbol;Acc:HGNC:33511]	100506888	4.24981	5.81686	3.46398	0.000601021	0.0475005	-1.67924	0.0931055	0.809521	0	0	0	18.1418	7.35706	0
ELOA3	ENSG00000288631	protein_coding	elongin A3 [Source:HGNC Symbol;Acc:HGNC:24617]	162699	4.24981	5.81686	3.46398	0.000601021	0.0475005	-1.67924	0.0931055	0.809521	0	0	0	18.1418	7.35706	0
FIGLA	ENSG00000183733	protein_coding	folliculogenesis specific bHLH transcription factor [Source:HGNC Symbol;Acc:HGNC:24669]	344018	4.18866	5.81617	3.86128	0.00048468	0.0474986	-1.50628	0.131995	0.86148	0	0	0	0	0	25.132
CAPN13	ENSG00000162949	protein_coding	calpain 13 [Source:HGNC Symbol;Acc:HGNC:16663]	92291	4.23309	5.81141	3.88428	0.000467804	0.0474984	-1.49614	0.134618	0.865758	0	0	0	25.3986	0	0
ZNF716	ENSG00000182111	protein_coding	zinc finger protein 716 [Source:HGNC Symbol;Acc:HGNC:32458]	441234	4.23309	5.81141	3.88428	0.000467804	0.0474984	-1.49614	0.134618	0.865758	0	0	0	25.3986	0	0
CLIC2	ENSG00000155962	protein_coding	chloride intracellular channel 2 [Source:HGNC Symbol;Acc:HGNC:2063]	1193	4.23309	5.81141	3.88428	0.000467804	0.0474984	-1.49614	0.134618	0.865758	0	0	0	25.3986	0	0
AKR1D1	ENSG00000122787	protein_coding	aldo-keto reductase family 1 member D1 [Source:HGNC Symbol;Acc:HGNC:388]	6718	4.169	5.79528	3.89745	0.000464293	0.0474983	-1.48694	0.137031	0.871153	0	0	0	0	25.014	0
SAA2	ENSG00000134339	protein_coding	serum amyloid A2 [Source:HGNC Symbol;Acc:HGNC:10514]	6289	4.169	5.79528	3.89745	0.000464293	0.0474983	-1.48694	0.137031	0.871153	0	0	0	0	25.014	0
KRT40	ENSG00000204889	protein_coding	keratin 40 [Source:HGNC Symbol;Acc:HGNC:26707]	125115	4.169	5.79528	3.89745	0.000464293	0.0474983	-1.48694	0.137031	0.871153	0	0	0	0	25.014	0
MEP1A	ENSG00000112818	protein_coding	meprin A subunit alpha [Source:HGNC Symbol;Acc:HGNC:7015]	4224	4.15228	5.78652	3.49464	0.000589641	0.0475003	-1.65583	0.0977572	0.820619	0	0	0	7.25673	17.657	0
PLA2G2D	ENSG00000117215	protein_coding	phospholipase A2 group IID [Source:HGNC Symbol;Acc:HGNC:9033]	26279	4.0921	5.78047	3.46879	0.000599623	0.0475005	-1.66642	0.0956293	0.814772	0	0	0	0	7.35706	17.1956
B3GALT2	ENSG00000162630	protein_coding	beta-1,3-galactosyltransferase 2 [Source:HGNC Symbol;Acc:HGNC:917]	8707	4.07843	5.77776	3.89925	0.000463862	0.0474983	-1.48176	0.138404	0.871322	0	0	0	0	0	24.4706
LRFN2	ENSG00000156564	protein_coding	leucine rich repeat and fibronectin type III domain containing 2 [Source:HGNC Symbol;Acc:HGNC:21226]	57497	4.13153	5.77711	3.18051	0.000727787	0.047503	-1.81641	0.0693074	0.759919	0	0	0	10.8851	13.2427	0.661368
C8orf34	ENSG00000165084	protein_coding	chromosome 8 open reading frame 34 [Source:HGNC Symbol;Acc:HGNC:30905]	116328	4.07135	5.77468	3.16056	0.000737981	0.0475032	-1.8271	0.0676842	0.759919	0	0	0	3.62836	2.94283	17.8569
GRK7	ENSG00000114124	protein_coding	G protein-coupled receptor kinase 7 [Source:HGNC Symbol;Acc:HGNC:17031]	131890	4.06122	5.75359	3.12417	0.000757631	0.0475037	-1.84164	0.0655278	0.759769	0	0	0	14.5135	5.88565	3.96821
VAT1L	ENSG00000171724	protein_coding	vesicle amine transport 1 like [Source:HGNC Symbol;Acc:HGNC:29315]	57687	3.96821	5.7384	3.92131	0.000458297	0.0474982	-1.46339	0.143361	0.878429	0	0	0	0	0	23.8092
LRRC3C	ENSG00000204913	protein_coding	leucine rich repeat containing 3C [Source:HGNC Symbol;Acc:HGNC:40034]	100505591	3.9809	5.72745	3.60743	0.000549241	0.0474996	-1.58768	0.112359	0.844327	0	0	0	1.81418	22.0712	0
SLC14A2	ENSG00000132874	protein_coding	solute carrier family 14 member 2 [Source:HGNC Symbol;Acc:HGNC:10919]	8170	3.9809	5.72745	3.60743	0.000549241	0.0474996	-1.58768	0.112359	0.844327	0	0	0	1.81418	22.0712	0
TBX15	ENSG00000092607	protein_coding	T-box transcription factor 15 [Source:HGNC Symbol;Acc:HGNC:11594]	6913	7.65488	5.72167	2.65143	0.0010956	0.0475131	-2.15796	0.0309308	0.627696	0	0.516151	0	14.5135	30.8997	0
TEX55	ENSG00000163424	protein_coding	testis expressed 55 [Source:HGNC Symbol;Acc:HGNC:26553]	152405	3.92377	5.70768	3.92162	0.000457689	0.0474982	-1.45544	0.145548	0.878429	0	0	0	0	23.5426	0
CPNE4	ENSG00000196353	protein_coding	copine 4 [Source:HGNC Symbol;Acc:HGNC:2317]	131034	3.92377	5.70768	3.92162	0.000457689	0.0474982	-1.45544	0.145548	0.878429	0	0	0	0	23.5426	0
OPN1SW	ENSG00000128617	protein_coding	opsin 1, short wave sensitive [Source:HGNC Symbol;Acc:HGNC:1012]	611	3.92377	5.70768	3.92162	0.000457689	0.0474982	-1.45544	0.145548	0.878429	0	0	0	0	23.5426	0
GPR132	ENSG00000183484	protein_coding	G protein-coupled receptor 132 [Source:HGNC Symbol;Acc:HGNC:17482]	29933	3.92377	5.70768	3.92162	0.000457689	0.0474982	-1.45544	0.145548	0.878429	0	0	0	0	23.5426	0
CRX	ENSG00000105392	protein_coding	cone-rod homeobox [Source:HGNC Symbol;Acc:HGNC:2383]	1406	3.92377	5.70768	3.92162	0.000457689	0.0474982	-1.45544	0.145548	0.878429	0	0	0	0	23.5426	0
ZNF610	ENSG00000167554	protein_coding	zinc finger protein 610 [Source:HGNC Symbol;Acc:HGNC:26687]	162963	3.92377	5.70768	3.92162	0.000457689	0.0474982	-1.45544	0.145548	0.878429	0	0	0	0	23.5426	0
UMODL1	ENSG00000177398	protein_coding	uromodulin like 1 [Source:HGNC Symbol;Acc:HGNC:12560]	89766	3.92377	5.70768	3.92162	0.000457689	0.0474982	-1.45544	0.145548	0.878429	0	0	0	0	23.5426	0
OTUD6A	ENSG00000189401	protein_coding	OTU deubiquitinase 6A [Source:HGNC Symbol;Acc:HGNC:32312]	139562	3.93073	5.70403	3.92166	0.000457635	0.0474982	-1.4545	0.145809	0.878429	0	0	0	23.5844	0	0
OR11H2	ENSG00000258453	protein_coding	olfactory receptor family 11 subfamily H member 2 [Source:HGNC Symbol;Acc:HGNC:14716]	79334	3.93073	5.70403	3.92166	0.000457635	0.0474982	-1.4545	0.145809	0.878429	0	0	0	23.5844	0	0
ARRDC5	ENSG00000205784	protein_coding	arrestin domain containing 5 [Source:HGNC Symbol;Acc:HGNC:31407]	645432	3.93073	5.70403	3.92166	0.000457635	0.0474982	-1.4545	0.145809	0.878429	0	0	0	23.5844	0	0
OR11H1	ENSG00000130538	protein_coding	olfactory receptor family 11 subfamily H member 1 [Source:HGNC Symbol;Acc:HGNC:15404]	81061	3.93073	5.70403	3.92166	0.000457635	0.0474982	-1.4545	0.145809	0.878429	0	0	0	23.5844	0	0
DOCK10	ENSG00000135905	protein_coding	dedicator of cytokinesis 10 [Source:HGNC Symbol;Acc:HGNC:23479]	55619	3.89032	5.68988	3.57484	0.000559997	0.0474998	-1.59164	0.111465	0.844309	0	0	0	14.5135	8.82848	0
MAGEH1	ENSG00000187601	protein_coding	MAGE family member H1 [Source:HGNC Symbol;Acc:HGNC:24092]	28986	3.84992	5.67782	3.60258	0.000550521	0.0474996	-1.57604	0.115016	0.848895	0	0	0	5.44255	17.657	0
MDFI	ENSG00000112559	protein_coding	MyoD family inhibitor [Source:HGNC Symbol;Acc:HGNC:6967]	4188	3.81647	5.66049	3.63669	0.000539048	0.0474994	-1.5565	0.11959	0.853578	0	0	0	19.956	2.94283	0
OR2B11	ENSG00000177535	protein_coding	olfactory receptor family 2 subfamily B member 11 [Source:HGNC Symbol;Acc:HGNC:31249]	127623	3.78876	5.65712	3.66991	0.000528479	0.0474992	-1.54149	0.123198	0.858878	0	0	0	0	22.0712	0.661368
CARD11	ENSG00000198286	protein_coding	caspase recruitment domain family member 11 [Source:HGNC Symbol;Acc:HGNC:16393]	84433	3.74775	5.6566	3.92215	0.000457422	0.0474982	-1.44222	0.149241	0.880655	0	0	0	0	0	22.4865
HTR3B	ENSG00000149305	protein_coding	5-hydroxytryptamine receptor 3B [Source:HGNC Symbol;Acc:HGNC:5298]	9177	3.77607	5.64792	3.61305	0.00054676	0.0474995	-1.5632	0.118006	0.853578	0	0	0	10.8851	11.7713	0
MMP10	ENSG00000166670	protein_coding	matrix metallopeptidase 10 [Source:HGNC Symbol;Acc:HGNC:7156]	4319	3.7392	5.64018	3.61284	0.000546954	0.0474995	-1.56115	0.118489	0.853578	0	0	0	0	19.1284	3.30684
TPO	ENSG00000115705	protein_coding	thyroid peroxidase [Source:HGNC Symbol;Acc:HGNC:12015]	7173	3.75934	5.63912	3.64071	0.000537589	0.0474994	-1.54891	0.121404	0.858313	0	0	0	18.1418	4.41424	0
SLC5A1	ENSG00000100170	protein_coding	solute carrier family 5 member 1 [Source:HGNC Symbol;Acc:HGNC:11036]	6523	3.70576	5.62053	3.25011	0.000688402	0.0475021	-1.72933	0.0837493	0.791229	0	0	0	14.5135	4.41424	3.30684
RGS8	ENSG00000135824	protein_coding	regulator of G protein signaling 8 [Source:HGNC Symbol;Acc:HGNC:16810]	85397	3.67853	5.61438	3.92261	0.000457021	0.0474982	-1.43129	0.152348	0.882914	0	0	0	0	22.0712	0
GOLGA6L2	ENSG00000174450	protein_coding	golgin A6 family like 2 [Source:HGNC Symbol;Acc:HGNC:26695]	283685	3.67853	5.61438	3.92261	0.000457021	0.0474982	-1.43129	0.152348	0.882914	0	0	0	0	22.0712	0
IGFALS	ENSG00000099769	protein_coding	insulin like growth factor binding protein acid labile subunit [Source:HGNC Symbol;Acc:HGNC:5468]	3483	3.67853	5.61438	3.92261	0.000457021	0.0474982	-1.43129	0.152348	0.882914	0	0	0	0	22.0712	0
SLC51A	ENSG00000163959	protein_coding	solute carrier family 51 subunit alpha [Source:HGNC Symbol;Acc:HGNC:29955]	200931	3.63752	5.6139	3.92261	0.000457087	0.0474982	-1.43116	0.152383	0.882914	0	0	0	0	0	21.8251
MT4	ENSG00000102891	protein_coding	metallothionein 4 [Source:HGNC Symbol;Acc:HGNC:18705]	84560	3.62836	5.5878	3.9229	0.000456697	0.0474982	-1.42441	0.154329	0.882914	0	0	0	21.7702	0	0
ASPA	ENSG00000108381	protein_coding	aspartoacylase [Source:HGNC Symbol;Acc:HGNC:756]	443	3.62836	5.5878	3.9229	0.000456697	0.0474982	-1.42441	0.154329	0.882914	0	0	0	21.7702	0	0
SMIM5	ENSG00000204323	protein_coding	small integral membrane protein 5 [Source:HGNC Symbol;Acc:HGNC:40030]	643008	3.62836	5.5878	3.9229	0.000456697	0.0474982	-1.42441	0.154329	0.882914	0	0	0	21.7702	0	0
SGIP1	ENSG00000118473	protein_coding	SH3GL interacting endocytic adaptor 1 [Source:HGNC Symbol;Acc:HGNC:25412]	84251	3.60468	5.58268	3.69189	0.000519767	0.0474991	-1.51215	0.130496	0.860868	0	0	0	5.44255	16.1855	0
DNAAF6	ENSG00000080572	protein_coding	dynein axonemal assembly factor 6 [Source:HGNC Symbol;Acc:HGNC:28570]	139212	3.51411	5.54134	3.7479	0.000503998	0.0474989	-1.47852	0.139269	0.871322	0	0	0	18.1418	2.94283	0
CSF3	ENSG00000108342	protein_coding	colony stimulating factor 3 [Source:HGNC Symbol;Acc:HGNC:2438]	1440	3.51411	5.54134	3.7479	0.000503998	0.0474989	-1.47852	0.139269	0.871322	0	0	0	18.1418	2.94283	0
H2AP	ENSG00000187516	protein_coding	H2A.P histone [Source:HGNC Symbol;Acc:HGNC:18417]	25763	10.6938	5.53421	2.20284	0.00160659	0.0475342	-2.5123	0.0119946	0.480014	0	1.0323	0	5.44255	1.47141	56.2162
RBMXL2	ENSG00000170748	protein_coding	RBMX like 2 [Source:HGNC Symbol;Acc:HGNC:17886]	27288	3.4853	5.53039	3.34792	0.000645931	0.0475013	-1.65189	0.0985577	0.820619	0	0	0	14.5135	4.41424	1.9841
SPEM3	ENSG00000283439	protein_coding	SPEM family member 3 [Source:HGNC Symbol;Acc:HGNC:53651]	107983988	3.41707	5.5245	3.92362	0.000456568	0.0474982	-1.40801	0.159128	0.884354	0	0	0	0	0	20.5024
GOLT1A	ENSG00000174567	protein_coding	golgi transport 1A [Source:HGNC Symbol;Acc:HGNC:24766]	127845	3.41963	5.5152	3.71521	0.000513272	0.047499	-1.48449	0.137679	0.871153	0	0	0	0	13.2427	7.27504
AMER3	ENSG00000178171	protein_coding	APC membrane recruitment protein 3 [Source:HGNC Symbol;Acc:HGNC:26771]	205147	3.4333	5.51463	3.92374	0.000456161	0.0474982	-1.40545	0.159886	0.88448	0	0	0	0	20.5998	0
ARMS2	ENSG00000254636	protein_coding	age-related maculopathy susceptibility 2 [Source:HGNC Symbol;Acc:HGNC:32685]	387715	3.4333	5.51463	3.92374	0.000456161	0.0474982	-1.40545	0.159886	0.88448	0	0	0	0	20.5998	0
BECN2	ENSG00000196289	protein_coding	beclin 2 [Source:HGNC Symbol;Acc:HGNC:38606]	441925	3.36043	5.49717	3.77354	0.00049643	0.0474987	-1.45677	0.14518	0.878429	0	0	0	3.62836	0	16.5342
CSF1R	ENSG00000182578	protein_coding	colony stimulating factor 1 receptor [Source:HGNC Symbol;Acc:HGNC:2433]	1436	3.39985	5.49462	3.77075	0.000497028	0.0474987	-1.45717	0.14507	0.878429	0	0	0	14.5135	5.88565	0
DRAXIN	ENSG00000162490	protein_coding	dorsal inhibitory axon guidance protein [Source:HGNC Symbol;Acc:HGNC:25054]	374946	7.13508	5.49405	2.50431	0.00118013	0.0475148	-2.19384	0.0282467	0.609622	0	0	1.71782	23.5844	16.1855	1.32274
PNPLA1	ENSG00000180316	protein_coding	patatin like phospholipase domain containing 1 [Source:HGNC Symbol;Acc:HGNC:21246]	285848	3.35945	5.48082	3.79107	0.000491204	0.0474987	-1.44572	0.148256	0.880066	0	0	0	5.44255	14.7141	0
MYH6	ENSG00000197616	protein_coding	myosin heavy chain 6 [Source:HGNC Symbol;Acc:HGNC:7576]	4624	3.35945	5.48082	3.79107	0.000491204	0.0474987	-1.44572	0.148256	0.880066	0	0	0	5.44255	14.7141	0
LYZL4	ENSG00000157093	protein_coding	lysozyme like 4 [Source:HGNC Symbol;Acc:HGNC:28387]	131375	3.326	5.46139	3.92437	0.000455623	0.0474982	-1.39166	0.164025	0.88481	0	0	0	19.956	0	0
DRD1	ENSG00000184845	protein_coding	dopamine receptor D1 [Source:HGNC Symbol;Acc:HGNC:3020]	1812	3.326	5.46139	3.92437	0.000455623	0.0474982	-1.39166	0.164025	0.88481	0	0	0	19.956	0	0
MRLN	ENSG00000227877	protein_coding	myoregulin [Source:HGNC Symbol;Acc:HGNC:48649]	100507027	3.326	5.46139	3.92437	0.000455623	0.0474982	-1.39166	0.164025	0.88481	0	0	0	19.956	0	0
DUOX1	ENSG00000137857	protein_coding	dual oxidase 1 [Source:HGNC Symbol;Acc:HGNC:3062]	53905	3.326	5.46139	3.92437	0.000455623	0.0474982	-1.39166	0.164025	0.88481	0	0	0	19.956	0	0
CYP11A1	ENSG00000140459	protein_coding	cytochrome P450 family 11 subfamily A member 1 [Source:HGNC Symbol;Acc:HGNC:2590]	1583	3.326	5.46139	3.92437	0.000455623	0.0474982	-1.39166	0.164025	0.88481	0	0	0	19.956	0	0
SULT6B1	ENSG00000138068	protein_coding	sulfotransferase family 6B member 1 [Source:HGNC Symbol;Acc:HGNC:33433]	391365	3.2502	5.44894	3.82152	0.000482657	0.0474985	-1.42586	0.153909	0.882914	0	0	0	3.62836	0	15.8728
POU2F3	ENSG00000137709	protein_coding	POU class 2 homeobox 3 [Source:HGNC Symbol;Acc:HGNC:19864]	25833	3.27241	5.44163	3.80937	0.000485819	0.0474986	-1.42848	0.153153	0.882914	0	0	0	16.3276	0	3.30684
GSTM5	ENSG00000134201	protein_coding	glutathione S-transferase mu 5 [Source:HGNC Symbol;Acc:HGNC:4637]	2949	3.19661	5.42918	3.92477	0.00046172	0.0474982	-1.38331	0.166569	0.887169	0	0	0	0	0	19.1797
GSTT2B	ENSG00000133433	protein_coding	glutathione S-transferase theta 2B [Source:HGNC Symbol;Acc:HGNC:33437]	653689	19.7659	5.42825	2.03207	0.00173995	0.0475407	-2.67129	0.00755602	0.424544	0	0	3.43563	0	7.35706	107.803
PRAMEF8	ENSG00000182330	protein_coding	PRAME family member 8 [Source:HGNC Symbol;Acc:HGNC:24074]	391002	3.18806	5.40746	3.92504	0.000455207	0.0474981	-1.37768	0.168301	0.887169	0	0	0	0	19.1284	0
URGCP-MRPS24	ENSG00000270617	protein_coding	URGCP-MRPS24 readthrough [Source:HGNC Symbol;Acc:HGNC:49188]	100534592	3.18806	5.40746	3.92504	0.000455207	0.0474981	-1.37768	0.168301	0.887169	0	0	0	0	19.1284	0
ACSL5	ENSG00000197142	protein_coding	acyl-CoA synthetase long chain family member 5 [Source:HGNC Symbol;Acc:HGNC:16526]	51703	3.18806	5.40746	3.92504	0.000455207	0.0474981	-1.37768	0.168301	0.887169	0	0	0	0	19.1284	0
CLVS1	ENSG00000177182	protein_coding	clavesin 1 [Source:HGNC Symbol;Acc:HGNC:23139]	157807	3.08638	5.37905	3.9254	0.00045502	0.0474981	-1.37032	0.170587	0.887531	0	0	0	0	0	18.5183
EVPLL	ENSG00000214860	protein_coding	envoplakin like [Source:HGNC Symbol;Acc:HGNC:35236]	645027	5.97168	5.3649	3.19953	0.000698575	0.0475022	-1.67678	0.093586	0.810645	0	0.516151	0	0	35.3139	0
CNGB1	ENSG00000070729	protein_coding	cyclic nucleotide gated channel subunit beta 1 [Source:HGNC Symbol;Acc:HGNC:2151]	1258	10.3246	5.34408	2.31503	0.00139127	0.0475241	-2.30843	0.0209753	0.568435	1.21958	0	0	0	25.014	35.7138
SBK2	ENSG00000187550	protein_coding	SH3 domain binding kinase family member 2 [Source:HGNC Symbol;Acc:HGNC:34416]	646643	3.04036	5.33409	3.92599	0.000454466	0.0474981	-1.35866	0.174253	0.888772	0	0	0	10.8851	7.35706	0
APOF	ENSG00000175336	protein_coding	apolipoprotein F [Source:HGNC Symbol;Acc:HGNC:615]	319	9.41605	5.32731	2.21526	0.00156927	0.0475321	-2.40482	0.0161803	0.527063	0	1.0323	0	21.7702	32.3711	1.32274
SNTG1	ENSG00000147481	protein_coding	syntrophin gamma 1 [Source:HGNC Symbol;Acc:HGNC:13740]	54212	2.97615	5.32712	3.92608	0.000453613	0.0474981	-1.35685	0.174827	0.888772	0	0	0	0	0	17.8569
NAP1L5	ENSG00000177432	protein_coding	nucleosome assembly protein 1 like 5 [Source:HGNC Symbol;Acc:HGNC:19968]	266812	3.02364	5.32283	3.92614	0.000454341	0.0474981	-1.35574	0.175181	0.888772	0	0	0	18.1418	0	0
GAGE2E	ENSG00000275113	protein_coding	G antigen 2E [Source:HGNC Symbol;Acc:HGNC:31960]	729428	3.02364	5.32283	3.92614	0.000454341	0.0474981	-1.35574	0.175181	0.888772	0	0	0	18.1418	0	0
GAGE12F	ENSG00000236362	protein_coding	G antigen 12F [Source:HGNC Symbol;Acc:HGNC:31906]	2574	3.02364	5.32283	3.92614	0.000454341	0.0474981	-1.35574	0.175181	0.888772	0	0	0	18.1418	0	0
TMEM233	ENSG00000224982	protein_coding	transmembrane protein 233 [Source:HGNC Symbol;Acc:HGNC:37219]	387890	3.02364	5.32283	3.92614	0.000454341	0.0474981	-1.35574	0.175181	0.888772	0	0	0	18.1418	0	0
PCDHGB6	ENSG00000253305	protein_coding	protocadherin gamma subfamily B, 6 [Source:HGNC Symbol;Acc:HGNC:8713]	56100	2.99995	5.31869	3.92619	0.000454386	0.0474981	-1.35467	0.175523	0.889074	0	0	0	1.81418	16.1855	0
PASD1	ENSG00000166049	protein_coding	PAS domain containing repressor 1 [Source:HGNC Symbol;Acc:HGNC:20686]	139135	2.94478	5.29802	3.92647	0.000454231	0.0474981	-1.34931	0.177238	0.889489	0	0	0	9.07091	0	8.59778
HSPB6	ENSG00000004776	protein_coding	heat shock protein family B (small) member 6 [Source:HGNC Symbol;Acc:HGNC:26511]	126393	6.1085	5.29716	2.84903	0.000904778	0.047507	-1.85928	0.0629871	0.759769	0.609788	0	0	27.2127	8.82848	0
ABCF2-H2BE1	ENSG00000285292	protein_coding	ABCF2-H2BE1 readthrough [Source:HGNC Symbol;Acc:HGNC:54751]	114483834	2.96651	5.29577	3.9265	0.000454081	0.0474981	-1.34873	0.177425	0.889489	0	0	0	16.3276	1.47141	0
FAM3D	ENSG00000198643	protein_coding	FAM3 metabolism regulating signaling molecule D [Source:HGNC Symbol;Acc:HGNC:18665]	131177	2.94283	5.29169	3.92656	0.000453916	0.0474981	-1.34767	0.177765	0.889489	0	0	0	0	17.657	0
LMAN1L	ENSG00000140506	protein_coding	lectin, mannose binding 1 like [Source:HGNC Symbol;Acc:HGNC:6632]	79748	2.94283	5.29169	3.92656	0.000453916	0.0474981	-1.34767	0.177765	0.889489	0	0	0	0	17.657	0
WFDC10B	ENSG00000182931	protein_coding	WAP four-disulfide core domain 10B [Source:HGNC Symbol;Acc:HGNC:20479]	280664	2.94283	5.29169	3.92656	0.000453916	0.0474981	-1.34767	0.177765	0.889489	0	0	0	0	17.657	0
CYP2F1	ENSG00000197446	protein_coding	cytochrome P450 family 2 subfamily F member 1 [Source:HGNC Symbol;Acc:HGNC:2632]	1572	2.94283	5.29169	3.92656	0.000453916	0.0474981	-1.34767	0.177765	0.889489	0	0	0	0	17.657	0
ASB14	ENSG00000239388	protein_coding	ankyrin repeat and SOCS box containing 14 [Source:HGNC Symbol;Acc:HGNC:19766]	142686	6.21883	5.2843	2.59573	0.00106359	0.0475107	-2.03577	0.0417735	0.68713	0	0	1.71782	27.2127	4.41424	3.96821
HKDC1	ENSG00000156510	protein_coding	hexokinase domain containing 1 [Source:HGNC Symbol;Acc:HGNC:23302]	80201	2.9261	5.28004	3.92672	0.000453963	0.0474981	-1.34464	0.17874	0.890471	0	0	0	7.25673	10.2999	0
ELAVL4	ENSG00000162374	protein_coding	ELAV like RNA binding protein 4 [Source:HGNC Symbol;Acc:HGNC:3315]	1996	2.86593	5.27323	3.92681	0.00045319	0.0474981	-1.34288	0.179311	0.890471	0	0	0	0	0	17.1956
SLC15A5	ENSG00000188991	protein_coding	solute carrier family 15 member 5 [Source:HGNC Symbol;Acc:HGNC:33455]	729025	2.86593	5.27323	3.92681	0.00045319	0.0474981	-1.34288	0.179311	0.890471	0	0	0	0	0	17.1956
ASB2	ENSG00000100628	protein_coding	ankyrin repeat and SOCS box containing 2 [Source:HGNC Symbol;Acc:HGNC:16012]	51676	6.17195	5.26916	3.21001	0.000644507	0.0475004	-1.64148	0.100698	0.822432	0	0	1.71782	0	35.3139	0
CFTR	ENSG00000001626	protein_coding	CF transmembrane conductance regulator [Source:HGNC Symbol;Acc:HGNC:1884]	1080	2.86897	5.25226	3.9271	0.000453694	0.0474981	-1.33744	0.181079	0.891589	0	0	0	5.44255	11.7713	0
EVX1	ENSG00000106038	protein_coding	even-skipped homeobox 1 [Source:HGNC Symbol;Acc:HGNC:3506]	2128	5.54529	5.24772	2.9477	0.000839098	0.0475053	-1.78028	0.0750306	0.768867	0	0.516151	0	25.3986	7.35706	0
KLHL35	ENSG00000149243	protein_coding	kelch like family member 35 [Source:HGNC Symbol;Acc:HGNC:26597]	283212	2.85225	5.24016	3.92727	0.000453536	0.0474981	-1.3343	0.182105	0.891589	0	0	0	12.6993	4.41424	0
MROH2A	ENSG00000185038	protein_coding	maestro heat like repeat family member 2A [Source:HGNC Symbol;Acc:HGNC:27936]	339766	2.80526	5.23922	3.92728	0.000453721	0.0474981	-1.33406	0.182185	0.891589	0	0	0	0	2.94283	13.8887
MIA	ENSG00000261857	protein_coding	MIA SH3 domain containing [Source:HGNC Symbol;Acc:HGNC:7076]	8190	21.609	5.2384	1.80999	0.00219875	0.0475684	-2.89416	0.00380179	0.335297	0.609788	0	3.43563	0	19.1284	106.48
ANGPT4	ENSG00000101280	protein_coding	angiopoietin 4 [Source:HGNC Symbol;Acc:HGNC:487]	51378	2.80782	5.22457	3.92749	0.000453437	0.0474981	-1.33025	0.183434	0.893019	0	0	0	0	16.1855	0.661368
SLC1A7	ENSG00000162383	protein_coding	solute carrier family 1 member 7 [Source:HGNC Symbol;Acc:HGNC:10945]	6512	2.7557	5.21727	3.9276	0.000453535	0.0474981	-1.32836	0.184058	0.893406	0	0	0	0	0	16.5342
IP6K3	ENSG00000161896	protein_coding	inositol hexakisphosphate kinase 3 [Source:HGNC Symbol;Acc:HGNC:17269]	117283	2.69503	5.18175	3.92811	0.000452886	0.0474981	-1.31914	0.187121	0.893524	0	0	0	0	2.94283	13.2274
GPR37L1	ENSG00000170075	protein_coding	G protein-coupled receptor 37 like 1 [Source:HGNC Symbol;Acc:HGNC:14923]	9283	2.69906	5.18108	3.92812	0.00045244	0.0474981	-1.31897	0.187179	0.893524	0	0	0	3.62836	0	12.566
ODAM	ENSG00000109205	protein_coding	odontogenic, ameloblast associated [Source:HGNC Symbol;Acc:HGNC:26043]	54959	2.72127	5.16954	3.92829	0.000452951	0.0474981	-1.31597	0.188183	0.893524	0	0	0	16.3276	0	0
MYH1	ENSG00000109061	protein_coding	myosin heavy chain 1 [Source:HGNC Symbol;Acc:HGNC:7567]	4619	2.72127	5.16954	3.92829	0.000452951	0.0474981	-1.31597	0.188183	0.893524	0	0	0	16.3276	0	0
GAST	ENSG00000184502	protein_coding	gastrin [Source:HGNC Symbol;Acc:HGNC:4164]	2520	2.72127	5.16954	3.92829	0.000452951	0.0474981	-1.31597	0.188183	0.893524	0	0	0	16.3276	0	0
PLPPR5	ENSG00000117598	protein_coding	phospholipid phosphatase related 5 [Source:HGNC Symbol;Acc:HGNC:31703]	163404	2.69759	5.16581	3.92835	0.000452647	0.0474981	-1.31501	0.188507	0.893524	0	0	0	0	16.1855	0
HTR5A	ENSG00000157219	protein_coding	5-hydroxytryptamine receptor 5A [Source:HGNC Symbol;Acc:HGNC:5300]	3361	2.69759	5.16581	3.92835	0.000452647	0.0474981	-1.31501	0.188507	0.893524	0	0	0	0	16.1855	0
SPINK4	ENSG00000122711	protein_coding	serine peptidase inhibitor Kazal type 4 [Source:HGNC Symbol;Acc:HGNC:16646]	27290	2.69759	5.16581	3.92835	0.000452647	0.0474981	-1.31501	0.188507	0.893524	0	0	0	0	16.1855	0
TNNT3	ENSG00000130595	protein_coding	troponin T3, fast skeletal type [Source:HGNC Symbol;Acc:HGNC:11950]	7140	2.69759	5.16581	3.92835	0.000452647	0.0474981	-1.31501	0.188507	0.893524	0	0	0	0	16.1855	0
PLAAT2	ENSG00000133328	protein_coding	phospholipase A and acyltransferase 2 [Source:HGNC Symbol;Acc:HGNC:17824]	54979	2.69759	5.16581	3.92835	0.000452647	0.0474981	-1.31501	0.188507	0.893524	0	0	0	0	16.1855	0
ZNF705A	ENSG00000196946	protein_coding	zinc finger protein 705A [Source:HGNC Symbol;Acc:HGNC:32281]	440077	2.69759	5.16581	3.92835	0.000452647	0.0474981	-1.31501	0.188507	0.893524	0	0	0	0	16.1855	0
SDR42E2	ENSG00000183921	protein_coding	short chain dehydrogenase/reductase family 42E, member 2 [Source:HGNC Symbol;Acc:HGNC:35414]	100288072	2.64803	5.14262	3.9287	0.000452616	0.0474981	-1.30899	0.190538	0.893524	0	0	0	0	13.2427	2.64547
ETV1	ENSG00000006468	protein_coding	ETS variant transcription factor 1 [Source:HGNC Symbol;Acc:HGNC:3490]	2115	48.1867	5.11381	1.20693	0.00490855	0.0478698	-4.23705	2.26481e-05	0.0153969	0	3.61306	5.15345	10.8851	61.7993	207.669
SFTA2	ENSG00000196260	protein_coding	surfactant associated 2 [Source:HGNC Symbol;Acc:HGNC:18386]	389376	2.52413	5.0835	3.92961	0.000452054	0.047498	-1.29364	0.19579	0.893524	0	0	0	0	5.88565	9.25915
F11	ENSG00000088926	protein_coding	coagulation factor XI [Source:HGNC Symbol;Acc:HGNC:3529]	2160	2.50692	5.07857	3.92969	0.00045202	0.047498	-1.29236	0.196232	0.893524	0	0	0	1.81418	0	13.2274
CLDN16	ENSG00000113946	protein_coding	claudin 16 [Source:HGNC Symbol;Acc:HGNC:2037]	10686	2.42501	5.03501	3.93038	0.000449952	0.047498	-1.28105	0.200177	0.893524	0	0	0	0	0	14.5501
FAM205A	ENSG00000205108	protein_coding	family with sequence similarity 205 member A [Source:HGNC Symbol;Acc:HGNC:41911]	259308	2.42501	5.03501	3.93038	0.000449952	0.047498	-1.28105	0.200177	0.893524	0	0	0	0	0	14.5501
IL19	ENSG00000142224	protein_coding	interleukin 19 [Source:HGNC Symbol;Acc:HGNC:5990]	29949	2.45235	5.02789	3.9305	0.00045252	0.047498	-1.2792	0.200827	0.893524	0	0	0	0	14.7141	0
SAMD7	ENSG00000187033	protein_coding	sterile alpha motif domain containing 7 [Source:HGNC Symbol;Acc:HGNC:25394]	344658	2.45235	5.02789	3.9305	0.00045252	0.047498	-1.2792	0.200827	0.893524	0	0	0	0	14.7141	0
JCHAIN	ENSG00000132465	protein_coding	joining chain of multimeric IgA and IgM [Source:HGNC Symbol;Acc:HGNC:5713]	3512	2.45235	5.02789	3.9305	0.00045252	0.047498	-1.2792	0.200827	0.893524	0	0	0	0	14.7141	0
LYVE1	ENSG00000133800	protein_coding	lymphatic vessel endothelial hyaluronan receptor 1 [Source:HGNC Symbol;Acc:HGNC:14687]	10894	2.45235	5.02789	3.9305	0.00045252	0.047498	-1.2792	0.200827	0.893524	0	0	0	0	14.7141	0
KLRC3	ENSG00000205810	protein_coding	killer cell lectin like receptor C3 [Source:HGNC Symbol;Acc:HGNC:6376]	3823	2.45235	5.02789	3.9305	0.00045252	0.047498	-1.2792	0.200827	0.893524	0	0	0	0	14.7141	0
GSG1	ENSG00000111305	protein_coding	germ cell associated 1 [Source:HGNC Symbol;Acc:HGNC:19716]	83445	2.45235	5.02789	3.9305	0.00045252	0.047498	-1.2792	0.200827	0.893524	0	0	0	0	14.7141	0
CA7	ENSG00000168748	protein_coding	carbonic anhydrase 7 [Source:HGNC Symbol;Acc:HGNC:1381]	766	2.45235	5.02789	3.9305	0.00045252	0.047498	-1.2792	0.200827	0.893524	0	0	0	0	14.7141	0
H2AC14	ENSG00000276368	protein_coding	H2A clustered histone 14 [Source:HGNC Symbol;Acc:HGNC:4727]	8331	10.4748	5.01536	1.99837	0.00190213	0.0475494	-2.50972	0.0120826	0.480014	0	1.54845	0	29.0269	11.7713	20.5024
KCNQ3	ENSG00000184156	protein_coding	potassium voltage-gated channel subfamily Q member 3 [Source:HGNC Symbol;Acc:HGNC:6297]	3786	2.43563	5.01308	3.93074	0.000451024	0.047498	-1.27535	0.202185	0.893524	0	0	0	7.25673	7.35706	0
F2RL2	ENSG00000164220	protein_coding	coagulation factor II thrombin receptor like 2 [Source:HGNC Symbol;Acc:HGNC:3539]	2151	2.38913	5.0066	3.93085	0.000451398	0.047498	-1.27367	0.202781	0.893524	0	0	0	0	4.41424	9.92051
MAGEB2	ENSG00000099399	protein_coding	MAGE family member B2 [Source:HGNC Symbol;Acc:HGNC:6809]	4113	10.1974	5.00194	2.30449	0.001356	0.0475223	-2.17052	0.0299677	0.619712	0	1.54845	0	0	33.8425	25.7933
TUBB8	ENSG00000261456	protein_coding	tubulin beta 8 class VIII [Source:HGNC Symbol;Acc:HGNC:20773]	347688	21.7867	5.00067	1.64078	0.00269499	0.0476061	-3.04773	0.00230576	0.263771	3.65873	0	0	7.25673	20.5998	99.2051
GCM1	ENSG00000137270	protein_coding	glial cells missing transcription factor 1 [Source:HGNC Symbol;Acc:HGNC:4197]	8521	17.211	4.99935	1.63978	0.00277291	0.0476116	-3.04879	0.00229764	0.263771	0	0.516151	3.43563	21.7702	14.7141	62.8299
IFI44	ENSG00000137965	protein_coding	interferon induced protein 44 [Source:HGNC Symbol;Acc:HGNC:16938]	10561	2.41891	4.998	3.93099	0.000450826	0.047498	-1.27144	0.203574	0.893524	0	0	0	14.5135	0	0
GPR52	ENSG00000203737	protein_coding	G protein-coupled receptor 52 [Source:HGNC Symbol;Acc:HGNC:4508]	9293	2.41891	4.998	3.93099	0.000450826	0.047498	-1.27144	0.203574	0.893524	0	0	0	14.5135	0	0
CTAGE9	ENSG00000236761	protein_coding	CTAGE family member 9 [Source:HGNC Symbol;Acc:HGNC:37275]	643854	2.41891	4.998	3.93099	0.000450826	0.047498	-1.27144	0.203574	0.893524	0	0	0	14.5135	0	0
CTAGE4	ENSG00000225932	protein_coding	CTAGE family member 4 [Source:HGNC Symbol;Acc:HGNC:24772]	100128553	2.41891	4.998	3.93099	0.000450826	0.047498	-1.27144	0.203574	0.893524	0	0	0	14.5135	0	0
CTAGE8	ENSG00000244693	protein_coding	CTAGE family member 8 [Source:HGNC Symbol;Acc:HGNC:37294]	100142659	2.41891	4.998	3.93099	0.000450826	0.047498	-1.27144	0.203574	0.893524	0	0	0	14.5135	0	0
PTCHD1	ENSG00000165186	protein_coding	patched domain containing 1 [Source:HGNC Symbol;Acc:HGNC:26392]	139411	2.41891	4.998	3.93099	0.000450826	0.047498	-1.27144	0.203574	0.893524	0	0	0	14.5135	0	0
LRTM2	ENSG00000166159	protein_coding	leucine rich repeats and transmembrane domains 2 [Source:HGNC Symbol;Acc:HGNC:32443]	654429	2.41891	4.998	3.93099	0.000450826	0.047498	-1.27144	0.203574	0.893524	0	0	0	14.5135	0	0
NR1H4	ENSG00000012504	protein_coding	nuclear receptor subfamily 1 group H member 4 [Source:HGNC Symbol;Acc:HGNC:7967]	9971	2.41891	4.998	3.93099	0.000450826	0.047498	-1.27144	0.203574	0.893524	0	0	0	14.5135	0	0
GADD45G	ENSG00000130222	protein_coding	growth arrest and DNA damage inducible gamma [Source:HGNC Symbol;Acc:HGNC:4097]	10912	22.4433	4.99464	1.70033	0.002423	0.0475839	-2.93745	0.0033092	0.315211	0	0	5.15345	21.7702	5.88565	101.851
AHSG	ENSG00000145192	protein_coding	alpha 2-HS glycoprotein [Source:HGNC Symbol;Acc:HGNC:349]	197	4.89197	4.98383	3.01628	0.00078328	0.0475038	-1.65231	0.098471	0.820619	0.609788	0	0	10.8851	0	17.8569
NUPR2	ENSG00000185290	protein_coding	nuclear protein 2, transcriptional regulator [Source:HGNC Symbol;Acc:HGNC:44164]	389493	4.62148	4.98283	3.48655	0.000568987	0.0474996	-1.42916	0.152959	0.882914	0	0.516151	0	27.2127	0	0
WNT8A	ENSG00000061492	protein_coding	Wnt family member 8A [Source:HGNC Symbol;Acc:HGNC:12788]	7478	2.33957	4.98145	3.93127	0.000450735	0.047498	-1.26713	0.205108	0.893524	0	0	0	0	1.47141	12.566
ACTL8	ENSG00000117148	protein_coding	actin like 8 [Source:HGNC Symbol;Acc:HGNC:24018]	81569	2.3785	4.97978	3.9313	0.000452134	0.047498	-1.2667	0.205262	0.893524	0	0	0	5.44255	8.82848	0
PLA2G2C	ENSG00000187980	protein_coding	phospholipase A2 group IIC [Source:HGNC Symbol;Acc:HGNC:9032]	391013	2.31479	4.96876	3.93149	0.00045087	0.047498	-1.26384	0.206288	0.893524	0	0	0	0	0	13.8887
CYTH4	ENSG00000100055	protein_coding	cytohesin 4 [Source:HGNC Symbol;Acc:HGNC:9505]	27128	2.31479	4.96876	3.93149	0.00045087	0.047498	-1.26384	0.206288	0.893524	0	0	0	0	0	13.8887
CEBPE	ENSG00000092067	protein_coding	CCAAT enhancer binding protein epsilon [Source:HGNC Symbol;Acc:HGNC:1836]	1053	2.31173	4.94892	3.93183	0.000451665	0.047498	-1.25868	0.208145	0.893908	0	0	0	7.25673	0	6.61368
SMIM18	ENSG00000253457	protein_coding	small integral membrane protein 18 [Source:HGNC Symbol;Acc:HGNC:42973]	100507341	2.32138	4.94576	3.93188	0.000450479	0.047498	-1.25786	0.208443	0.893908	0	0	0	3.62836	10.2999	0
FAM83C	ENSG00000125998	protein_coding	family with sequence similarity 83 member C [Source:HGNC Symbol;Acc:HGNC:16121]	128876	2.32138	4.94576	3.93188	0.000450479	0.047498	-1.25786	0.208443	0.893908	0	0	0	3.62836	10.2999	0
GPT	ENSG00000167701	protein_coding	glutamic--pyruvic transaminase [Source:HGNC Symbol;Acc:HGNC:4552]	2875	2.30465	4.92973	3.93216	0.000450012	0.047498	-1.2537	0.209953	0.893908	0	0	0	10.8851	2.94283	0
FRG2	ENSG00000205097	protein_coding	FSHD region gene 2 [Source:HGNC Symbol;Acc:HGNC:19136]	448831	7.83975	4.91969	2.3451	0.00132058	0.0475207	-2.09785	0.0359181	0.659865	1.21958	0	0	38.0978	4.41424	3.30684
PPP1R3C	ENSG00000119938	protein_coding	protein phosphatase 1 regulatory subunit 3C [Source:HGNC Symbol;Acc:HGNC:9293]	5507	2.24752	4.89443	3.93278	0.000449956	0.047498	-1.24452	0.213308	0.893908	0	0	0	9.07091	4.41424	0
CNDP1	ENSG00000150656	protein_coding	carnosine dipeptidase 1 [Source:HGNC Symbol;Acc:HGNC:20675]	84735	2.21823	4.8942	3.93279	0.000450205	0.047498	-1.24446	0.21333	0.893908	0	0	0	0	7.35706	5.95231
CCDC141	ENSG00000163492	protein_coding	coiled-coil domain containing 141 [Source:HGNC Symbol;Acc:HGNC:26821]	285025	13.2673	4.8824	2.21423	0.00142899	0.0475253	-2.20501	0.0274533	0.606949	2.43915	0	0	0	4.41424	72.7504
B4GALNT2	ENSG00000167080	protein_coding	beta-1,4-N-acetyl-galactosaminyltransferase 2 [Source:HGNC Symbol;Acc:HGNC:24136]	124872	17.3942	4.87845	1.99841	0.00174119	0.0475405	-2.44117	0.0146398	0.514675	0	3.09691	0	45.3546	55.9137	0
LHB	ENSG00000104826	protein_coding	luteinizing hormone subunit beta [Source:HGNC Symbol;Acc:HGNC:6584]	3972	2.17624	4.87593	3.93312	0.000452811	0.047498	-1.23971	0.215082	0.893908	0	0	0	1.81418	0	11.2432
FMO1	ENSG00000010932	protein_coding	flavin containing dimethylaniline monoxygenase 1 [Source:HGNC Symbol;Acc:HGNC:3769]	2326	2.20712	4.87538	3.93313	0.000450044	0.047498	-1.23957	0.215135	0.893908	0	0	0	0	13.2427	0
CD28	ENSG00000178562	protein_coding	CD28 molecule [Source:HGNC Symbol;Acc:HGNC:1653]	940	2.20712	4.87538	3.93313	0.000450044	0.047498	-1.23957	0.215135	0.893908	0	0	0	0	13.2427	0
LMOD3	ENSG00000163380	protein_coding	leiomodin 3 [Source:HGNC Symbol;Acc:HGNC:6649]	56203	2.20712	4.87538	3.93313	0.000450044	0.047498	-1.23957	0.215135	0.893908	0	0	0	0	13.2427	0
CXCL9	ENSG00000138755	protein_coding	C-X-C motif chemokine ligand 9 [Source:HGNC Symbol;Acc:HGNC:7098]	4283	2.20712	4.87538	3.93313	0.000450044	0.047498	-1.23957	0.215135	0.893908	0	0	0	0	13.2427	0
SLC25A2	ENSG00000120329	protein_coding	solute carrier family 25 member 2 [Source:HGNC Symbol;Acc:HGNC:22921]	83884	2.20712	4.87538	3.93313	0.000450044	0.047498	-1.23957	0.215135	0.893908	0	0	0	0	13.2427	0
HNRNPCL2	ENSG00000275774	protein_coding	heterogeneous nuclear ribonucleoprotein C like 2 [Source:HGNC Symbol;Acc:HGNC:48813]	440563	4.16446	4.85383	3.57309	0.000536375	0.047499	-1.35844	0.174324	0.888772	0	0.516151	0	0	0	24.4706
LILRB1	ENSG00000104972	protein_coding	leukocyte immunoglobulin like receptor B1 [Source:HGNC Symbol;Acc:HGNC:6605]	10859	2.14389	4.8537	3.93352	0.000452405	0.047498	-1.23393	0.217228	0.894091	0	0	0	0	2.94283	9.92051
LMLN2	ENSG00000283654	protein_coding	leishmanolysin like peptidase 2 [Source:HGNC Symbol;Acc:HGNC:53647]	100128908	2.09433	4.82634	3.93403	0.00044907	0.047498	-1.22682	0.219891	0.894091	0	0	0	0	0	12.566
ZNF132	ENSG00000131849	protein_coding	zinc finger protein 132 [Source:HGNC Symbol;Acc:HGNC:12916]	7691	4.05423	4.81449	3.60698	0.000524512	0.0474988	-1.33477	0.181952	0.891589	0	0.516151	0	0	0	23.8092
TUBA4B	ENSG00000243910	protein_coding	tubulin alpha 4b [Source:HGNC Symbol;Acc:HGNC:18637]	80086	2.11655	4.80329	3.93447	0.000448208	0.0474979	-1.22082	0.222153	0.894091	0	0	0	12.6993	0	0
PCDHAC1	ENSG00000248383	protein_coding	protocadherin alpha subfamily C, 1 [Source:HGNC Symbol;Acc:HGNC:8676]	56135	2.11655	4.80329	3.93447	0.000448208	0.0474979	-1.22082	0.222153	0.894091	0	0	0	12.6993	0	0
TULP1	ENSG00000112041	protein_coding	TUB like protein 1 [Source:HGNC Symbol;Acc:HGNC:12423]	7287	2.11655	4.80329	3.93447	0.000448208	0.0474979	-1.22082	0.222153	0.894091	0	0	0	12.6993	0	0
TEX13B	ENSG00000170925	protein_coding	testis expressed 13B [Source:HGNC Symbol;Acc:HGNC:11736]	56156	2.11655	4.80329	3.93447	0.000448208	0.0474979	-1.22082	0.222153	0.894091	0	0	0	12.6993	0	0
GNG3	ENSG00000162188	protein_coding	G protein subunit gamma 3 [Source:HGNC Symbol;Acc:HGNC:4405]	2785	2.11655	4.80329	3.93447	0.000448208	0.0474979	-1.22082	0.222153	0.894091	0	0	0	12.6993	0	0
CLEC1A	ENSG00000150048	protein_coding	C-type lectin domain family 1 member A [Source:HGNC Symbol;Acc:HGNC:24355]	51267	2.11655	4.80329	3.93447	0.000448208	0.0474979	-1.22082	0.222153	0.894091	0	0	0	12.6993	0	0
WSCD2	ENSG00000075035	protein_coding	WSC domain containing 2 [Source:HGNC Symbol;Acc:HGNC:29117]	9671	2.11655	4.80329	3.93447	0.000448208	0.0474979	-1.22082	0.222153	0.894091	0	0	0	12.6993	0	0
GRIN2A	ENSG00000183454	protein_coding	glutamate ionotropic receptor NMDA type subunit 2A [Source:HGNC Symbol;Acc:HGNC:4585]	2903	2.11655	4.80329	3.93447	0.000448208	0.0474979	-1.22082	0.222153	0.894091	0	0	0	12.6993	0	0
ICAM1	ENSG00000090339	protein_coding	intercellular adhesion molecule 1 [Source:HGNC Symbol;Acc:HGNC:5344]	3383	2.11655	4.80329	3.93447	0.000448208	0.0474979	-1.22082	0.222153	0.894091	0	0	0	12.6993	0	0
BCAN	ENSG00000132692	protein_coding	brevican [Source:HGNC Symbol;Acc:HGNC:23059]	63827	29.9188	4.79165	1.13453	0.00589105	0.0480343	-4.22346	2.40583e-05	0.0157014	1.82936	2.58076	1.71782	27.2127	72.0992	74.0732
GNA14	ENSG00000156049	protein_coding	G protein subunit alpha 14 [Source:HGNC Symbol;Acc:HGNC:4382]	9630	2.06296	4.7766	3.93498	0.000447925	0.0474979	-1.21388	0.224793	0.896754	0	0	0	9.07091	0	3.30684
ETS1	ENSG00000134954	protein_coding	ETS proto-oncogene 1, transcription factor [Source:HGNC Symbol;Acc:HGNC:3488]	2113	19.1634	4.77383	1.80077	0.00210938	0.0475622	-2.651	0.00802548	0.424544	0.609788	3.09691	0	0	14.7141	96.5597
DYDC2	ENSG00000133665	protein_coding	DPY30 domain containing 2 [Source:HGNC Symbol;Acc:HGNC:23468]	84332	2.01901	4.74462	3.93561	0.000446299	0.0474979	-1.20556	0.227987	0.898539	0	0	0	1.81418	10.2999	0
ERICH3	ENSG00000178965	protein_coding	glutamate rich 3 [Source:HGNC Symbol;Acc:HGNC:25346]	127254	3.84744	4.73308	3.28457	0.000641402	0.0475007	-1.44101	0.149583	0.881083	0	0.516151	0	0	7.35706	15.2115
ECT2L	ENSG00000203734	protein_coding	epithelial cell transforming 2 like [Source:HGNC Symbol;Acc:HGNC:21118]	345930	9.46149	4.7326	2.37536	0.00121605	0.0475165	-1.99237	0.0463304	0.708949	1.82936	0	0	0	39.7281	15.2115
DCDC2C	ENSG00000214866	protein_coding	doublecortin domain containing 2C [Source:HGNC Symbol;Acc:HGNC:32696]	728597	2.00229	4.72528	3.936	0.000448539	0.0474979	-1.20053	0.229934	0.898539	0	0	0	9.07091	2.94283	0
RUFY4	ENSG00000188282	protein_coding	RUN and FYVE domain containing 4 [Source:HGNC Symbol;Acc:HGNC:24804]	285180	17.4505	4.71864	1.83531	0.00206176	0.047559	-2.57103	0.0101398	0.460733	3.04894	0.516151	0	0	19.1284	82.0096
CLCNKA	ENSG00000186510	protein_coding	chloride voltage-gated channel Ka [Source:HGNC Symbol;Acc:HGNC:2026]	1187	1.96188	4.70482	3.93641	0.000447698	0.0474979	-1.1952	0.232007	0.898539	0	0	0	0	11.7713	0
CADPS	ENSG00000163618	protein_coding	calcium dependent secretion activator [Source:HGNC Symbol;Acc:HGNC:1426]	8618	1.96188	4.70482	3.93641	0.000447698	0.0474979	-1.1952	0.232007	0.898539	0	0	0	0	11.7713	0
GCSAM	ENSG00000174500	protein_coding	germinal center associated signaling and motility [Source:HGNC Symbol;Acc:HGNC:20253]	257144	1.96188	4.70482	3.93641	0.000447698	0.0474979	-1.1952	0.232007	0.898539	0	0	0	0	11.7713	0
FAM47E-STBD1	ENSG00000272414	protein_coding	FAM47E-STBD1 readthrough [Source:HGNC Symbol;Acc:HGNC:44667]	100631383	1.96188	4.70482	3.93641	0.000447698	0.0474979	-1.1952	0.232007	0.898539	0	0	0	0	11.7713	0
PCDHA13	ENSG00000239389	protein_coding	protocadherin alpha 13 [Source:HGNC Symbol;Acc:HGNC:8667]	56136	1.96188	4.70482	3.93641	0.000447698	0.0474979	-1.1952	0.232007	0.898539	0	0	0	0	11.7713	0
JAKMIP2	ENSG00000176049	protein_coding	janus kinase and microtubule interacting protein 2 [Source:HGNC Symbol;Acc:HGNC:29067]	9832	1.96188	4.70482	3.93641	0.000447698	0.0474979	-1.1952	0.232007	0.898539	0	0	0	0	11.7713	0
NCR3	ENSG00000204475	protein_coding	natural cytotoxicity triggering receptor 3 [Source:HGNC Symbol;Acc:HGNC:19077]	259197	1.96188	4.70482	3.93641	0.000447698	0.0474979	-1.1952	0.232007	0.898539	0	0	0	0	11.7713	0
CALHM4	ENSG00000164451	protein_coding	calcium homeostasis modulator family member 4 [Source:HGNC Symbol;Acc:HGNC:21094]	221301	1.96188	4.70482	3.93641	0.000447698	0.0474979	-1.1952	0.232007	0.898539	0	0	0	0	11.7713	0
OPRM1	ENSG00000112038	protein_coding	opioid receptor mu 1 [Source:HGNC Symbol;Acc:HGNC:8156]	4988	1.96188	4.70482	3.93641	0.000447698	0.0474979	-1.1952	0.232007	0.898539	0	0	0	0	11.7713	0
SSMEM1	ENSG00000165120	protein_coding	serine rich single-pass membrane protein 1 [Source:HGNC Symbol;Acc:HGNC:29580]	136263	1.96188	4.70482	3.93641	0.000447698	0.0474979	-1.1952	0.232007	0.898539	0	0	0	0	11.7713	0
IL1RAPL1	ENSG00000169306	protein_coding	interleukin 1 receptor accessory protein like 1 [Source:HGNC Symbol;Acc:HGNC:5996]	11141	1.96188	4.70482	3.93641	0.000447698	0.0474979	-1.1952	0.232007	0.898539	0	0	0	0	11.7713	0
OPALIN	ENSG00000197430	protein_coding	oligodendrocytic myelin paranodal and inner loop protein [Source:HGNC Symbol;Acc:HGNC:20707]	93377	1.96188	4.70482	3.93641	0.000447698	0.0474979	-1.1952	0.232007	0.898539	0	0	0	0	11.7713	0
HRC	ENSG00000130528	protein_coding	histidine rich calcium binding protein [Source:HGNC Symbol;Acc:HGNC:5178]	3270	1.96188	4.70482	3.93641	0.000447698	0.0474979	-1.1952	0.232007	0.898539	0	0	0	0	11.7713	0
TTC16	ENSG00000167094	protein_coding	tetratricopeptide repeat domain 16 [Source:HGNC Symbol;Acc:HGNC:26536]	158248	4.21703	4.67169	3.63958	0.000462793	0.0474972	-1.28358	0.199289	0.893524	0	0	1.71782	23.5844	0	0
VWA3B	ENSG00000168658	protein_coding	von Willebrand factor A domain containing 3B [Source:HGNC Symbol;Acc:HGNC:28385]	200403	1.87387	4.66829	3.93716	0.000449277	0.0474979	-1.1857	0.235741	0.900372	0	0	0	0	0	11.2432
CCL4	ENSG00000275302	protein_coding	C-C motif chemokine ligand 4 [Source:HGNC Symbol;Acc:HGNC:10630]	6351	1.89914	4.66757	3.93718	0.000447202	0.0474979	-1.18551	0.235815	0.900372	0	0	0	5.44255	0	5.95231
ZAP70	ENSG00000115085	protein_coding	zeta chain of T cell receptor associated protein kinase 70 [Source:HGNC Symbol;Acc:HGNC:12858]	7535	1.88803	4.64314	3.93769	0.000451645	0.047498	-1.17915	0.238337	0.900372	0	0	0	5.44255	5.88565	0
SSTR3	ENSG00000278195	protein_coding	somatostatin receptor 3 [Source:HGNC Symbol;Acc:HGNC:11332]	6753	1.8309	4.60042	3.93862	0.000445726	0.0474979	-1.16803	0.242795	0.90158	0	0	0	3.62836	7.35706	0
TERB1	ENSG00000249961	protein_coding	telomere repeat binding bouquet formation protein 1 [Source:HGNC Symbol;Acc:HGNC:26675]	283847	7.67923	4.58159	2.5825	0.00102111	0.0475099	-1.77409	0.0760483	0.772584	0	1.54845	0	25.3986	19.1284	0
LRRC7	ENSG00000033122	protein_coding	leucine rich repeat containing 7 [Source:HGNC Symbol;Acc:HGNC:18531]	57554	1.81015	4.58134	3.93904	0.000444599	0.0474978	-1.16306	0.244805	0.90158	0	0	0	7.25673	2.94283	0.661368
TNNI1	ENSG00000159173	protein_coding	troponin I1, slow skeletal type [Source:HGNC Symbol;Acc:HGNC:11945]	7135	1.81418	4.57816	3.93911	0.000444258	0.0474978	-1.16223	0.245141	0.90158	0	0	0	10.8851	0	0
OR2AK2	ENSG00000187080	protein_coding	olfactory receptor family 2 subfamily AK member 2 [Source:HGNC Symbol;Acc:HGNC:19569]	391191	1.81418	4.57816	3.93911	0.000444258	0.0474978	-1.16223	0.245141	0.90158	0	0	0	10.8851	0	0
DAW1	ENSG00000123977	protein_coding	dynein assembly factor with WD repeats 1 [Source:HGNC Symbol;Acc:HGNC:26383]	164781	1.81418	4.57816	3.93911	0.000444258	0.0474978	-1.16223	0.245141	0.90158	0	0	0	10.8851	0	0
PEBP4	ENSG00000134020	protein_coding	phosphatidylethanolamine binding protein 4 [Source:HGNC Symbol;Acc:HGNC:28319]	157310	1.81418	4.57816	3.93911	0.000444258	0.0474978	-1.16223	0.245141	0.90158	0	0	0	10.8851	0	0
PGA3	ENSG00000229859	protein_coding	pepsinogen A3 [Source:HGNC Symbol;Acc:HGNC:8885]	643834	1.81418	4.57816	3.93911	0.000444258	0.0474978	-1.16223	0.245141	0.90158	0	0	0	10.8851	0	0
PGA4	ENSG00000229183	protein_coding	pepsinogen A4 [Source:HGNC Symbol;Acc:HGNC:8886]	643847	1.81418	4.57816	3.93911	0.000444258	0.0474978	-1.16223	0.245141	0.90158	0	0	0	10.8851	0	0
PGA5	ENSG00000256713	protein_coding	pepsinogen A5 [Source:HGNC Symbol;Acc:HGNC:8887]	5222	1.81418	4.57816	3.93911	0.000444258	0.0474978	-1.16223	0.245141	0.90158	0	0	0	10.8851	0	0
SOX1	ENSG00000182968	protein_coding	SRY-box transcription factor 1 [Source:HGNC Symbol;Acc:HGNC:11189]	6656	1.81418	4.57816	3.93911	0.000444258	0.0474978	-1.16223	0.245141	0.90158	0	0	0	10.8851	0	0
PSTPIP1	ENSG00000140368	protein_coding	proline-serine-threonine phosphatase interacting protein 1 [Source:HGNC Symbol;Acc:HGNC:9580]	9051	1.81418	4.57816	3.93911	0.000444258	0.0474978	-1.16223	0.245141	0.90158	0	0	0	10.8851	0	0
PRSS33	ENSG00000103355	protein_coding	serine protease 33 [Source:HGNC Symbol;Acc:HGNC:30405]	260429	1.81418	4.57816	3.93911	0.000444258	0.0474978	-1.16223	0.245141	0.90158	0	0	0	10.8851	0	0
ENPP7	ENSG00000182156	protein_coding	ectonucleotide pyrophosphatase/phosphodiesterase 7 [Source:HGNC Symbol;Acc:HGNC:23764]	339221	1.81418	4.57816	3.93911	0.000444258	0.0474978	-1.16223	0.245141	0.90158	0	0	0	10.8851	0	0
PTK6	ENSG00000101213	protein_coding	protein tyrosine kinase 6 [Source:HGNC Symbol;Acc:HGNC:9617]	5753	1.81418	4.57816	3.93911	0.000444258	0.0474978	-1.16223	0.245141	0.90158	0	0	0	10.8851	0	0
TMIGD2	ENSG00000167664	protein_coding	transmembrane and immunoglobulin domain containing 2 [Source:HGNC Symbol;Acc:HGNC:28324]	126259	1.81418	4.57816	3.93911	0.000444258	0.0474978	-1.16223	0.245141	0.90158	0	0	0	10.8851	0	0
INSL3	ENSG00000248099	protein_coding	insulin like 3 [Source:HGNC Symbol;Acc:HGNC:6086]	3640	3.85754	4.535	3.43586	0.000516929	0.0474977	-1.3199	0.186867	0.893524	0	0	1.71782	19.956	1.47141	0
FLG2	ENSG00000143520	protein_coding	filaggrin family member 2 [Source:HGNC Symbol;Acc:HGNC:33276]	388698	1.75705	4.53331	3.94012	0.000447449	0.0474979	-1.15055	0.249917	0.90158	0	0	0	9.07091	1.47141	0
SORBS2	ENSG00000154556	protein_coding	sorbin and SH3 domain containing 2 [Source:HGNC Symbol;Acc:HGNC:24098]	8470	1.75705	4.53331	3.94012	0.000447449	0.0474979	-1.15055	0.249917	0.90158	0	0	0	9.07091	1.47141	0
CADM3	ENSG00000162706	protein_coding	cell adhesion molecule 3 [Source:HGNC Symbol;Acc:HGNC:17601]	57863	1.71665	4.51135	3.94063	0.00044742	0.0474979	-1.14483	0.25228	0.90158	0	0	0	0	10.2999	0
LIMS3	ENSG00000256977	protein_coding	LIM zinc finger domain containing 3 [Source:HGNC Symbol;Acc:HGNC:30047]	96626	1.71665	4.51135	3.94063	0.00044742	0.0474979	-1.14483	0.25228	0.90158	0	0	0	0	10.2999	0
LIMS4	ENSG00000256671	protein_coding	LIM zinc finger domain containing 4 [Source:HGNC Symbol;Acc:HGNC:39941]	100288695	1.71665	4.51135	3.94063	0.00044742	0.0474979	-1.14483	0.25228	0.90158	0	0	0	0	10.2999	0
SLC2A9	ENSG00000109667	protein_coding	solute carrier family 2 member 9 [Source:HGNC Symbol;Acc:HGNC:13446]	56606	1.71665	4.51135	3.94063	0.00044742	0.0474979	-1.14483	0.25228	0.90158	0	0	0	0	10.2999	0
GUCA1A	ENSG00000048545	protein_coding	guanylate cyclase activator 1A [Source:HGNC Symbol;Acc:HGNC:4678]	2978	1.71665	4.51135	3.94063	0.00044742	0.0474979	-1.14483	0.25228	0.90158	0	0	0	0	10.2999	0
NXF3	ENSG00000147206	protein_coding	nuclear RNA export factor 3 [Source:HGNC Symbol;Acc:HGNC:8073]	56000	1.71665	4.51135	3.94063	0.00044742	0.0474979	-1.14483	0.25228	0.90158	0	0	0	0	10.2999	0
DOK2	ENSG00000147443	protein_coding	docking protein 2 [Source:HGNC Symbol;Acc:HGNC:2991]	9046	1.71665	4.51135	3.94063	0.00044742	0.0474979	-1.14483	0.25228	0.90158	0	0	0	0	10.2999	0
SLC46A2	ENSG00000119457	protein_coding	solute carrier family 46 member 2 [Source:HGNC Symbol;Acc:HGNC:16055]	57864	1.71665	4.51135	3.94063	0.00044742	0.0474979	-1.14483	0.25228	0.90158	0	0	0	0	10.2999	0
CD163L1	ENSG00000177675	protein_coding	CD163 molecule like 1 [Source:HGNC Symbol;Acc:HGNC:30375]	283316	1.71665	4.51135	3.94063	0.00044742	0.0474979	-1.14483	0.25228	0.90158	0	0	0	0	10.2999	0
A2M	ENSG00000175899	protein_coding	alpha-2-macroglobulin [Source:HGNC Symbol;Acc:HGNC:7]	2	1.71665	4.51135	3.94063	0.00044742	0.0474979	-1.14483	0.25228	0.90158	0	0	0	0	10.2999	0
TSSK4	ENSG00000139908	protein_coding	testis specific serine kinase 4 [Source:HGNC Symbol;Acc:HGNC:19825]	283629	1.71665	4.51135	3.94063	0.00044742	0.0474979	-1.14483	0.25228	0.90158	0	0	0	0	10.2999	0
C16orf54	ENSG00000185905	protein_coding	chromosome 16 open reading frame 54 [Source:HGNC Symbol;Acc:HGNC:26649]	283897	1.71665	4.51135	3.94063	0.00044742	0.0474979	-1.14483	0.25228	0.90158	0	0	0	0	10.2999	0
CD68	ENSG00000129226	protein_coding	CD68 molecule [Source:HGNC Symbol;Acc:HGNC:1693]	968	1.71665	4.51135	3.94063	0.00044742	0.0474979	-1.14483	0.25228	0.90158	0	0	0	0	10.2999	0
ANKRD62	ENSG00000181626	protein_coding	ankyrin repeat domain 62 [Source:HGNC Symbol;Acc:HGNC:35241]	342850	1.71665	4.51135	3.94063	0.00044742	0.0474979	-1.14483	0.25228	0.90158	0	0	0	0	10.2999	0
CABP5	ENSG00000105507	protein_coding	calcium binding protein 5 [Source:HGNC Symbol;Acc:HGNC:13714]	56344	1.71665	4.51135	3.94063	0.00044742	0.0474979	-1.14483	0.25228	0.90158	0	0	0	0	10.2999	0
CLIC6	ENSG00000159212	protein_coding	chloride intracellular channel 6 [Source:HGNC Symbol;Acc:HGNC:2065]	54102	1.71665	4.51135	3.94063	0.00044742	0.0474979	-1.14483	0.25228	0.90158	0	0	0	0	10.2999	0
KHDC1L	ENSG00000256980	protein_coding	KH domain containing 1 like [Source:HGNC Symbol;Acc:HGNC:37274]	100129128	1.65342	4.49072	3.94111	0.000445951	0.0474979	-1.13946	0.254513	0.90158	0	0	0	0	0	9.92051
CALML3	ENSG00000178363	protein_coding	calmodulin like 3 [Source:HGNC Symbol;Acc:HGNC:1452]	810	1.65342	4.49072	3.94111	0.000445951	0.0474979	-1.13946	0.254513	0.90158	0	0	0	0	0	9.92051
EBLN1	ENSG00000223601	protein_coding	endogenous Bornavirus like nucleoprotein 1 [Source:HGNC Symbol;Acc:HGNC:39430]	340900	1.65342	4.49072	3.94111	0.000445951	0.0474979	-1.13946	0.254513	0.90158	0	0	0	0	0	9.92051
PRELP	ENSG00000188783	protein_coding	proline and arginine rich end leucine rich repeat protein [Source:HGNC Symbol;Acc:HGNC:9357]	5549	13.4513	4.48596	2.10781	0.00147981	0.0475266	-2.12825	0.0333162	0.641892	0	0.516151	3.43563	9.07091	67.685	0
DOC2B	ENSG00000272636	protein_coding	double C2 domain beta [Source:HGNC Symbol;Acc:HGNC:2986]	8447	3.43374	4.45854	3.43669	0.000569433	0.0474993	-1.29733	0.194516	0.893524	0.609788	0	0	5.44255	0	14.5501
ELMO1	ENSG00000155849	protein_coding	engulfment and cell motility 1 [Source:HGNC Symbol;Acc:HGNC:16286]	9844	35.9312	4.45489	1.02633	3.92019	1.1014	-4.34061	1.42086e-05	0.0115914	3.65873	3.61306	1.71782	76.1957	33.8425	96.5597
NAV3	ENSG00000067798	protein_coding	neuron navigator 3 [Source:HGNC Symbol;Acc:HGNC:15998]	89795	5.71966	4.45304	2.88995	0.000799662	0.0475038	-1.54087	0.123349	0.858878	1.21958	0	0	27.2127	5.88565	0
EXD1	ENSG00000178997	protein_coding	exonuclease 3'-5' domain containing 1 [Source:HGNC Symbol;Acc:HGNC:28507]	161829	8.63854	4.42764	2.43552	0.00114233	0.0475136	-1.81795	0.0690724	0.759919	0	2.06461	0	0	14.7141	35.0525
FRG2B	ENSG00000225899	protein_coding	FSHD region gene 2 family member B [Source:HGNC Symbol;Acc:HGNC:33518]	441581	12.3217	4.41797	1.87276	0.00196771	0.0475523	-2.35907	0.0183208	0.547865	3.04894	0	0	32.6553	11.7713	26.4547
CNNM1	ENSG00000119946	protein_coding	cyclin and CBS domain divalent metal cation transport mediator 1 [Source:HGNC Symbol;Acc:HGNC:102]	26507	76.4271	4.41642	0.936361	0.00746307	0.048365	-4.71657	2.3985e-06	0.0030103	0	6.70997	15.4603	81.6382	225.126	129.628
RIIAD1	ENSG00000178796	protein_coding	regulatory subunit of type II PKA R-subunit domain containing 1 [Source:HGNC Symbol;Acc:HGNC:26686]	284485	3.10966	4.39746	3.92058	0.000428452	0.0474974	-1.12163	0.262018	0.909948	0	0.516151	0	18.1418	0	0
TNFSF10	ENSG00000121858	protein_coding	TNF superfamily member 10 [Source:HGNC Symbol;Acc:HGNC:11925]	8743	1.54319	4.39302	3.94349	0.000442789	0.0474978	-1.11399	0.265283	0.910184	0	0	0	0	0	9.25915
XPNPEP2	ENSG00000122121	protein_coding	X-prolyl aminopeptidase 2 [Source:HGNC Symbol;Acc:HGNC:12823]	7512	1.54319	4.39302	3.94349	0.000442789	0.0474978	-1.11399	0.265283	0.910184	0	0	0	0	0	9.25915
CKM	ENSG00000104879	protein_coding	creatine kinase, M-type [Source:HGNC Symbol;Acc:HGNC:1994]	1158	1.58567	4.39059	3.94355	0.000442085	0.0474978	-1.11336	0.265554	0.910184	0	0	0	3.62836	5.88565	0
SEZ6L	ENSG00000100095	protein_coding	seizure related 6 homolog like [Source:HGNC Symbol;Acc:HGNC:10763]	23544	3.26235	4.38543	3.49847	0.000544188	0.0474989	-1.25353	0.210013	0.893908	0.609788	0	0	0	4.41424	14.5501
PPP1R42	ENSG00000178125	protein_coding	protein phosphatase 1 regulatory subunit 42 [Source:HGNC Symbol;Acc:HGNC:33732]	286187	9.49416	4.37546	2.45343	0.00109747	0.047512	-1.7834	0.0745206	0.768867	2.43915	0	0	47.1687	7.35706	0
TEX11	ENSG00000120498	protein_coding	testis expressed 11 [Source:HGNC Symbol;Acc:HGNC:11733]	56159	14.0884	4.37446	2.11549	0.00146355	0.0475262	-2.06783	0.0386563	0.673123	0	3.61306	0	0	8.82848	72.0891
FAM177B	ENSG00000197520	protein_coding	family with sequence similarity 177 member B [Source:HGNC Symbol;Acc:HGNC:34395]	400823	3.04851	4.36496	3.31427	0.000616635	0.0475	-1.31702	0.187832	0.893524	0	0.516151	0	12.6993	4.41424	0.661368
CD74	ENSG00000019582	protein_coding	CD74 molecule [Source:HGNC Symbol;Acc:HGNC:1697]	972	3.21584	4.3431	3.55324	0.000525142	0.0474986	-1.22229	0.221597	0.894091	0.609788	0	0	5.44255	13.2427	0
ELSPBP1	ENSG00000169393	protein_coding	epididymal sperm binding protein 1 [Source:HGNC Symbol;Acc:HGNC:14417]	64100	1.5073	4.34204	3.9448	0.00044166	0.0474978	-1.1007	0.271027	0.910184	0	0	0	0	4.41424	4.62957
CYP2W1	ENSG00000073067	protein_coding	cytochrome P450 family 2 subfamily W member 1 [Source:HGNC Symbol;Acc:HGNC:20243]	54905	1.52854	4.34004	3.94485	0.000441552	0.0474978	-1.10018	0.271255	0.910184	0	0	0	1.81418	7.35706	0
ANGPTL3	ENSG00000132855	protein_coding	angiopoietin like 3 [Source:HGNC Symbol;Acc:HGNC:491]	27329	1.51182	4.31131	3.94561	0.000439572	0.0474977	-1.09269	0.274532	0.910184	0	0	0	9.07091	0	0
KHDC3L	ENSG00000203908	protein_coding	KH domain containing 3 like, subcortical maternal complex member [Source:HGNC Symbol;Acc:HGNC:33699]	154288	1.51182	4.31131	3.94561	0.000439572	0.0474977	-1.09269	0.274532	0.910184	0	0	0	9.07091	0	0
CLDN2	ENSG00000165376	protein_coding	claudin 2 [Source:HGNC Symbol;Acc:HGNC:2041]	9075	1.51182	4.31131	3.94561	0.000439572	0.0474977	-1.09269	0.274532	0.910184	0	0	0	9.07091	0	0
DLGAP2	ENSG00000198010	protein_coding	DLG associated protein 2 [Source:HGNC Symbol;Acc:HGNC:2906]	9228	1.51182	4.31131	3.94561	0.000439572	0.0474977	-1.09269	0.274532	0.910184	0	0	0	9.07091	0	0
ADAM28	ENSG00000042980	protein_coding	ADAM metallopeptidase domain 28 [Source:HGNC Symbol;Acc:HGNC:206]	10863	1.51182	4.31131	3.94561	0.000439572	0.0474977	-1.09269	0.274532	0.910184	0	0	0	9.07091	0	0
DEFB124	ENSG00000180383	protein_coding	defensin beta 124 [Source:HGNC Symbol;Acc:HGNC:18104]	245937	1.51182	4.31131	3.94561	0.000439572	0.0474977	-1.09269	0.274532	0.910184	0	0	0	9.07091	0	0
GET1-SH3BGR	ENSG00000285815	protein_coding	GET1-SH3BGR readthrough [Source:HGNC Symbol;Acc:HGNC:54635]	106865373	1.51182	4.31131	3.94561	0.000439572	0.0474977	-1.09269	0.274532	0.910184	0	0	0	9.07091	0	0
ZNF750	ENSG00000141579	protein_coding	zinc finger protein 750 [Source:HGNC Symbol;Acc:HGNC:25843]	79755	20.1146	4.29887	1.68771	0.00224688	0.0475696	-2.54717	0.0108601	0.468845	0	0	6.87126	25.3986	76.5135	11.9046
KRT3	ENSG00000186442	protein_coding	keratin 3 [Source:HGNC Symbol;Acc:HGNC:6440]	3850	1.43296	4.28817	3.94623	0.000441409	0.0474977	-1.08665	0.277191	0.910184	0	0	0	0	0	8.59778
NR0B2	ENSG00000131910	protein_coding	nuclear receptor subfamily 0 group B member 2 [Source:HGNC Symbol;Acc:HGNC:7961]	8431	1.47141	4.28786	3.94624	0.00043929	0.0474977	-1.08657	0.277228	0.910184	0	0	0	0	8.82848	0
DNASE2B	ENSG00000137976	protein_coding	deoxyribonuclease 2 beta [Source:HGNC Symbol;Acc:HGNC:28875]	58511	1.47141	4.28786	3.94624	0.00043929	0.0474977	-1.08657	0.277228	0.910184	0	0	0	0	8.82848	0
COL11A1	ENSG00000060718	protein_coding	collagen type XI alpha 1 chain [Source:HGNC Symbol;Acc:HGNC:2186]	1301	1.47141	4.28786	3.94624	0.00043929	0.0474977	-1.08657	0.277228	0.910184	0	0	0	0	8.82848	0
SLC9A4	ENSG00000180251	protein_coding	solute carrier family 9 member A4 [Source:HGNC Symbol;Acc:HGNC:11077]	389015	1.47141	4.28786	3.94624	0.00043929	0.0474977	-1.08657	0.277228	0.910184	0	0	0	0	8.82848	0
GNAT1	ENSG00000114349	protein_coding	G protein subunit alpha transducin 1 [Source:HGNC Symbol;Acc:HGNC:4393]	2779	1.47141	4.28786	3.94624	0.00043929	0.0474977	-1.08657	0.277228	0.910184	0	0	0	0	8.82848	0
CWH43	ENSG00000109182	protein_coding	cell wall biogenesis 43 C-terminal homolog [Source:HGNC Symbol;Acc:HGNC:26133]	80157	1.47141	4.28786	3.94624	0.00043929	0.0474977	-1.08657	0.277228	0.910184	0	0	0	0	8.82848	0
HTR3A	ENSG00000166736	protein_coding	5-hydroxytryptamine receptor 3A [Source:HGNC Symbol;Acc:HGNC:5297]	3359	1.47141	4.28786	3.94624	0.00043929	0.0474977	-1.08657	0.277228	0.910184	0	0	0	0	8.82848	0
JAML	ENSG00000160593	protein_coding	junction adhesion molecule like [Source:HGNC Symbol;Acc:HGNC:19084]	120425	1.47141	4.28786	3.94624	0.00043929	0.0474977	-1.08657	0.277228	0.910184	0	0	0	0	8.82848	0
RTL1	ENSG00000254656	protein_coding	retrotransposon Gag like 1 [Source:HGNC Symbol;Acc:HGNC:14665]	388015	1.47141	4.28786	3.94624	0.00043929	0.0474977	-1.08657	0.277228	0.910184	0	0	0	0	8.82848	0
CTXND1	ENSG00000259417	protein_coding	cortexin domain containing 1 [Source:HGNC Symbol;Acc:HGNC:50507]	100996492	1.47141	4.28786	3.94624	0.00043929	0.0474977	-1.08657	0.277228	0.910184	0	0	0	0	8.82848	0
RDH8	ENSG00000080511	protein_coding	retinol dehydrogenase 8 [Source:HGNC Symbol;Acc:HGNC:14423]	50700	1.47141	4.28786	3.94624	0.00043929	0.0474977	-1.08657	0.277228	0.910184	0	0	0	0	8.82848	0
IL12RB1	ENSG00000096996	protein_coding	interleukin 12 receptor subunit beta 1 [Source:HGNC Symbol;Acc:HGNC:5971]	3594	1.47141	4.28786	3.94624	0.00043929	0.0474977	-1.08657	0.277228	0.910184	0	0	0	0	8.82848	0
RIOX1	ENSG00000170468	protein_coding	ribosomal oxygenase 1 [Source:HGNC Symbol;Acc:HGNC:20968]	79697	3.30994	4.28765	3.91613	0.000376259	0.047496	-1.09487	0.273575	0.910184	0	0	1.71782	18.1418	0	0
MALRD1	ENSG00000204740	protein_coding	MAM and LDL receptor class A domain containing 1 [Source:HGNC Symbol;Acc:HGNC:24331]	340895	1.45469	4.25766	3.94706	0.000439339	0.0474977	-1.07869	0.280726	0.910184	0	0	0	7.25673	1.47141	0
SERPINA5	ENSG00000188488	protein_coding	serpin family A member 5 [Source:HGNC Symbol;Acc:HGNC:8723]	5104	1.45469	4.25766	3.94706	0.000439339	0.0474977	-1.07869	0.280726	0.910184	0	0	0	7.25673	1.47141	0
FSD2	ENSG00000186628	protein_coding	fibronectin type III and SPRY domain containing 2 [Source:HGNC Symbol;Acc:HGNC:18024]	123722	1.45469	4.25766	3.94706	0.000439339	0.0474977	-1.07869	0.280726	0.910184	0	0	0	7.25673	1.47141	0
MTNR1A	ENSG00000168412	protein_coding	melatonin receptor 1A [Source:HGNC Symbol;Acc:HGNC:7463]	4543	17.4024	4.25535	1.5686	0.00274321	0.0476081	-2.71283	0.00667121	0.418644	0.609788	4.12921	0	16.3276	13.2427	70.105
CBY2	ENSG00000174015	protein_coding	chibby family member 2 [Source:HGNC Symbol;Acc:HGNC:30720]	220082	2.8073	4.24417	3.92275	0.00042419	0.0474972	-1.08194	0.27928	0.910184	0	0.516151	0	16.3276	0	0
DPY19L2	ENSG00000177990	protein_coding	dpy-19 like 2 [Source:HGNC Symbol;Acc:HGNC:19414]	283417	7.83103	4.22058	2.44111	0.0010994	0.0475118	-1.72896	0.0838171	0.791412	0.609788	1.54845	0	3.62836	41.1996	0
OR1J1	ENSG00000136834	protein_coding	olfactory receptor family 1 subfamily J member 1 [Source:HGNC Symbol;Acc:HGNC:8208]	347168	1.39756	4.20214	3.94863	0.000437804	0.0474977	-1.0642	0.287237	0.911258	0	0	0	5.44255	2.94283	0
ADGRG1	ENSG00000205336	protein_coding	adhesion G protein-coupled receptor G1 [Source:HGNC Symbol;Acc:HGNC:4512]	9289	20.7833	4.19249	1.57034	0.00263161	0.0475987	-2.66979	0.00758977	0.424544	0	4.64536	1.71782	5.44255	17.657	95.2369
SLC25A31	ENSG00000151475	protein_coding	solute carrier family 25 member 31 [Source:HGNC Symbol;Acc:HGNC:25319]	83447	5.76947	4.19241	3.1571	0.0006437	0.0475004	-1.32793	0.184202	0.893524	0	1.54845	0	0	0	33.0684
CRHR2	ENSG00000106113	protein_coding	corticotropin releasing hormone receptor 2 [Source:HGNC Symbol;Acc:HGNC:2358]	1395	2.64605	4.18537	3.83271	0.000444762	0.0474975	-1.09201	0.274827	0.910184	0	0.516151	0	0	1.47141	13.8887
PRDM9	ENSG00000164256	protein_coding	PR/SET domain 9 [Source:HGNC Symbol;Acc:HGNC:13994]	56979	1.32274	4.17509	3.94941	0.000439952	0.0474977	-1.05714	0.290446	0.912129	0	0	0	0	0	7.93641
SERPINE3	ENSG00000253309	protein_coding	serpin family E member 3 [Source:HGNC Symbol;Acc:HGNC:24774]	647174	1.32274	4.17509	3.94941	0.000439952	0.0474977	-1.05714	0.290446	0.912129	0	0	0	0	0	7.93641
NFATC2	ENSG00000101096	protein_coding	nuclear factor of activated T cells 2 [Source:HGNC Symbol;Acc:HGNC:7776]	4773	13.6297	4.17397	1.86034	0.00184487	0.047544	-2.24366	0.0248543	0.594609	0	0	5.15345	16.3276	33.8425	26.4547
OTOP1	ENSG00000163982	protein_coding	otopetrin 1 [Source:HGNC Symbol;Acc:HGNC:19656]	133060	5.68402	4.16457	2.90608	0.000739659	0.0475022	-1.43305	0.151843	0.882914	0	1.54845	0	0	1.47141	31.0843
POTEI	ENSG00000196834	protein_coding	POTE ankyrin domain family member I [Source:HGNC Symbol;Acc:HGNC:37093]	653269	5.9611	4.15409	2.55357	0.00101194	0.047509	-1.62678	0.103785	0.828969	0.609788	1.0323	0	0	23.5426	10.5819
SLC5A2	ENSG00000140675	protein_coding	solute carrier family 5 member 2 [Source:HGNC Symbol;Acc:HGNC:11037]	6524	1.33641	4.15178	3.9501	0.000437805	0.0474977	-1.05106	0.293232	0.913147	0	0	0	0	7.35706	0.661368
PCDHGA4	ENSG00000262576	protein_coding	protocadherin gamma subfamily A, 4 [Source:HGNC Symbol;Acc:HGNC:8702]	56111	1.34043	4.14465	3.95031	0.000437451	0.0474976	-1.0492	0.294087	0.913446	0	0	0	3.62836	4.41424	0
H1-6	ENSG00000187475	protein_coding	H1.6 linker histone, cluster member [Source:HGNC Symbol;Acc:HGNC:4720]	3010	6.9961	4.11884	3.00329	0.000697937	0.0475013	-1.37145	0.170236	0.887169	0	2.06461	0	39.912	0	0
ZNF880	ENSG00000221923	protein_coding	zinc finger protein 880 [Source:HGNC Symbol;Acc:HGNC:37249]	400713	1.31968	4.11721	3.95114	0.000436604	0.0474976	-1.04203	0.297397	0.915118	0	0	0	7.25673	0	0.661368
ALPK2	ENSG00000198796	protein_coding	alpha kinase 2 [Source:HGNC Symbol;Acc:HGNC:20565]	115701	2.95045	4.1056	3.76427	0.00039869	0.047496	-1.09068	0.275416	0.910184	0	0	1.71782	14.5135	1.47141	0
AREG	ENSG00000109321	protein_coding	amphiregulin [Source:HGNC Symbol;Acc:HGNC:651]	374	8.6208	4.09739	2.1727	0.00139614	0.0475226	-1.88585	0.0593152	0.754026	0	2.58076	0	30.8411	4.41424	13.8887
PDE6A	ENSG00000132915	protein_coding	phosphodiesterase 6A [Source:HGNC Symbol;Acc:HGNC:8785]	5145	1.21251	4.05237	3.95315	0.000436242	0.0474976	-1.0251	0.305317	0.915419	0	0	0	0	0	7.27504
HDC	ENSG00000140287	protein_coding	histidine decarboxylase [Source:HGNC Symbol;Acc:HGNC:4855]	3067	1.21251	4.05237	3.95315	0.000436242	0.0474976	-1.0251	0.305317	0.915419	0	0	0	0	0	7.27504
LILRB5	ENSG00000105609	protein_coding	leukocyte immunoglobulin like receptor B5 [Source:HGNC Symbol;Acc:HGNC:6609]	10990	1.21251	4.05237	3.95315	0.000436242	0.0474976	-1.0251	0.305317	0.915419	0	0	0	0	0	7.27504
TM6SF2	ENSG00000213996	protein_coding	transmembrane 6 superfamily member 2 [Source:HGNC Symbol;Acc:HGNC:11861]	53345	2.40081	4.0434	3.92594	0.000418633	0.0474971	-1.02992	0.303049	0.915419	0	0.516151	0	0	0	13.8887
UTS2	ENSG00000049247	protein_coding	urotensin 2 [Source:HGNC Symbol;Acc:HGNC:12636]	10911	1.22618	4.02328	3.95408	0.000434897	0.0474976	-1.0175	0.308916	0.915419	0	0	0	0	7.35706	0
SOD3	ENSG00000109610	protein_coding	superoxide dismutase 3 [Source:HGNC Symbol;Acc:HGNC:11181]	6649	1.22618	4.02328	3.95408	0.000434897	0.0474976	-1.0175	0.308916	0.915419	0	0	0	0	7.35706	0
CXCL11	ENSG00000169248	protein_coding	C-X-C motif chemokine ligand 11 [Source:HGNC Symbol;Acc:HGNC:10638]	6373	1.22618	4.02328	3.95408	0.000434897	0.0474976	-1.0175	0.308916	0.915419	0	0	0	0	7.35706	0
GRXCR2	ENSG00000204928	protein_coding	glutaredoxin and cysteine rich domain containing 2 [Source:HGNC Symbol;Acc:HGNC:33862]	643226	1.22618	4.02328	3.95408	0.000434897	0.0474976	-1.0175	0.308916	0.915419	0	0	0	0	7.35706	0
GCM2	ENSG00000124827	protein_coding	glial cells missing transcription factor 2 [Source:HGNC Symbol;Acc:HGNC:4198]	9247	1.22618	4.02328	3.95408	0.000434897	0.0474976	-1.0175	0.308916	0.915419	0	0	0	0	7.35706	0
RAB44	ENSG00000255587	protein_coding	RAB44, member RAS oncogene family [Source:HGNC Symbol;Acc:HGNC:21068]	401258	1.22618	4.02328	3.95408	0.000434897	0.0474976	-1.0175	0.308916	0.915419	0	0	0	0	7.35706	0
ERVW-1	ENSG00000242950	protein_coding	endogenous retrovirus group W member 1, envelope [Source:HGNC Symbol;Acc:HGNC:13525]	30816	1.22618	4.02328	3.95408	0.000434897	0.0474976	-1.0175	0.308916	0.915419	0	0	0	0	7.35706	0
WNT16	ENSG00000002745	protein_coding	Wnt family member 16 [Source:HGNC Symbol;Acc:HGNC:16267]	51384	1.22618	4.02328	3.95408	0.000434897	0.0474976	-1.0175	0.308916	0.915419	0	0	0	0	7.35706	0
USP17L2	ENSG00000223443	protein_coding	ubiquitin specific peptidase 17 like family member 2 [Source:HGNC Symbol;Acc:HGNC:34434]	377630	1.22618	4.02328	3.95408	0.000434897	0.0474976	-1.0175	0.308916	0.915419	0	0	0	0	7.35706	0
ZMAT4	ENSG00000165061	protein_coding	zinc finger matrin-type 4 [Source:HGNC Symbol;Acc:HGNC:25844]	79698	1.22618	4.02328	3.95408	0.000434897	0.0474976	-1.0175	0.308916	0.915419	0	0	0	0	7.35706	0
AQP7	ENSG00000165269	protein_coding	aquaporin 7 [Source:HGNC Symbol;Acc:HGNC:640]	364	1.22618	4.02328	3.95408	0.000434897	0.0474976	-1.0175	0.308916	0.915419	0	0	0	0	7.35706	0
CST6	ENSG00000175315	protein_coding	cystatin E/M [Source:HGNC Symbol;Acc:HGNC:2478]	1474	1.22618	4.02328	3.95408	0.000434897	0.0474976	-1.0175	0.308916	0.915419	0	0	0	0	7.35706	0
TMEM52B	ENSG00000165685	protein_coding	transmembrane protein 52B [Source:HGNC Symbol;Acc:HGNC:26438]	120939	1.22618	4.02328	3.95408	0.000434897	0.0474976	-1.0175	0.308916	0.915419	0	0	0	0	7.35706	0
ARHGDIB	ENSG00000111348	protein_coding	Rho GDP dissociation inhibitor beta [Source:HGNC Symbol;Acc:HGNC:679]	397	1.22618	4.02328	3.95408	0.000434897	0.0474976	-1.0175	0.308916	0.915419	0	0	0	0	7.35706	0
PDE6H	ENSG00000139053	protein_coding	phosphodiesterase 6H [Source:HGNC Symbol;Acc:HGNC:8790]	5149	1.22618	4.02328	3.95408	0.000434897	0.0474976	-1.0175	0.308916	0.915419	0	0	0	0	7.35706	0
IRAG2	ENSG00000118308	protein_coding	inositol 1,4,5-triphosphate receptor associated 2 [Source:HGNC Symbol;Acc:HGNC:6690]	4033	1.22618	4.02328	3.95408	0.000434897	0.0474976	-1.0175	0.308916	0.915419	0	0	0	0	7.35706	0
C12orf42	ENSG00000179088	protein_coding	chromosome 12 open reading frame 42 [Source:HGNC Symbol;Acc:HGNC:24729]	374470	1.22618	4.02328	3.95408	0.000434897	0.0474976	-1.0175	0.308916	0.915419	0	0	0	0	7.35706	0
LITAFD	ENSG00000283516	protein_coding	LITAF domain containing [Source:HGNC Symbol;Acc:HGNC:53927]	101929989	1.22618	4.02328	3.95408	0.000434897	0.0474976	-1.0175	0.308916	0.915419	0	0	0	0	7.35706	0
CDRT15L2	ENSG00000214819	protein_coding	CMT1A duplicated region transcript 15 like 2 [Source:HGNC Symbol;Acc:HGNC:34075]	256223	1.22618	4.02328	3.95408	0.000434897	0.0474976	-1.0175	0.308916	0.915419	0	0	0	0	7.35706	0
CEACAM1	ENSG00000079385	protein_coding	CEA cell adhesion molecule 1 [Source:HGNC Symbol;Acc:HGNC:1814]	634	1.22618	4.02328	3.95408	0.000434897	0.0474976	-1.0175	0.308916	0.915419	0	0	0	0	7.35706	0
FOXE3	ENSG00000186790	protein_coding	forkhead box E3 [Source:HGNC Symbol;Acc:HGNC:3808]	2301	2.75782	4.01452	3.41718	0.000488715	0.0474968	-1.17481	0.240073	0.90158	0	0	1.71782	7.25673	2.94283	4.62957
CLDN6	ENSG00000184697	protein_coding	claudin 6 [Source:HGNC Symbol;Acc:HGNC:2048]	9074	43.9385	4.00926	0.869602	3.5764	0.936439	-4.61045	4.01801e-06	0.00468271	4.87831	4.12921	6.87126	87.0807	91.2276	69.4436
GRM3	ENSG00000198822	protein_coding	glutamate metabotropic receptor 3 [Source:HGNC Symbol;Acc:HGNC:4595]	2913	1.20945	3.9837	3.95538	0.000433983	0.0474976	-1.00716	0.313858	0.915419	0	0	0	7.25673	0	0
GPR82	ENSG00000171657	protein_coding	G protein-coupled receptor 82 [Source:HGNC Symbol;Acc:HGNC:4533]	27197	1.20945	3.9837	3.95538	0.000433983	0.0474976	-1.00716	0.313858	0.915419	0	0	0	7.25673	0	0
VSIG10L2	ENSG00000283703	protein_coding	V-set and immunoglobulin domain containing 10 like 2 [Source:HGNC Symbol;Acc:HGNC:27879]	338667	1.20945	3.9837	3.95538	0.000433983	0.0474976	-1.00716	0.313858	0.915419	0	0	0	7.25673	0	0
GJD4	ENSG00000177291	protein_coding	gap junction protein delta 4 [Source:HGNC Symbol;Acc:HGNC:23296]	219770	1.20945	3.9837	3.95538	0.000433983	0.0474976	-1.00716	0.313858	0.915419	0	0	0	7.25673	0	0
PNLIPRP1	ENSG00000187021	protein_coding	pancreatic lipase related protein 1 [Source:HGNC Symbol;Acc:HGNC:9156]	5407	1.20945	3.9837	3.95538	0.000433983	0.0474976	-1.00716	0.313858	0.915419	0	0	0	7.25673	0	0
CD27	ENSG00000139193	protein_coding	CD27 molecule [Source:HGNC Symbol;Acc:HGNC:11922]	939	1.20945	3.9837	3.95538	0.000433983	0.0474976	-1.00716	0.313858	0.915419	0	0	0	7.25673	0	0
RNF17	ENSG00000132972	protein_coding	ring finger protein 17 [Source:HGNC Symbol;Acc:HGNC:10060]	56163	1.20945	3.9837	3.95538	0.000433983	0.0474976	-1.00716	0.313858	0.915419	0	0	0	7.25673	0	0
TGM7	ENSG00000159495	protein_coding	transglutaminase 7 [Source:HGNC Symbol;Acc:HGNC:30790]	116179	1.20945	3.9837	3.95538	0.000433983	0.0474976	-1.00716	0.313858	0.915419	0	0	0	7.25673	0	0
ZNF785	ENSG00000197162	protein_coding	zinc finger protein 785 [Source:HGNC Symbol;Acc:HGNC:26496]	146540	1.20945	3.9837	3.95538	0.000433983	0.0474976	-1.00716	0.313858	0.915419	0	0	0	7.25673	0	0
TOX3	ENSG00000103460	protein_coding	TOX high mobility group box family member 3 [Source:HGNC Symbol;Acc:HGNC:11972]	27324	1.20945	3.9837	3.95538	0.000433983	0.0474976	-1.00716	0.313858	0.915419	0	0	0	7.25673	0	0
CLEC10A	ENSG00000132514	protein_coding	C-type lectin domain containing 10A [Source:HGNC Symbol;Acc:HGNC:16916]	10462	1.20945	3.9837	3.95538	0.000433983	0.0474976	-1.00716	0.313858	0.915419	0	0	0	7.25673	0	0
KCNJ16	ENSG00000153822	protein_coding	potassium inwardly rectifying channel subfamily J member 16 [Source:HGNC Symbol;Acc:HGNC:6262]	3773	1.20945	3.9837	3.95538	0.000433983	0.0474976	-1.00716	0.313858	0.915419	0	0	0	7.25673	0	0
ZNF728	ENSG00000269067	protein_coding	zinc finger protein 728 [Source:HGNC Symbol;Acc:HGNC:32463]	388523	1.20945	3.9837	3.95538	0.000433983	0.0474976	-1.00716	0.313858	0.915419	0	0	0	7.25673	0	0
SELENOV	ENSG00000186838	protein_coding	selenoprotein V [Source:HGNC Symbol;Acc:HGNC:30399]	348303	1.20945	3.9837	3.95538	0.000433983	0.0474976	-1.00716	0.313858	0.915419	0	0	0	7.25673	0	0
GNG8	ENSG00000167414	protein_coding	G protein subunit gamma 8 [Source:HGNC Symbol;Acc:HGNC:19664]	94235	1.20945	3.9837	3.95538	0.000433983	0.0474976	-1.00716	0.313858	0.915419	0	0	0	7.25673	0	0
KLK15	ENSG00000174562	protein_coding	kallikrein related peptidase 15 [Source:HGNC Symbol;Acc:HGNC:20453]	55554	1.20945	3.9837	3.95538	0.000433983	0.0474976	-1.00716	0.313858	0.915419	0	0	0	7.25673	0	0
B3GALT5	ENSG00000183778	protein_coding	beta-1,3-galactosyltransferase 5 [Source:HGNC Symbol;Acc:HGNC:920]	10317	1.20945	3.9837	3.95538	0.000433983	0.0474976	-1.00716	0.313858	0.915419	0	0	0	7.25673	0	0
CABP7	ENSG00000100314	protein_coding	calcium binding protein 7 [Source:HGNC Symbol;Acc:HGNC:20834]	164633	11.7803	3.96617	2.05743	0.00146385	0.0475249	-1.92773	0.0538884	0.73762	1.21958	0	3.43563	43.5404	0	22.4865
ACR	ENSG00000100312	protein_coding	acrosin [Source:HGNC Symbol;Acc:HGNC:126]	49	2.70521	3.96282	3.921	0.000356626	0.0474956	-1.01067	0.312177	0.915419	0	0	1.71782	14.5135	0	0
CACNG7	ENSG00000105605	protein_coding	calcium voltage-gated channel auxiliary subunit gamma 7 [Source:HGNC Symbol;Acc:HGNC:13626]	59284	13.8691	3.95689	1.78974	0.00199009	0.0475527	-2.21087	0.0270448	0.602071	0	4.64536	0	12.6993	23.5426	42.3275
LRCOL1	ENSG00000204583	protein_coding	leucine rich colipase like 1 [Source:HGNC Symbol;Acc:HGNC:44160]	100507055	4.91755	3.93898	3.3669	0.00054564	0.0474985	-1.16991	0.242036	0.90158	0	1.54845	0	0	27.9568	0
B3GNT7	ENSG00000156966	protein_coding	UDP-GlcNAc:betaGal beta-1,3-N-acetylglucosaminyltransferase 7 [Source:HGNC Symbol;Acc:HGNC:18811]	93010	27.4909	3.92114	1.39008	0.00315831	0.0476439	-2.8208	0.00479044	0.356604	1.21958	0	10.3069	32.6553	23.5426	97.221
TGIF2LX	ENSG00000153779	protein_coding	TGFB induced factor homeobox 2 like X-linked [Source:HGNC Symbol;Acc:HGNC:18570]	90316	1.10228	3.91818	3.95761	0.000434038	0.0474976	-0.990038	0.322156	0.917684	0	0	0	0	0	6.61368
PPP1R27	ENSG00000182676	protein_coding	protein phosphatase 1 regulatory subunit 27 [Source:HGNC Symbol;Acc:HGNC:16813]	116729	1.15233	3.91695	3.95765	0.000432331	0.0474975	-0.989715	0.322313	0.917684	0	0	0	5.44255	1.47141	0
FBXL7	ENSG00000183580	protein_coding	F-box and leucine rich repeat protein 7 [Source:HGNC Symbol;Acc:HGNC:13604]	23194	20.7536	3.89498	1.48537	0.00279128	0.0476101	-2.62223	0.00873566	0.431912	1.82936	0	6.87126	50.7971	54.4423	10.5819
CCDC68	ENSG00000166510	protein_coding	coiled-coil domain containing 68 [Source:HGNC Symbol;Acc:HGNC:24350]	80323	6.02492	3.88592	2.80838	0.000790222	0.0475029	-1.38369	0.166454	0.887169	0	2.06461	0	9.07091	25.014	0
RPA4	ENSG00000204086	protein_coding	replication protein A4 [Source:HGNC Symbol;Acc:HGNC:30305]	29935	23.9479	3.88203	1.70496	0.00208033	0.0475582	-2.2769	0.0227924	0.575667	7.31746	0	1.71782	0	23.5426	111.11
TCF23	ENSG00000163792	protein_coding	transcription factor 23 [Source:HGNC Symbol;Acc:HGNC:18602]	150921	1.07396	3.86212	3.9596	0.00043213	0.0474975	-0.975383	0.329371	0.919949	0	0	0	1.81418	0	4.62957
TAL1	ENSG00000162367	protein_coding	TAL bHLH transcription factor 1, erythroid differentiation factor [Source:HGNC Symbol;Acc:HGNC:11556]	6886	36.3619	3.85472	1.36024	0.00326054	0.0476546	-2.83386	0.00459896	0.352284	1.82936	7.22612	5.15345	0	35.3139	168.649
SPDYE2	ENSG00000205238	protein_coding	speedy/RINGO cell cycle regulator family member E2 [Source:HGNC Symbol;Acc:HGNC:33841]	441273	3.83163	3.85099	3.69399	0.000448776	0.0474972	-1.0425	0.297178	0.915118	1.21958	0	0	21.7702	0	0
SLC5A8	ENSG00000256870	protein_coding	solute carrier family 5 member 8 [Source:HGNC Symbol;Acc:HGNC:19119]	160728	1.0952	3.84739	3.96013	0.000430811	0.0474975	-0.97153	0.331285	0.921799	0	0	0	3.62836	2.94283	0
MMP9	ENSG00000100985	protein_coding	matrix metallopeptidase 9 [Source:HGNC Symbol;Acc:HGNC:7176]	4318	1.0952	3.84739	3.96013	0.000430811	0.0474975	-0.97153	0.331285	0.921799	0	0	0	3.62836	2.94283	0
MEF2B	ENSG00000213999	protein_coding	myocyte enhancer factor 2B [Source:HGNC Symbol;Acc:HGNC:6995]	4207	27.9182	3.84279	1.50449	0.00268752	0.0476023	-2.55421	0.0106431	0.46431	0	10.323	0	47.1687	8.82848	101.189
MROH7	ENSG00000184313	protein_coding	maestro heat like repeat family member 7 [Source:HGNC Symbol;Acc:HGNC:24802]	374977	1.06639	3.8369	3.96052	0.000430646	0.0474975	-0.968788	0.332651	0.922228	0	0	0	0	4.41424	1.9841
C12orf56	ENSG00000185306	protein_coding	chromosome 12 open reading frame 56 [Source:HGNC Symbol;Acc:HGNC:26967]	115749	2.28397	3.83236	3.92383	0.000408874	0.0474968	-0.976686	0.328724	0.919949	0.609788	0	0	0	11.7713	1.32274
RAB3C	ENSG00000152932	protein_coding	RAB3C, member RAS oncogene family [Source:HGNC Symbol;Acc:HGNC:30269]	115827	6.90378	3.79619	2.67378	0.000858783	0.0475044	-1.41978	0.155671	0.883932	0	2.58076	0	10.8851	27.9568	0
EFCC1	ENSG00000114654	protein_coding	EF-hand and coiled-coil domain containing 1 [Source:HGNC Symbol;Acc:HGNC:25692]	79825	1.03807	3.77482	3.96284	0.000428972	0.0474974	-0.952553	0.340816	0.92477	0	0	0	1.81418	4.41424	0
FABP12	ENSG00000197416	protein_coding	fatty acid binding protein 12 [Source:HGNC Symbol;Acc:HGNC:34524]	646486	1.03807	3.77482	3.96284	0.000428972	0.0474974	-0.952553	0.340816	0.92477	0	0	0	1.81418	4.41424	0
PTX4	ENSG00000251692	protein_coding	pentraxin 4 [Source:HGNC Symbol;Acc:HGNC:14171]	390667	5.88074	3.77435	2.33763	0.00116518	0.0475131	-1.6146	0.106396	0.832688	0.609788	1.54845	0	9.07091	22.0712	1.9841
CASQ2	ENSG00000118729	protein_coding	calsequestrin 2 [Source:HGNC Symbol;Acc:HGNC:1513]	845	0.992051	3.77017	3.96302	0.000430925	0.0474975	-0.951336	0.341434	0.92477	0	0	0	0	0	5.95231
SLC44A4	ENSG00000204385	protein_coding	solute carrier family 44 member 4 [Source:HGNC Symbol;Acc:HGNC:13941]	80736	5.53445	3.75873	2.88889	0.000733475	0.0475016	-1.3011	0.193225	0.893524	0	2.06461	0	9.07091	22.0712	0
GUCY2C	ENSG00000070019	protein_coding	guanylate cyclase 2C [Source:HGNC Symbol;Acc:HGNC:4688]	2984	31.4247	3.74825	1.40879	0.00301618	0.0476306	-2.66062	0.00779978	0.424544	0	12.3876	0	36.2836	29.4283	110.448
TDRD5	ENSG00000162782	protein_coding	tudor domain containing 5 [Source:HGNC Symbol;Acc:HGNC:20614]	163589	21.0652	3.74474	1.58532	0.00241426	0.0475805	-2.36214	0.0181697	0.547865	0	8.25842	0	27.2127	16.1855	74.7345
NLRP1	ENSG00000091592	protein_coding	NLR family pyrin domain containing 1 [Source:HGNC Symbol;Acc:HGNC:14374]	22861	3.55758	3.73699	3.40386	0.000528238	0.0474981	-1.09787	0.272262	0.910184	1.21958	0	0	18.1418	0	1.9841
IHH	ENSG00000163501	protein_coding	Indian hedgehog signaling molecule [Source:HGNC Symbol;Acc:HGNC:5956]	3549	26.9935	3.73288	1.35743	0.0032734	0.047655	-2.74997	0.00596015	0.397768	7.31746	2.06461	1.71782	18.1418	4.41424	128.305
ZACN	ENSG00000186919	protein_coding	zinc activated ion channel [Source:HGNC Symbol;Acc:HGNC:29504]	353174	7.4538	3.70894	2.03878	0.00150034	0.0475257	-1.8192	0.0688817	0.759919	0.609788	1.0323	1.71782	1.81418	11.7713	27.7774
ZKSCAN7	ENSG00000196345	protein_coding	zinc finger with KRAB and SCAN domains 7 [Source:HGNC Symbol;Acc:HGNC:12955]	55888	3.11378	3.70099	3.58689	0.000475427	0.0474974	-1.03181	0.302161	0.915419	0	1.0323	0	16.3276	0	1.32274
HSPB7	ENSG00000173641	protein_coding	heat shock protein family B (small) member 7 [Source:HGNC Symbol;Acc:HGNC:5249]	27129	0.980942	3.69903	3.96582	0.000427263	0.0474974	-0.932728	0.35096	0.92477	0	0	0	0	5.88565	0
CLDN19	ENSG00000164007	protein_coding	claudin 19 [Source:HGNC Symbol;Acc:HGNC:2040]	149461	0.980942	3.69903	3.96582	0.000427263	0.0474974	-0.932728	0.35096	0.92477	0	0	0	0	5.88565	0
C1orf141	ENSG00000203963	protein_coding	chromosome 1 open reading frame 141 [Source:HGNC Symbol;Acc:HGNC:32044]	400757	0.980942	3.69903	3.96582	0.000427263	0.0474974	-0.932728	0.35096	0.92477	0	0	0	0	5.88565	0
OR10K1	ENSG00000173285	protein_coding	olfactory receptor family 10 subfamily K member 1 [Source:HGNC Symbol;Acc:HGNC:14693]	391109	0.980942	3.69903	3.96582	0.000427263	0.0474974	-0.932728	0.35096	0.92477	0	0	0	0	5.88565	0
ATP1A4	ENSG00000132681	protein_coding	ATPase Na+/K+ transporting subunit alpha 4 [Source:HGNC Symbol;Acc:HGNC:14073]	480	0.980942	3.69903	3.96582	0.000427263	0.0474974	-0.932728	0.35096	0.92477	0	0	0	0	5.88565	0
SPEGNB	ENSG00000286095	protein_coding	SPEG neighbor [Source:HGNC Symbol;Acc:HGNC:51251]	100996693	0.980942	3.69903	3.96582	0.000427263	0.0474974	-0.932728	0.35096	0.92477	0	0	0	0	5.88565	0
CNTN4	ENSG00000144619	protein_coding	contactin 4 [Source:HGNC Symbol;Acc:HGNC:2174]	152330	0.980942	3.69903	3.96582	0.000427263	0.0474974	-0.932728	0.35096	0.92477	0	0	0	0	5.88565	0
GRM6	ENSG00000113262	protein_coding	glutamate metabotropic receptor 6 [Source:HGNC Symbol;Acc:HGNC:4598]	2916	0.980942	3.69903	3.96582	0.000427263	0.0474974	-0.932728	0.35096	0.92477	0	0	0	0	5.88565	0
H3C7	ENSG00000277775	protein_coding	H3 clustered histone 7 [Source:HGNC Symbol;Acc:HGNC:4773]	8968	0.980942	3.69903	3.96582	0.000427263	0.0474974	-0.932728	0.35096	0.92477	0	0	0	0	5.88565	0
LY6G6F-LY6G6D	ENSG00000250641	protein_coding	LY6G6F-LY6G6D readthrough [Source:HGNC Symbol;Acc:HGNC:38821]	110599563	0.980942	3.69903	3.96582	0.000427263	0.0474974	-0.932728	0.35096	0.92477	0	0	0	0	5.88565	0
GABRR1	ENSG00000146276	protein_coding	gamma-aminobutyric acid type A receptor subunit rho1 [Source:HGNC Symbol;Acc:HGNC:4090]	2569	0.980942	3.69903	3.96582	0.000427263	0.0474974	-0.932728	0.35096	0.92477	0	0	0	0	5.88565	0
ZNF479	ENSG00000185177	protein_coding	zinc finger protein 479 [Source:HGNC Symbol;Acc:HGNC:23258]	90827	0.980942	3.69903	3.96582	0.000427263	0.0474974	-0.932728	0.35096	0.92477	0	0	0	0	5.88565	0
LRRD1	ENSG00000240720	protein_coding	leucine rich repeats and death domain containing 1 [Source:HGNC Symbol;Acc:HGNC:34300]	401387	0.980942	3.69903	3.96582	0.000427263	0.0474974	-0.932728	0.35096	0.92477	0	0	0	0	5.88565	0
	ENSG00000283599	protein_coding	chromosome X open reading frame 49-like [Source:NCBI gene (formerly Entrezgene);Acc:101059915]	101059915	0.980942	3.69903	3.96582	0.000427263	0.0474974	-0.932728	0.35096	0.92477	0	0	0	0	5.88565	0
CXorf49B	ENSG00000215113	protein_coding	chromosome X open reading frame 49B [Source:HGNC Symbol;Acc:HGNC:34229]	100132994	0.980942	3.69903	3.96582	0.000427263	0.0474974	-0.932728	0.35096	0.92477	0	0	0	0	5.88565	0
NRG1	ENSG00000157168	protein_coding	neuregulin 1 [Source:HGNC Symbol;Acc:HGNC:7997]	3084	0.980942	3.69903	3.96582	0.000427263	0.0474974	-0.932728	0.35096	0.92477	0	0	0	0	5.88565	0
KCNS2	ENSG00000156486	protein_coding	potassium voltage-gated channel modifier subfamily S member 2 [Source:HGNC Symbol;Acc:HGNC:6301]	3788	0.980942	3.69903	3.96582	0.000427263	0.0474974	-0.932728	0.35096	0.92477	0	0	0	0	5.88565	0
GSDMD	ENSG00000104518	protein_coding	gasdermin D [Source:HGNC Symbol;Acc:HGNC:25697]	79792	0.980942	3.69903	3.96582	0.000427263	0.0474974	-0.932728	0.35096	0.92477	0	0	0	0	5.88565	0
LRRTM3	ENSG00000198739	protein_coding	leucine rich repeat transmembrane neuronal 3 [Source:HGNC Symbol;Acc:HGNC:19410]	347731	0.980942	3.69903	3.96582	0.000427263	0.0474974	-0.932728	0.35096	0.92477	0	0	0	0	5.88565	0
LRIT1	ENSG00000148602	protein_coding	leucine rich repeat, Ig-like and transmembrane domains 1 [Source:HGNC Symbol;Acc:HGNC:23404]	26103	0.980942	3.69903	3.96582	0.000427263	0.0474974	-0.932728	0.35096	0.92477	0	0	0	0	5.88565	0
HSD17B2	ENSG00000086696	protein_coding	hydroxysteroid 17-beta dehydrogenase 2 [Source:HGNC Symbol;Acc:HGNC:5211]	3294	0.980942	3.69903	3.96582	0.000427263	0.0474974	-0.932728	0.35096	0.92477	0	0	0	0	5.88565	0
SPATA32	ENSG00000184361	protein_coding	spermatogenesis associated 32 [Source:HGNC Symbol;Acc:HGNC:26349]	124783	0.980942	3.69903	3.96582	0.000427263	0.0474974	-0.932728	0.35096	0.92477	0	0	0	0	5.88565	0
GRP	ENSG00000134443	protein_coding	gastrin releasing peptide [Source:HGNC Symbol;Acc:HGNC:4605]	2922	0.980942	3.69903	3.96582	0.000427263	0.0474974	-0.932728	0.35096	0.92477	0	0	0	0	5.88565	0
	ENSG00000283201	protein_coding	zinc finger protein 724 [Source:NCBI gene (formerly Entrezgene);Acc:440519]	440519	0.980942	3.69903	3.96582	0.000427263	0.0474974	-0.932728	0.35096	0.92477	0	0	0	0	5.88565	0
PSG4	ENSG00000243137	protein_coding	pregnancy specific beta-1-glycoprotein 4 [Source:HGNC Symbol;Acc:HGNC:9521]	5672	0.980942	3.69903	3.96582	0.000427263	0.0474974	-0.932728	0.35096	0.92477	0	0	0	0	5.88565	0
RAPSN	ENSG00000165917	protein_coding	receptor associated protein of the synapse [Source:HGNC Symbol;Acc:HGNC:9863]	5913	8.84868	3.68206	2.45125	0.000998939	0.0475079	-1.50211	0.133068	0.861999	3.65873	0	0	0	44.1424	5.29094
LRRC43	ENSG00000158113	protein_coding	leucine rich repeat containing 43 [Source:HGNC Symbol;Acc:HGNC:28562]	254050	13.2421	3.67839	1.95651	0.0015683	0.0475293	-1.88008	0.0600977	0.755222	5.48809	0	0	1.81418	52.9709	19.1797
CFAP61	ENSG00000089101	protein_coding	cilia and flagella associated protein 61 [Source:HGNC Symbol;Acc:HGNC:15872]	26074	37.6344	3.67072	2.71297	0.000760564	0.0475021	-1.35303	0.176047	0.889284	14.6349	0	1.71782	0	17.657	191.797
PSMD5	ENSG00000095261	protein_coding	proteasome 26S subunit, non-ATPase 5 [Source:HGNC Symbol;Acc:HGNC:9563]	5711	38.9301	3.65696	1.23395	0.00390242	0.0477245	-2.96363	0.00304033	0.301765	9.75661	6.70997	0	10.8851	25.014	181.215
IGSF22	ENSG00000179057	protein_coding	immunoglobulin superfamily member 22 [Source:HGNC Symbol;Acc:HGNC:26750]	283284	6.90043	3.64175	2.46554	0.000995783	0.0475077	-1.47706	0.139661	0.872318	1.82936	1.0323	0	32.6553	5.88565	0
H2AC21	ENSG00000184270	protein_coding	H2A clustered histone 21 [Source:HGNC Symbol;Acc:HGNC:20508]	317772	4.53799	3.63066	3.47432	0.000489856	0.0474975	-1.045	0.296023	0.914532	1.82936	0	0	25.3986	0	0
SLC22A16	ENSG00000004809	protein_coding	solute carrier family 22 member 16 [Source:HGNC Symbol;Acc:HGNC:20302]	85413	0.881823	3.60515	3.96973	0.000426338	0.0474974	-0.908162	0.363793	0.926826	0	0	0	0	0	5.29094
MYBPC3	ENSG00000134571	protein_coding	myosin binding protein C3 [Source:HGNC Symbol;Acc:HGNC:7551]	4607	0.881823	3.60515	3.96973	0.000426338	0.0474974	-0.908162	0.363793	0.926826	0	0	0	0	0	5.29094
CGB3	ENSG00000104827	protein_coding	chorionic gonadotropin subunit beta 3 [Source:HGNC Symbol;Acc:HGNC:1886]	1082	0.881823	3.60515	3.96973	0.000426338	0.0474974	-0.908162	0.363793	0.926826	0	0	0	0	0	5.29094
PDE3A	ENSG00000172572	protein_coding	phosphodiesterase 3A [Source:HGNC Symbol;Acc:HGNC:8778]	5139	3.93661	3.60297	3.64059	0.000446196	0.047497	-0.989666	0.322337	0.917684	0	1.54845	0	0	22.0712	0
AIPL1	ENSG00000129221	protein_coding	aryl hydrocarbon receptor interacting protein like 1 [Source:HGNC Symbol;Acc:HGNC:359]	23746	1.80267	3.58598	3.9351	0.000401418	0.0474966	-0.911281	0.362147	0.926826	0	0.516151	0	0	10.2999	0
PTPN22	ENSG00000134242	protein_coding	protein tyrosine phosphatase non-receptor type 22 [Source:HGNC Symbol;Acc:HGNC:9652]	26191	20.0353	3.5777	1.72756	0.00196071	0.0475498	-2.07096	0.0383623	0.671588	0	8.77457	0	65.3106	44.1424	1.9841
SPRR2E	ENSG00000203785	protein_coding	small proline rich protein 2E [Source:HGNC Symbol;Acc:HGNC:11265]	6704	0.907091	3.55932	3.97172	0.000422312	0.0474973	-0.896166	0.370164	0.926826	0	0	0	5.44255	0	0
SPRR2F	ENSG00000244094	protein_coding	small proline rich protein 2F [Source:HGNC Symbol;Acc:HGNC:11266]	6705	0.907091	3.55932	3.97172	0.000422312	0.0474973	-0.896166	0.370164	0.926826	0	0	0	5.44255	0	0
STYXL2	ENSG00000198842	protein_coding	serine/threonine/tyrosine interacting like 2 [Source:HGNC Symbol;Acc:HGNC:25034]	92235	0.907091	3.55932	3.97172	0.000422312	0.0474973	-0.896166	0.370164	0.926826	0	0	0	5.44255	0	0
GPAT2	ENSG00000186281	protein_coding	glycerol-3-phosphate acyltransferase 2, mitochondrial [Source:HGNC Symbol;Acc:HGNC:27168]	150763	0.907091	3.55932	3.97172	0.000422312	0.0474973	-0.896166	0.370164	0.926826	0	0	0	5.44255	0	0
ST6GAL2	ENSG00000144057	protein_coding	ST6 beta-galactoside alpha-2,6-sialyltransferase 2 [Source:HGNC Symbol;Acc:HGNC:10861]	84620	0.907091	3.55932	3.97172	0.000422312	0.0474973	-0.896166	0.370164	0.926826	0	0	0	5.44255	0	0
HRG	ENSG00000113905	protein_coding	histidine rich glycoprotein [Source:HGNC Symbol;Acc:HGNC:5181]	3273	0.907091	3.55932	3.97172	0.000422312	0.0474973	-0.896166	0.370164	0.926826	0	0	0	5.44255	0	0
TP63	ENSG00000073282	protein_coding	tumor protein p63 [Source:HGNC Symbol;Acc:HGNC:15979]	8626	0.907091	3.55932	3.97172	0.000422312	0.0474973	-0.896166	0.370164	0.926826	0	0	0	5.44255	0	0
GAGE2A	ENSG00000189064	protein_coding	G antigen 2A [Source:HGNC Symbol;Acc:HGNC:4099]	729447	0.907091	3.55932	3.97172	0.000422312	0.0474973	-0.896166	0.370164	0.926826	0	0	0	5.44255	0	0
IL33	ENSG00000137033	protein_coding	interleukin 33 [Source:HGNC Symbol;Acc:HGNC:16028]	90865	0.907091	3.55932	3.97172	0.000422312	0.0474973	-0.896166	0.370164	0.926826	0	0	0	5.44255	0	0
FBP2	ENSG00000130957	protein_coding	fructose-bisphosphatase 2 [Source:HGNC Symbol;Acc:HGNC:3607]	8789	0.907091	3.55932	3.97172	0.000422312	0.0474973	-0.896166	0.370164	0.926826	0	0	0	5.44255	0	0
SLC38A8	ENSG00000166558	protein_coding	solute carrier family 38 member 8 [Source:HGNC Symbol;Acc:HGNC:32434]	146167	0.907091	3.55932	3.97172	0.000422312	0.0474973	-0.896166	0.370164	0.926826	0	0	0	5.44255	0	0
ABI3	ENSG00000108798	protein_coding	ABI family member 3 [Source:HGNC Symbol;Acc:HGNC:29859]	51225	0.907091	3.55932	3.97172	0.000422312	0.0474973	-0.896166	0.370164	0.926826	0	0	0	5.44255	0	0
LILRA2	ENSG00000239998	protein_coding	leukocyte immunoglobulin like receptor A2 [Source:HGNC Symbol;Acc:HGNC:6603]	11027	0.907091	3.55932	3.97172	0.000422312	0.0474973	-0.896166	0.370164	0.926826	0	0	0	5.44255	0	0
ACOT12	ENSG00000172497	protein_coding	acyl-CoA thioesterase 12 [Source:HGNC Symbol;Acc:HGNC:24436]	134526	3.14609	3.55631	3.87354	0.000394561	0.0474964	-0.918105	0.358564	0.925695	1.21958	0	0	0	17.657	0
KRT80	ENSG00000167767	protein_coding	keratin 80 [Source:HGNC Symbol;Acc:HGNC:27056]	144501	3.14609	3.55631	3.87354	0.000394561	0.0474964	-0.918105	0.358564	0.925695	1.21958	0	0	0	17.657	0
PROX2	ENSG00000119608	protein_coding	prospero homeobox 2 [Source:HGNC Symbol;Acc:HGNC:26715]	283571	2.10048	3.54298	3.92914	0.000325746	0.0474949	-0.901721	0.367205	0.926826	0	0	1.71782	10.8851	0	0
SPIB	ENSG00000269404	protein_coding	Spi-B transcription factor [Source:HGNC Symbol;Acc:HGNC:11242]	6689	14.6063	3.53147	2.40695	0.000985582	0.0475074	-1.4672	0.142322	0.876607	0	6.70997	0	0	80.9277	0
SLC4A9	ENSG00000113073	protein_coding	solute carrier family 4 member 9 [Source:HGNC Symbol;Acc:HGNC:11035]	83697	8.01422	3.52456	2.54691	0.000898283	0.0475049	-1.38386	0.166402	0.887169	3.65873	0	0	32.6553	11.7713	0
SCRT1	ENSG00000261678	protein_coding	scratch family transcriptional repressor 1 [Source:HGNC Symbol;Acc:HGNC:15950]	83482	12.9472	3.49956	2.23441	0.00112672	0.0475112	-1.56621	0.117299	0.852937	0	0	6.87126	39.912	30.8997	0
TFEC	ENSG00000105967	protein_coding	transcription factor EC [Source:HGNC Symbol;Acc:HGNC:11754]	22797	17.2934	3.4989	1.95133	0.0014772	0.0475244	-1.79308	0.07296	0.761013	0	0.516151	8.58908	18.1418	76.5135	0
SCGB1D2	ENSG00000124935	protein_coding	secretoglobin family 1D member 2 [Source:HGNC Symbol;Acc:HGNC:18396]	10647	1.70807	3.49253	3.93734	0.00039744	0.0474965	-0.887026	0.375065	0.927502	0	0.516151	0	9.07091	0	0.661368
ADGRD2	ENSG00000180264	protein_coding	adhesion G protein-coupled receptor D2 [Source:HGNC Symbol;Acc:HGNC:18651]	347088	2.00295	3.47617	3.93066	0.000320051	0.0474948	-0.884374	0.376495	0.927704	0	0	1.71782	0	10.2999	0
HSD17B13	ENSG00000170509	protein_coding	hydroxysteroid 17-beta dehydrogenase 13 [Source:HGNC Symbol;Acc:HGNC:18685]	345275	33.7764	3.47555	0.961569	0.00654751	0.0481512	-3.61446	0.000300978	0.111608	6.09788	6.70997	3.43563	59.868	67.685	58.8617
MUCL3	ENSG00000168631	protein_coding	mucin like 3 [Source:HGNC Symbol;Acc:HGNC:21666]	135656	6.39381	3.47269	3.07932	0.000558915	0.047498	-1.12775	0.259427	0.905961	3.04894	0	0	0	35.3139	0
FAM170A	ENSG00000164334	protein_coding	family with sequence similarity 170 member A [Source:HGNC Symbol;Acc:HGNC:27963]	340069	0.849963	3.4711	3.97574	0.000420217	0.0474972	-0.873069	0.382626	0.929921	0	0	0	3.62836	1.47141	0
OLFML1	ENSG00000183801	protein_coding	olfactomedin like 1 [Source:HGNC Symbol;Acc:HGNC:24473]	283298	16.3023	3.43455	1.73801	0.00187956	0.0475441	-1.97614	0.0481391	0.713807	0	2.06461	6.87126	3.62836	5.88565	79.3641
CD80	ENSG00000121594	protein_coding	CD80 molecule [Source:HGNC Symbol;Acc:HGNC:1700]	941	30.4904	3.43151	1.25856	0.00366344	0.0476948	-2.72652	0.00640052	0.410118	1.82936	12.9038	0	21.7702	48.5566	97.8824
SLC22A1	ENSG00000175003	protein_coding	solute carrier family 22 member 1 [Source:HGNC Symbol;Acc:HGNC:10963]	6580	2.75427	3.4276	3.44823	0.000498812	0.0474974	-0.994017	0.320215	0.917444	0.609788	0.516151	0	3.62836	11.7713	0
DRC7	ENSG00000159625	protein_coding	dynein regulatory complex subunit 7 [Source:HGNC Symbol;Acc:HGNC:25289]	84229	4.77283	3.42724	2.78281	0.000758815	0.0475015	-1.23158	0.218107	0.894091	1.21958	1.0323	0	7.25673	19.1284	0
MCHR2	ENSG00000152034	protein_coding	melanin concentrating hormone receptor 2 [Source:HGNC Symbol;Acc:HGNC:20867]	84539	0.771595	3.41865	3.97825	0.000420818	0.0474972	-0.859335	0.390156	0.9332	0	0	0	0	0	4.62957
OR51B2	ENSG00000279012	protein_coding	olfactory receptor family 51 subfamily B member 2 [Source:HGNC Symbol;Acc:HGNC:14703]	79345	0.771595	3.41865	3.97825	0.000420818	0.0474972	-0.859335	0.390156	0.9332	0	0	0	0	0	4.62957
UCMA	ENSG00000165623	protein_coding	upper zone of growth plate and cartilage matrix associated [Source:HGNC Symbol;Acc:HGNC:25205]	221044	0.771595	3.41865	3.97825	0.000420818	0.0474972	-0.859335	0.390156	0.9332	0	0	0	0	0	4.62957
CELF6	ENSG00000140488	protein_coding	CUGBP Elav-like family member 6 [Source:HGNC Symbol;Acc:HGNC:14059]	60677	0.771595	3.41865	3.97825	0.000420818	0.0474972	-0.859335	0.390156	0.9332	0	0	0	0	0	4.62957
KPNA7	ENSG00000185467	protein_coding	karyopherin subunit alpha 7 [Source:HGNC Symbol;Acc:HGNC:21839]	402569	39.1111	3.40382	3.50942	0.000419003	0.0474964	-0.969908	0.332092	0.922151	0	20.1299	0	96.1517	0	118.385
PRKY	ENSG00000099725	protein_coding	protein kinase Y-linked (pseudogene) [Source:HGNC Symbol;Acc:HGNC:9444]	5616	3.65792	3.39995	3.11578	0.000567413	0.0474977	-1.0912	0.275183	0.910184	0	0.516151	1.71782	10.8851	8.82848	0
FBXW10	ENSG00000171931	protein_coding	F-box and WD repeat domain containing 10 [Source:HGNC Symbol;Acc:HGNC:1211]	10517	64.4438	3.39932	0.925055	0.00673111	0.0481906	-3.67472	0.000238113	0.0996165	10.3664	21.6784	0	58.0538	107.413	189.151
SHC3	ENSG00000148082	protein_coding	SHC adaptor protein 3 [Source:HGNC Symbol;Acc:HGNC:18181]	53358	24.2878	3.39655	1.28308	0.00347426	0.0476726	-2.64719	0.00811636	0.424544	0.609788	4.12921	8.58908	32.6553	83.8705	15.8728
GPA33	ENSG00000143167	protein_coding	glycoprotein A33 [Source:HGNC Symbol;Acc:HGNC:4445]	10223	0.792835	3.37815	3.98025	0.00041779	0.0474972	-0.848728	0.396032	0.9332	0	0	0	1.81418	2.94283	0
KCNAB1	ENSG00000169282	protein_coding	potassium voltage-gated channel subfamily A member regulatory beta subunit 1 [Source:HGNC Symbol;Acc:HGNC:6228]	7881	0.792835	3.37815	3.98025	0.00041779	0.0474972	-0.848728	0.396032	0.9332	0	0	0	1.81418	2.94283	0
IFNA5	ENSG00000147873	protein_coding	interferon alpha 5 [Source:HGNC Symbol;Acc:HGNC:5426]	3442	0.792835	3.37815	3.98025	0.00041779	0.0474972	-0.848728	0.396032	0.9332	0	0	0	1.81418	2.94283	0
KRT5	ENSG00000186081	protein_coding	keratin 5 [Source:HGNC Symbol;Acc:HGNC:6442]	3852	0.792835	3.37815	3.98025	0.00041779	0.0474972	-0.848728	0.396032	0.9332	0	0	0	1.81418	2.94283	0
CBY3	ENSG00000204659	protein_coding	chibby family member 3 [Source:HGNC Symbol;Acc:HGNC:33278]	646019	7.75046	3.37258	2.19264	0.00119443	0.047513	-1.53814	0.124015	0.858956	2.43915	0	1.71782	18.1418	23.5426	0.661368
TINAGL1	ENSG00000142910	protein_coding	tubulointerstitial nephritis antigen like 1 [Source:HGNC Symbol;Acc:HGNC:19168]	64129	5.9341	3.36551	2.85735	0.00067366	0.0474998	-1.17784	0.23886	0.900679	3.04894	0	0	0	1.47141	31.0843
SNX32	ENSG00000172803	protein_coding	sorting nexin 32 [Source:HGNC Symbol;Acc:HGNC:26423]	254122	33.892	3.34497	1.13193	0.00441022	0.0477856	-2.9551	0.00312568	0.306755	6.70767	0.516151	12.0247	32.6553	58.8565	92.5915
NDUFC2-KCTD14	ENSG00000259112	protein_coding	NDUFC2-KCTD14 readthrough [Source:HGNC Symbol;Acc:HGNC:42956]	100532726	3.73819	3.33843	3.71394	0.000410211	0.0474963	-0.89889	0.368711	0.926826	1.82936	0	0	0	20.5998	0
VSX2	ENSG00000119614	protein_coding	visual system homeobox 2 [Source:HGNC Symbol;Acc:HGNC:1975]	338917	32.6697	3.30022	1.57604	0.00221691	0.0475648	-2.094	0.03626	0.659865	0	17.5491	0	19.956	4.41424	154.099
LVRN	ENSG00000172901	protein_coding	laeverin [Source:HGNC Symbol;Acc:HGNC:26904]	206338	12.9128	3.2817	1.99285	0.00140217	0.0475208	-1.64673	0.0996128	0.820647	1.21958	4.12921	1.71782	68.9389	1.47141	0
HAO2	ENSG00000116882	protein_coding	hydroxyacid oxidase 2 [Source:HGNC Symbol;Acc:HGNC:4810]	51179	0.735706	3.28012	3.98531	0.000415146	0.0474971	-0.823054	0.410477	0.933688	0	0	0	0	4.41424	0
AQP12B	ENSG00000185176	protein_coding	aquaporin 12B [Source:HGNC Symbol;Acc:HGNC:6096]	653437	0.735706	3.28012	3.98531	0.000415146	0.0474971	-0.823054	0.410477	0.933688	0	0	0	0	4.41424	0
AQP12A	ENSG00000184945	protein_coding	aquaporin 12A [Source:HGNC Symbol;Acc:HGNC:19941]	375318	0.735706	3.28012	3.98531	0.000415146	0.0474971	-0.823054	0.410477	0.933688	0	0	0	0	4.41424	0
SPP1	ENSG00000118785	protein_coding	secreted phosphoprotein 1 [Source:HGNC Symbol;Acc:HGNC:11255]	6696	0.735706	3.28012	3.98531	0.000415146	0.0474971	-0.823054	0.410477	0.933688	0	0	0	0	4.41424	0
PCDHB6	ENSG00000113211	protein_coding	protocadherin beta 6 [Source:HGNC Symbol;Acc:HGNC:8691]	56130	0.735706	3.28012	3.98531	0.000415146	0.0474971	-0.823054	0.410477	0.933688	0	0	0	0	4.41424	0
HAVCR1	ENSG00000113249	protein_coding	hepatitis A virus cellular receptor 1 [Source:HGNC Symbol;Acc:HGNC:17866]	26762	0.735706	3.28012	3.98531	0.000415146	0.0474971	-0.823054	0.410477	0.933688	0	0	0	0	4.41424	0
SCGN	ENSG00000079689	protein_coding	secretagogin, EF-hand calcium binding protein [Source:HGNC Symbol;Acc:HGNC:16941]	10590	0.735706	3.28012	3.98531	0.000415146	0.0474971	-0.823054	0.410477	0.933688	0	0	0	0	4.41424	0
SMOC2	ENSG00000112562	protein_coding	SPARC related modular calcium binding 2 [Source:HGNC Symbol;Acc:HGNC:20323]	64094	0.735706	3.28012	3.98531	0.000415146	0.0474971	-0.823054	0.410477	0.933688	0	0	0	0	4.41424	0
DPP6	ENSG00000130226	protein_coding	dipeptidyl peptidase like 6 [Source:HGNC Symbol;Acc:HGNC:3010]	1804	0.735706	3.28012	3.98531	0.000415146	0.0474971	-0.823054	0.410477	0.933688	0	0	0	0	4.41424	0
VEGFD	ENSG00000165197	protein_coding	vascular endothelial growth factor D [Source:HGNC Symbol;Acc:HGNC:3708]	2277	0.735706	3.28012	3.98531	0.000415146	0.0474971	-0.823054	0.410477	0.933688	0	0	0	0	4.41424	0
H2BW1	ENSG00000123569	protein_coding	H2B.W histone 1 [Source:HGNC Symbol;Acc:HGNC:27252]	158983	0.735706	3.28012	3.98531	0.000415146	0.0474971	-0.823054	0.410477	0.933688	0	0	0	0	4.41424	0
ZNF705B	ENSG00000215356	protein_coding	zinc finger protein 705B [Source:HGNC Symbol;Acc:HGNC:32284]	100132396	0.735706	3.28012	3.98531	0.000415146	0.0474971	-0.823054	0.410477	0.933688	0	0	0	0	4.41424	0
ZNF705D	ENSG00000215343	protein_coding	zinc finger protein 705D [Source:HGNC Symbol;Acc:HGNC:33202]	728957	0.735706	3.28012	3.98531	0.000415146	0.0474971	-0.823054	0.410477	0.933688	0	0	0	0	4.41424	0
FGL1	ENSG00000104760	protein_coding	fibrinogen like 1 [Source:HGNC Symbol;Acc:HGNC:3695]	2267	0.735706	3.28012	3.98531	0.000415146	0.0474971	-0.823054	0.410477	0.933688	0	0	0	0	4.41424	0
OR2K2	ENSG00000171133	protein_coding	olfactory receptor family 2 subfamily K member 2 [Source:HGNC Symbol;Acc:HGNC:8264]	26248	0.735706	3.28012	3.98531	0.000415146	0.0474971	-0.823054	0.410477	0.933688	0	0	0	0	4.41424	0
SCT	ENSG00000070031	protein_coding	secretin [Source:HGNC Symbol;Acc:HGNC:10607]	6343	0.735706	3.28012	3.98531	0.000415146	0.0474971	-0.823054	0.410477	0.933688	0	0	0	0	4.41424	0
P2RX3	ENSG00000109991	protein_coding	purinergic receptor P2X 3 [Source:HGNC Symbol;Acc:HGNC:8534]	5024	0.735706	3.28012	3.98531	0.000415146	0.0474971	-0.823054	0.410477	0.933688	0	0	0	0	4.41424	0
TSGA10IP	ENSG00000175513	protein_coding	testis specific 10 interacting protein [Source:HGNC Symbol;Acc:HGNC:26555]	254187	0.735706	3.28012	3.98531	0.000415146	0.0474971	-0.823054	0.410477	0.933688	0	0	0	0	4.41424	0
B3GNT6	ENSG00000198488	protein_coding	UDP-GlcNAc:betaGal beta-1,3-N-acetylglucosaminyltransferase 6 [Source:HGNC Symbol;Acc:HGNC:24141]	192134	0.735706	3.28012	3.98531	0.000415146	0.0474971	-0.823054	0.410477	0.933688	0	0	0	0	4.41424	0
VWA2	ENSG00000165816	protein_coding	von Willebrand factor A domain containing 2 [Source:HGNC Symbol;Acc:HGNC:24709]	340706	0.735706	3.28012	3.98531	0.000415146	0.0474971	-0.823054	0.410477	0.933688	0	0	0	0	4.41424	0
MYH7	ENSG00000092054	protein_coding	myosin heavy chain 7 [Source:HGNC Symbol;Acc:HGNC:7577]	4625	0.735706	3.28012	3.98531	0.000415146	0.0474971	-0.823054	0.410477	0.933688	0	0	0	0	4.41424	0
TCL1B	ENSG00000213231	protein_coding	TCL1 family AKT coactivator B [Source:HGNC Symbol;Acc:HGNC:11649]	9623	0.735706	3.28012	3.98531	0.000415146	0.0474971	-0.823054	0.410477	0.933688	0	0	0	0	4.41424	0
USP50	ENSG00000170236	protein_coding	ubiquitin specific peptidase 50 [Source:HGNC Symbol;Acc:HGNC:20079]	373509	0.735706	3.28012	3.98531	0.000415146	0.0474971	-0.823054	0.410477	0.933688	0	0	0	0	4.41424	0
ST8SIA2	ENSG00000140557	protein_coding	ST8 alpha-N-acetyl-neuraminide alpha-2,8-sialyltransferase 2 [Source:HGNC Symbol;Acc:HGNC:10870]	8128	0.735706	3.28012	3.98531	0.000415146	0.0474971	-0.823054	0.410477	0.933688	0	0	0	0	4.41424	0
ANKS4B	ENSG00000175311	protein_coding	ankyrin repeat and sterile alpha motif domain containing 4B [Source:HGNC Symbol;Acc:HGNC:26795]	257629	0.735706	3.28012	3.98531	0.000415146	0.0474971	-0.823054	0.410477	0.933688	0	0	0	0	4.41424	0
PRTN3	ENSG00000196415	protein_coding	proteinase 3 [Source:HGNC Symbol;Acc:HGNC:9495]	5657	0.735706	3.28012	3.98531	0.000415146	0.0474971	-0.823054	0.410477	0.933688	0	0	0	0	4.41424	0
RFPL3	ENSG00000128276	protein_coding	ret finger protein like 3 [Source:HGNC Symbol;Acc:HGNC:9980]	10738	0.735706	3.28012	3.98531	0.000415146	0.0474971	-0.823054	0.410477	0.933688	0	0	0	0	4.41424	0
CRYAA2	ENSG00000276076	protein_coding	crystallin alpha A2 [Source:HGNC Symbol;Acc:HGNC:51901]	102724652	0.735706	3.28012	3.98531	0.000415146	0.0474971	-0.823054	0.410477	0.933688	0	0	0	0	4.41424	0
CRYAA	ENSG00000160202	protein_coding	crystallin alpha A [Source:HGNC Symbol;Acc:HGNC:2388]	1409	0.735706	3.28012	3.98531	0.000415146	0.0474971	-0.823054	0.410477	0.933688	0	0	0	0	4.41424	0
TMEM119	ENSG00000183160	protein_coding	transmembrane protein 119 [Source:HGNC Symbol;Acc:HGNC:27884]	338773	22.1821	3.27167	1.50984	0.00241656	0.0475776	-2.1669	0.0302426	0.623028	0	1.54845	12.0247	21.7702	11.7713	85.9778
FAM166A	ENSG00000188163	protein_coding	family with sequence similarity 166 member A [Source:HGNC Symbol;Acc:HGNC:33818]	401565	1.45881	3.25727	3.94367	0.000384063	0.0474962	-0.82595	0.408833	0.933688	0	0.516151	0	5.44255	1.47141	1.32274
OLFM3	ENSG00000118733	protein_coding	olfactomedin 3 [Source:HGNC Symbol;Acc:HGNC:17990]	118427	1.75772	3.25268	3.93629	0.000301503	0.0474944	-0.826333	0.408615	0.933688	0	0	1.71782	0	8.82848	0
WDFY4	ENSG00000128815	protein_coding	WDFY family member 4 [Source:HGNC Symbol;Acc:HGNC:29323]	57705	5.72322	3.24825	2.91911	0.000655545	0.0474994	-1.11275	0.265814	0.910184	0	3.09691	0	1.81418	29.4283	0
NTN5	ENSG00000142233	protein_coding	netrin 5 [Source:HGNC Symbol;Acc:HGNC:25208]	126147	17.1412	3.24207	1.55004	0.00229368	0.0475685	-2.09161	0.0364732	0.659865	0	2.06461	8.58908	32.6553	13.2427	46.2957
SPRY4	ENSG00000187678	protein_coding	sprouty RTK signaling antagonist 4 [Source:HGNC Symbol;Acc:HGNC:15533]	81848	1.73294	3.23409	3.9368	0.000300595	0.0474944	-0.821504	0.411359	0.933847	0	0	1.71782	0	7.35706	1.32274
MMD2	ENSG00000136297	protein_coding	monocyte to macrophage differentiation associated 2 [Source:HGNC Symbol;Acc:HGNC:30133]	221938	3.49296	3.23244	3.80642	0.000385792	0.047496	-0.849207	0.395766	0.9332	1.82936	0	0	0	19.1284	0
F5	ENSG00000198734	protein_coding	coagulation factor V [Source:HGNC Symbol;Acc:HGNC:3542]	2153	0.686147	3.22912	3.98807	0.000414944	0.0474971	-0.809694	0.418116	0.935021	0	0	0	0	1.47141	2.64547
POTEF	ENSG00000196604	protein_coding	POTE ankyrin domain family member F [Source:HGNC Symbol;Acc:HGNC:33905]	728378	1.74099	3.22248	3.93712	0.000301589	0.0474944	-0.818487	0.413079	0.934391	0	0	1.71782	7.25673	1.47141	0
DGKK	ENSG00000274588	protein_coding	diacylglycerol kinase kappa [Source:HGNC Symbol;Acc:HGNC:32395]	139189	4.33029	3.20688	3.52211	0.000442476	0.0474964	-0.9105	0.362559	0.926826	2.43915	0	0	0	23.5426	0
KCNH1	ENSG00000143473	protein_coding	potassium voltage-gated channel subfamily H member 1 [Source:HGNC Symbol;Acc:HGNC:6250]	3756	0.661368	3.20415	3.98946	0.000414871	0.0474971	-0.803154	0.421886	0.93597	0	0	0	0	0	3.96821
DPYS	ENSG00000147647	protein_coding	dihydropyrimidinase [Source:HGNC Symbol;Acc:HGNC:3013]	1807	0.661368	3.20415	3.98946	0.000414871	0.0474971	-0.803154	0.421886	0.93597	0	0	0	0	0	3.96821
GPR158	ENSG00000151025	protein_coding	G protein-coupled receptor 158 [Source:HGNC Symbol;Acc:HGNC:23689]	57512	0.661368	3.20415	3.98946	0.000414871	0.0474971	-0.803154	0.421886	0.93597	0	0	0	0	0	3.96821
MGAM	ENSG00000257335	protein_coding	maltase-glucoamylase [Source:HGNC Symbol;Acc:HGNC:7043]	8972	5.30669	3.20036	2.68048	0.000773298	0.0475014	-1.19395	0.232498	0.898539	2.43915	0.516151	0	12.6993	16.1855	0
UPK1A	ENSG00000105668	protein_coding	uroplakin 1A [Source:HGNC Symbol;Acc:HGNC:12577]	11045	9.15357	3.11653	2.42769	0.000916773	0.0475045	-1.28375	0.199231	0.893524	5.48809	0	0	0	44.1424	5.29094
KLHDC7A	ENSG00000179023	protein_coding	kelch domain containing 7A [Source:HGNC Symbol;Acc:HGNC:26791]	127707	55.3138	3.1162	0.946971	0.00602043	0.0480433	-3.2907	0.000999383	0.186092	2.43915	15.4845	17.1782	47.1687	48.5566	201.056
GCK	ENSG00000106633	protein_coding	glucokinase [Source:HGNC Symbol;Acc:HGNC:4195]	2645	12.4942	3.09719	2.0073	0.00130994	0.0475163	-1.54296	0.12284	0.858878	0	0	8.58908	16.3276	4.41424	45.6344
CAVIN2	ENSG00000168497	protein_coding	caveolae associated protein 2 [Source:HGNC Symbol;Acc:HGNC:10690]	8436	4.03489	3.08821	3.61954	0.000409666	0.047496	-0.853203	0.393547	0.9332	2.43915	0	0	21.7702	0	0
OSR1	ENSG00000143867	protein_coding	odd-skipped related transcription factor 1 [Source:HGNC Symbol;Acc:HGNC:8111]	130497	4.93668	3.06818	3.07129	0.000555965	0.0474974	-0.998986	0.317801	0.917025	0	0	3.43563	21.7702	4.41424	0
CFAP126	ENSG00000188931	protein_coding	cilia and flagella associated protein 126 [Source:HGNC Symbol;Acc:HGNC:32325]	257177	2.31981	3.06791	3.88156	0.000367657	0.0474958	-0.790382	0.429305	0.938078	1.21958	0	0	12.6993	0	0
NEUROD2	ENSG00000171532	protein_coding	neuronal differentiation 2 [Source:HGNC Symbol;Acc:HGNC:7763]	4761	4.3695	3.05849	3.20375	0.00053093	0.0474972	-0.954661	0.339749	0.92477	0.609788	2.06461	0	0	23.5426	0
SLC1A2	ENSG00000110436	protein_coding	solute carrier family 1 member 2 [Source:HGNC Symbol;Acc:HGNC:10940]	6506	27.9421	3.05563	1.64806	0.00194742	0.0475468	-1.85407	0.0637285	0.759769	0	17.5491	0	3.62836	16.1855	130.289
ST8SIA5	ENSG00000101638	protein_coding	ST8 alpha-N-acetyl-neuraminide alpha-2,8-sialyltransferase 5 [Source:HGNC Symbol;Acc:HGNC:17827]	29906	55.227	3.05412	0.93045	0.00622969	0.0480827	-3.28241	0.00102924	0.186092	8.53704	22.7107	3.43563	34.4695	75.0421	187.167
C2CD6	ENSG00000155754	protein_coding	C2 calcium dependent domain containing 6 [Source:HGNC Symbol;Acc:HGNC:14438]	151254	1.26667	3.04652	3.95027	0.000374007	0.047496	-0.771218	0.440578	0.938815	0	0.516151	0	3.62836	1.47141	1.9841
NFAM1	ENSG00000235568	protein_coding	NFAT activating protein with ITAM motif 1 [Source:HGNC Symbol;Acc:HGNC:29872]	150372	9.57416	3.0344	2.1402	0.00114169	0.0475102	-1.41781	0.156246	0.883932	0	0	6.87126	7.25673	29.4283	13.8887
NLRC4	ENSG00000091106	protein_coding	NLR family CARD domain containing 4 [Source:HGNC Symbol;Acc:HGNC:16412]	58484	1.49881	3.01719	3.94322	0.000282846	0.0474941	-0.76516	0.444176	0.939362	0	0	1.71782	0	0	7.27504
KIF4B	ENSG00000226650	protein_coding	kinesin family member 4B [Source:HGNC Symbol;Acc:HGNC:6322]	285643	21.284	3.00344	1.33827	0.00299766	0.0476232	-2.24427	0.0248153	0.594546	1.82936	8.77457	3.43563	9.07091	20.5998	83.9937
PPIAL4G	ENSG00000236334	protein_coding	peptidylprolyl isomerase A like 4G [Source:HGNC Symbol;Acc:HGNC:33996]	644591	0.600699	3.00121	4.00165	0.000406092	0.0474969	-0.749994	0.453259	0.939804	0	0	0	0	2.94283	0.661368
SLC10A6	ENSG00000145283	protein_coding	solute carrier family 10 member 6 [Source:HGNC Symbol;Acc:HGNC:30603]	345274	1.98623	2.99901	3.89427	0.000366397	0.0474957	-0.770108	0.441236	0.938815	0	1.0323	0	10.8851	0	0
PCDHGB4	ENSG00000253953	protein_coding	protocadherin gamma subfamily B, 4 [Source:HGNC Symbol;Acc:HGNC:8711]	8641	4.74857	2.995	3.16304	0.000515253	0.0474968	-0.946872	0.343704	0.92477	0	0	3.43563	23.5844	1.47141	0
TRIL	ENSG00000255690	protein_coding	TLR4 interactor with leucine rich repeats [Source:HGNC Symbol;Acc:HGNC:22200]	9865	1.51248	2.98811	3.94415	0.000277642	0.047494	-0.757605	0.448688	0.939804	0	0	1.71782	0	7.35706	0
LCN9	ENSG00000148386	protein_coding	lipocalin 9 [Source:HGNC Symbol;Acc:HGNC:17442]	392399	1.51248	2.98811	3.94415	0.000277642	0.047494	-0.757605	0.448688	0.939804	0	0	1.71782	0	7.35706	0
POSTN	ENSG00000133110	protein_coding	periostin [Source:HGNC Symbol;Acc:HGNC:16953]	10631	4.74161	2.97833	3.44774	0.000430762	0.0474959	-0.863849	0.387671	0.9332	0	0	3.43563	0	25.014	0
RALYL	ENSG00000184672	protein_coding	RALY RNA binding protein like [Source:HGNC Symbol;Acc:HGNC:27036]	138046	0.575919	2.97618	4.00327	0.000406176	0.0474969	-0.743437	0.457217	0.939804	0	0	0	0	1.47141	1.9841
OVOL2	ENSG00000125850	protein_coding	ovo like zinc finger 2 [Source:HGNC Symbol;Acc:HGNC:15804]	58495	3.28693	2.97057	3.84963	0.000357424	0.0474955	-0.771653	0.44032	0.938815	0	2.06461	0	0	17.657	0
UGT2B4	ENSG00000156096	protein_coding	UDP glucuronosyltransferase family 2 member B4 [Source:HGNC Symbol;Acc:HGNC:12553]	7363	6.96245	2.96555	2.65876	0.000728232	0.0474999	-1.11539	0.264684	0.910184	0	0	5.15345	0	22.0712	14.5501
DMP1	ENSG00000152592	protein_coding	dentin matrix acidic phosphoprotein 1 [Source:HGNC Symbol;Acc:HGNC:2932]	1758	7.03167	2.96108	2.99346	0.000569713	0.0474975	-0.989181	0.322575	0.917684	0	0	5.15345	0	0	37.0366
CORT	ENSG00000241563	protein_coding	cortistatin [Source:HGNC Symbol;Acc:HGNC:2257]	1325	0.604727	2.95614	4.00458	0.000402669	0.0474968	-0.738188	0.4604	0.939804	0	0	0	3.62836	0	0
FCN3	ENSG00000142748	protein_coding	ficolin 3 [Source:HGNC Symbol;Acc:HGNC:3625]	8547	0.604727	2.95614	4.00458	0.000402669	0.0474968	-0.738188	0.4604	0.939804	0	0	0	3.62836	0	0
TTC22	ENSG00000006555	protein_coding	tetratricopeptide repeat domain 22 [Source:HGNC Symbol;Acc:HGNC:26067]	55001	0.604727	2.95614	4.00458	0.000402669	0.0474968	-0.738188	0.4604	0.939804	0	0	0	3.62836	0	0
AMY1A	ENSG00000237763	protein_coding	amylase alpha 1A [Source:HGNC Symbol;Acc:HGNC:474]	276	0.604727	2.95614	4.00458	0.000402669	0.0474968	-0.738188	0.4604	0.939804	0	0	0	3.62836	0	0
AMY1B	ENSG00000174876	protein_coding	amylase alpha 1B [Source:HGNC Symbol;Acc:HGNC:475]	277	0.604727	2.95614	4.00458	0.000402669	0.0474968	-0.738188	0.4604	0.939804	0	0	0	3.62836	0	0
AMY1C	ENSG00000187733	protein_coding	amylase alpha 1C [Source:HGNC Symbol;Acc:HGNC:476]	278	0.604727	2.95614	4.00458	0.000402669	0.0474968	-0.738188	0.4604	0.939804	0	0	0	3.62836	0	0
FCGR3B	ENSG00000162747	protein_coding	Fc fragment of IgG receptor IIIb [Source:HGNC Symbol;Acc:HGNC:3620]	2215	0.604727	2.95614	4.00458	0.000402669	0.0474968	-0.738188	0.4604	0.939804	0	0	0	3.62836	0	0
S100P	ENSG00000163993	protein_coding	S100 calcium binding protein P [Source:HGNC Symbol;Acc:HGNC:10504]	6286	0.604727	2.95614	4.00458	0.000402669	0.0474968	-0.738188	0.4604	0.939804	0	0	0	3.62836	0	0
ERVMER34-1	ENSG00000226887	protein_coding	endogenous retrovirus group MER34 member 1, envelope [Source:HGNC Symbol;Acc:HGNC:42970]	100288413	0.604727	2.95614	4.00458	0.000402669	0.0474968	-0.738188	0.4604	0.939804	0	0	0	3.62836	0	0
C6orf118	ENSG00000112539	protein_coding	chromosome 6 open reading frame 118 [Source:HGNC Symbol;Acc:HGNC:21233]	168090	0.604727	2.95614	4.00458	0.000402669	0.0474968	-0.738188	0.4604	0.939804	0	0	0	3.62836	0	0
TRIM50	ENSG00000146755	protein_coding	tripartite motif containing 50 [Source:HGNC Symbol;Acc:HGNC:19017]	135892	0.604727	2.95614	4.00458	0.000402669	0.0474968	-0.738188	0.4604	0.939804	0	0	0	3.62836	0	0
PPP4R3C	ENSG00000224960	protein_coding	protein phosphatase 4 regulatory subunit 3C [Source:HGNC Symbol;Acc:HGNC:33146]	139420	0.604727	2.95614	4.00458	0.000402669	0.0474968	-0.738188	0.4604	0.939804	0	0	0	3.62836	0	0
PKP3	ENSG00000184363	protein_coding	plakophilin 3 [Source:HGNC Symbol;Acc:HGNC:9025]	11187	0.604727	2.95614	4.00458	0.000402669	0.0474968	-0.738188	0.4604	0.939804	0	0	0	3.62836	0	0
CHRM1	ENSG00000168539	protein_coding	cholinergic receptor muscarinic 1 [Source:HGNC Symbol;Acc:HGNC:1950]	1128	0.604727	2.95614	4.00458	0.000402669	0.0474968	-0.738188	0.4604	0.939804	0	0	0	3.62836	0	0
FXYD6-FXYD2	ENSG00000255245	protein_coding	FXYD6-FXYD2 readthrough [Source:HGNC Symbol;Acc:HGNC:39978]	100533181	0.604727	2.95614	4.00458	0.000402669	0.0474968	-0.738188	0.4604	0.939804	0	0	0	3.62836	0	0
TPH2	ENSG00000139287	protein_coding	tryptophan hydroxylase 2 [Source:HGNC Symbol;Acc:HGNC:20692]	121278	0.604727	2.95614	4.00458	0.000402669	0.0474968	-0.738188	0.4604	0.939804	0	0	0	3.62836	0	0
CIBAR2	ENSG00000153789	protein_coding	CBY1 interacting BAR domain containing 2 [Source:HGNC Symbol;Acc:HGNC:24781]	339145	0.604727	2.95614	4.00458	0.000402669	0.0474968	-0.738188	0.4604	0.939804	0	0	0	3.62836	0	0
ABCC3	ENSG00000108846	protein_coding	ATP binding cassette subfamily C member 3 [Source:HGNC Symbol;Acc:HGNC:54]	8714	0.604727	2.95614	4.00458	0.000402669	0.0474968	-0.738188	0.4604	0.939804	0	0	0	3.62836	0	0
ZNF69	ENSG00000198429	protein_coding	zinc finger protein 69 [Source:HGNC Symbol;Acc:HGNC:13138]	7620	0.604727	2.95614	4.00458	0.000402669	0.0474968	-0.738188	0.4604	0.939804	0	0	0	3.62836	0	0
GNG14	ENSG00000283980	protein_coding	G protein subunit gamma 14 [Source:HGNC Symbol;Acc:HGNC:53439]	105372280	0.604727	2.95614	4.00458	0.000402669	0.0474968	-0.738188	0.4604	0.939804	0	0	0	3.62836	0	0
FAM187B	ENSG00000177558	protein_coding	family with sequence similarity 187 member B [Source:HGNC Symbol;Acc:HGNC:26366]	148109	0.604727	2.95614	4.00458	0.000402669	0.0474968	-0.738188	0.4604	0.939804	0	0	0	3.62836	0	0
OR2G6	ENSG00000188558	protein_coding	olfactory receptor family 2 subfamily G member 6 [Source:HGNC Symbol;Acc:HGNC:27019]	391211	1.31109	2.95435	3.94589	0.000363955	0.0474957	-0.748716	0.454029	0.939804	0.609788	0	0	7.25673	0	0
RORC	ENSG00000143365	protein_coding	RAR related orphan receptor C [Source:HGNC Symbol;Acc:HGNC:10260]	6097	0.55114	2.95183	4.00487	0.000406503	0.0474969	-0.737061	0.461085	0.939851	0	0	0	0	0	3.30684
C14orf180	ENSG00000184601	protein_coding	chromosome 14 open reading frame 180 [Source:HGNC Symbol;Acc:HGNC:33795]	400258	0.55114	2.95183	4.00487	0.000406503	0.0474969	-0.737061	0.461085	0.939851	0	0	0	0	0	3.30684
APOA2	ENSG00000158874	protein_coding	apolipoprotein A2 [Source:HGNC Symbol;Acc:HGNC:601]	336	1.49576	2.94854	3.94545	0.000272054	0.047494	-0.747325	0.454868	0.939804	0	0	1.71782	7.25673	0	0
ZNF763	ENSG00000197054	protein_coding	zinc finger protein 763 [Source:HGNC Symbol;Acc:HGNC:27614]	284390	1.49576	2.94854	3.94545	0.000272054	0.047494	-0.747325	0.454868	0.939804	0	0	1.71782	7.25673	0	0
INSYN2A	ENSG00000188916	protein_coding	inhibitory synaptic factor 2A [Source:HGNC Symbol;Acc:HGNC:33859]	642938	24.3841	2.94521	1.39901	0.00269298	0.0475971	-2.10521	0.0352727	0.655971	1.21958	14.9684	0	21.7702	25.014	83.3323
CFAP157	ENSG00000160401	protein_coding	cilia and flagella associated protein 157 [Source:HGNC Symbol;Acc:HGNC:27843]	286207	5.22851	2.93033	2.70239	0.000695231	0.0474991	-1.08435	0.278211	0.910184	0	0.516151	3.43563	10.8851	0	16.5342
CILP	ENSG00000138615	protein_coding	cartilage intermediate layer protein [Source:HGNC Symbol;Acc:HGNC:1980]	8483	4.44572	2.92491	2.84553	0.000631271	0.047498	-1.0279	0.303998	0.915419	0	0	3.43563	16.3276	2.94283	3.96821
GIPC2	ENSG00000137960	protein_coding	GIPC PDZ domain containing family member 2 [Source:HGNC Symbol;Acc:HGNC:18177]	54810	16.7742	2.92365	1.8134	0.00157345	0.0475267	-1.61225	0.106907	0.832772	0	8.25842	3.43563	0	29.4283	59.5231
SLC18A3	ENSG00000187714	protein_coding	solute carrier family 18 member A3 [Source:HGNC Symbol;Acc:HGNC:10936]	6572	1.44217	2.91541	3.94657	0.000270279	0.0474939	-0.73872	0.460077	0.939804	0	0	1.71782	3.62836	0	3.30684
PROK1	ENSG00000143125	protein_coding	prokineticin 1 [Source:HGNC Symbol;Acc:HGNC:18454]	84432	17.0343	2.91119	1.7278	0.00171556	0.0475331	-1.68491	0.0920057	0.808324	4.87831	0.516151	6.87126	39.912	50.028	0
RGL3	ENSG00000205517	protein_coding	ral guanine nucleotide dissociation stimulator like 3 [Source:HGNC Symbol;Acc:HGNC:30282]	57139	6.09899	2.87157	2.86222	0.000628932	0.0474982	-1.00327	0.315731	0.916142	0.609788	3.61306	0	0	32.3711	0
S100A1	ENSG00000160678	protein_coding	S100 calcium binding protein A1 [Source:HGNC Symbol;Acc:HGNC:10486]	6271	15.2868	2.85895	1.45763	0.00243556	0.0475759	-1.96137	0.0498357	0.721445	0.609788	4.12921	6.87126	18.1418	17.657	44.3116
TMPRSS9	ENSG00000178297	protein_coding	transmembrane serine protease 9 [Source:HGNC Symbol;Acc:HGNC:30079]	360200	4.34867	2.85117	3.18539	0.000493001	0.0474963	-0.895078	0.370745	0.926826	0	0	3.43563	10.8851	11.7713	0
ADAM20	ENSG00000134007	protein_coding	ADAM metallopeptidase domain 20 [Source:HGNC Symbol;Acc:HGNC:199]	8748	4.7602	2.84676	3.13156	0.000516765	0.0474966	-0.909055	0.363321	0.926826	1.82936	0	1.71782	0	25.014	0
LY6G6C	ENSG00000204421	protein_coding	lymphocyte antigen 6 family member G6C [Source:HGNC Symbol;Acc:HGNC:13936]	80740	4.32035	2.83691	3.53025	0.000399921	0.0474955	-0.803601	0.421627	0.93597	0	0	3.43563	0	0	22.4865
RPGRIP1	ENSG00000092200	protein_coding	RPGR interacting protein 1 [Source:HGNC Symbol;Acc:HGNC:13436]	57096	13.1326	2.83352	2.09263	0.00113418	0.0475094	-1.35405	0.17572	0.889074	0	0	10.3069	16.3276	51.4994	0.661368
NBPF19	ENSG00000271383	protein_coding	NBPF member 19 [Source:HGNC Symbol;Acc:HGNC:31999]	101060226	13.0142	2.82929	1.51377	0.00226805	0.0475642	-1.86903	0.0616185	0.756808	2.43915	5.16151	1.71782	38.0978	22.0712	8.59778
RXFP1	ENSG00000171509	protein_coding	relaxin family peptide receptor 1 [Source:HGNC Symbol;Acc:HGNC:19718]	59350	0.547599	2.82634	4.01354	0.00039844	0.0474967	-0.7042	0.481308	0.9454	0	0	0	1.81418	1.47141	0
IGSF6	ENSG00000140749	protein_coding	immunoglobulin superfamily member 6 [Source:HGNC Symbol;Acc:HGNC:5953]	10261	0.547599	2.82634	4.01354	0.00039844	0.0474967	-0.7042	0.481308	0.9454	0	0	0	1.81418	1.47141	0
SLC34A3	ENSG00000198569	protein_coding	solute carrier family 34 member 3 [Source:HGNC Symbol;Acc:HGNC:20305]	142680	3.00825	2.81285	3.65875	0.000384881	0.0474955	-0.768799	0.442013	0.938815	0	2.06461	0	14.5135	1.47141	0
ITIH6	ENSG00000102313	protein_coding	inter-alpha-trypsin inhibitor heavy chain family member 6 [Source:HGNC Symbol;Acc:HGNC:28907]	347365	13.6501	2.80935	1.66063	0.00185028	0.0475393	-1.69173	0.0906966	0.807755	0	6.70997	3.43563	39.912	20.5998	11.2432
KLK10	ENSG00000129451	protein_coding	kallikrein related peptidase 10 [Source:HGNC Symbol;Acc:HGNC:6358]	5655	2.6834	2.80406	3.77719	0.000362161	0.0474954	-0.742367	0.457865	0.939804	1.82936	0	0	5.44255	8.82848	0
DLX3	ENSG00000064195	protein_coding	distal-less homeobox 3 [Source:HGNC Symbol;Acc:HGNC:2916]	1747	55.9334	2.79701	1.06593	0.00444314	0.0477846	-2.62402	0.00868997	0.430959	5.48809	32.5175	3.43563	65.3106	13.2427	215.606
MZB1	ENSG00000170476	protein_coding	marginal zone B and B1 cell specific protein [Source:HGNC Symbol;Acc:HGNC:30125]	51237	2.37462	2.79578	3.86935	0.000349324	0.0474953	-0.722545	0.46996	0.941506	0	1.54845	0	12.6993	0	0
HP	ENSG00000257017	protein_coding	haptoglobin [Source:HGNC Symbol;Acc:HGNC:5141]	3240	20.9875	2.79156	1.73332	0.0016389	0.0475287	-1.61053	0.107283	0.832772	1.21958	0	15.4603	21.7702	86.8134	0.661368
TP53TG3C	ENSG00000205457	protein_coding	TP53 target 3C [Source:HGNC Symbol;Acc:HGNC:42962]	653550	7.44547	2.78254	2.60797	0.000740146	0.0474999	-1.06694	0.286001	0.910601	5.48809	0	0	12.6993	26.4854	0
TP53TG3E	ENSG00000275034	protein_coding	TP53 target 3 family member E [Source:HGNC Symbol;Acc:HGNC:51816]	102724101	7.44547	2.78254	2.60797	0.000740146	0.0474999	-1.06694	0.286001	0.910601	5.48809	0	0	12.6993	26.4854	0
CYP4X1	ENSG00000186377	protein_coding	cytochrome P450 family 4 subfamily X member 1 [Source:HGNC Symbol;Acc:HGNC:20244]	260293	4.5124	2.78034	2.80595	0.00064132	0.0474981	-0.990875	0.321746	0.917444	1.82936	0	1.71782	0	10.2999	13.2274
ADRA2A	ENSG00000150594	protein_coding	adrenoceptor alpha 2A [Source:HGNC Symbol;Acc:HGNC:281]	150	4.13652	2.77956	3.58179	0.000390848	0.0474954	-0.776024	0.437735	0.938409	3.04894	0	0	21.7702	0	0
TCN2	ENSG00000185339	protein_coding	transcobalamin 2 [Source:HGNC Symbol;Acc:HGNC:11653]	6948	22.4744	2.77824	1.75185	0.0015986	0.047527	-1.58589	0.112765	0.844862	0	5.67766	12.0247	0	7.35706	109.787
HEATR4	ENSG00000187105	protein_coding	HEAT repeat containing 4 [Source:HGNC Symbol;Acc:HGNC:16761]	399671	42.4294	2.77815	1.24488	0.00317235	0.0476375	-2.23167	0.0256368	0.598413	25.6111	6.19382	0	16.3276	20.5998	185.844
ELOVL3	ENSG00000119915	protein_coding	ELOVL fatty acid elongase 3 [Source:HGNC Symbol;Acc:HGNC:18047]	83401	48.9239	2.77567	1.03489	0.00470084	0.0478198	-2.68209	0.00731628	0.424544	22.5622	6.19382	8.58908	18.1418	32.3711	205.685
ARHGAP28	ENSG00000088756	protein_coding	Rho GTPase activating protein 28 [Source:HGNC Symbol;Acc:HGNC:25509]	79822	67.5189	2.77482	1.03891	0.00462334	0.0478092	-2.67089	0.00756509	0.424544	0.609788	38.7114	12.0247	56.2396	51.4994	246.029
LDLRAD2	ENSG00000187942	protein_coding	low density lipoprotein receptor class A domain containing 2 [Source:HGNC Symbol;Acc:HGNC:32071]	401944	1.06697	2.77366	3.96033	0.000356936	0.0474956	-0.700362	0.483701	0.945527	0	0.516151	0	0	5.88565	0
PROM1	ENSG00000007062	protein_coding	prominin 1 [Source:HGNC Symbol;Acc:HGNC:9454]	8842	1.06697	2.77366	3.96033	0.000356936	0.0474956	-0.700362	0.483701	0.945527	0	0.516151	0	0	5.88565	0
ESPN	ENSG00000187017	protein_coding	espin [Source:HGNC Symbol;Acc:HGNC:13281]	83715	3.51907	2.77063	3.3556	0.000452047	0.0474959	-0.825674	0.408989	0.933688	0	2.58076	0	0	13.2427	5.29094
IQSEC3	ENSG00000120645	protein_coding	IQ motif and Sec7 domain ArfGEF 3 [Source:HGNC Symbol;Acc:HGNC:29193]	440073	9.96236	2.75673	2.22323	0.000992359	0.0475051	-1.23997	0.214988	0.893908	1.21958	0	6.87126	39.912	11.7713	0
TEX43	ENSG00000196900	protein_coding	testis expressed 43 [Source:HGNC Symbol;Acc:HGNC:33767]	389320	12.3766	2.75639	1.9598	0.00127532	0.0475136	-1.40647	0.159586	0.884413	0	0	10.3069	12.6993	29.4283	21.8251
DNAH3	ENSG00000158486	protein_coding	dynein axonemal heavy chain 3 [Source:HGNC Symbol;Acc:HGNC:2949]	55567	10.3993	2.75062	2.16205	0.00106807	0.0475074	-1.27223	0.203291	0.893524	0	6.19382	1.71782	23.5844	30.8997	0
C5orf58	ENSG00000234511	protein_coding	chromosome 5 open reading frame 58 [Source:HGNC Symbol;Acc:HGNC:37272]	133874	6.24433	2.74836	2.89528	0.000580383	0.0474971	-0.949252	0.342492	0.92477	0	0	5.15345	30.8411	1.47141	0
ITK	ENSG00000113263	protein_coding	IL2 inducible T cell kinase [Source:HGNC Symbol;Acc:HGNC:6171]	3702	4.0999	2.74558	3.59656	0.000377191	0.0474952	-0.763391	0.44523	0.939643	0	0	3.43563	0	0	21.1638
IQCF1	ENSG00000173389	protein_coding	IQ motif containing F1 [Source:HGNC Symbol;Acc:HGNC:28607]	132141	2.46666	2.7435	3.86589	0.000318689	0.0474947	-0.709669	0.47791	0.943964	0	0.516151	1.71782	0	0	12.566
MMP3	ENSG00000149968	protein_coding	matrix metallopeptidase 3 [Source:HGNC Symbol;Acc:HGNC:7173]	4314	1.68387	2.73216	3.90085	0.000347147	0.0474953	-0.700401	0.483677	0.945527	0	1.0323	0	9.07091	0	0
SLC2A5	ENSG00000142583	protein_coding	solute carrier family 2 member 5 [Source:HGNC Symbol;Acc:HGNC:11010]	6518	6.06696	2.72748	2.78691	0.000626378	0.0474977	-0.978675	0.327741	0.919949	0	0	5.15345	0	14.7141	16.5342
PPEF2	ENSG00000156194	protein_coding	protein phosphatase with EF-hand domain 2 [Source:HGNC Symbol;Acc:HGNC:9244]	5470	18.1055	2.7113	1.68596	0.00174861	0.0475339	-1.60817	0.107799	0.834764	0	13.9361	0	16.3276	29.4283	48.9412
STPG4	ENSG00000239605	protein_coding	sperm-tail PG-rich repeat containing 4 [Source:HGNC Symbol;Acc:HGNC:26850]	285051	4.08739	2.70973	3.274	0.000464648	0.0474959	-0.827651	0.407868	0.933688	0	3.09691	0	19.956	1.47141	0
ELN	ENSG00000049540	protein_coding	elastin [Source:HGNC Symbol;Acc:HGNC:3327]	2006	2.51201	2.70095	3.86149	0.000338811	0.0474951	-0.699457	0.484266	0.945653	1.82936	0	0	0	13.2427	0
ACTN3	ENSG00000248746	protein_coding	actinin alpha 3 [Source:HGNC Symbol;Acc:HGNC:165]	89	9.20889	2.69959	2.13628	0.00107541	0.0475072	-1.26369	0.206343	0.893524	2.43915	1.54845	3.43563	47.1687	0	0.661368
C1QA	ENSG00000173372	protein_coding	complement C1q A chain [Source:HGNC Symbol;Acc:HGNC:1241]	712	0.490471	2.68741	4.02402	0.000392178	0.0474966	-0.667843	0.504234	0.950019	0	0	0	0	2.94283	0
GJB5	ENSG00000189280	protein_coding	gap junction protein beta 5 [Source:HGNC Symbol;Acc:HGNC:4287]	2709	0.490471	2.68741	4.02402	0.000392178	0.0474966	-0.667843	0.504234	0.950019	0	0	0	0	2.94283	0
ZMYND12	ENSG00000066185	protein_coding	zinc finger MYND-type containing 12 [Source:HGNC Symbol;Acc:HGNC:21192]	84217	0.490471	2.68741	4.02402	0.000392178	0.0474966	-0.667843	0.504234	0.950019	0	0	0	0	2.94283	0
TNNI3K	ENSG00000116783	protein_coding	TNNI3 interacting kinase [Source:HGNC Symbol;Acc:HGNC:19661]	51086	0.490471	2.68741	4.02402	0.000392178	0.0474966	-0.667843	0.504234	0.950019	0	0	0	0	2.94283	0
LCE1B	ENSG00000196734	protein_coding	late cornified envelope 1B [Source:HGNC Symbol;Acc:HGNC:16611]	353132	0.490471	2.68741	4.02402	0.000392178	0.0474966	-0.667843	0.504234	0.950019	0	0	0	0	2.94283	0
F13B	ENSG00000143278	protein_coding	coagulation factor XIII B chain [Source:HGNC Symbol;Acc:HGNC:3534]	2165	0.490471	2.68741	4.02402	0.000392178	0.0474966	-0.667843	0.504234	0.950019	0	0	0	0	2.94283	0
PKP1	ENSG00000081277	protein_coding	plakophilin 1 [Source:HGNC Symbol;Acc:HGNC:9023]	5317	0.490471	2.68741	4.02402	0.000392178	0.0474966	-0.667843	0.504234	0.950019	0	0	0	0	2.94283	0
THSD7B	ENSG00000144229	protein_coding	thrombospondin type 1 domain containing 7B [Source:HGNC Symbol;Acc:HGNC:29348]	80731	0.490471	2.68741	4.02402	0.000392178	0.0474966	-0.667843	0.504234	0.950019	0	0	0	0	2.94283	0
KIAA2012	ENSG00000182329	protein_coding	KIAA2012 [Source:HGNC Symbol;Acc:HGNC:51250]	100652824	0.490471	2.68741	4.02402	0.000392178	0.0474966	-0.667843	0.504234	0.950019	0	0	0	0	2.94283	0
FAM240C	ENSG00000216921	protein_coding	family with sequence similarity 240 member C [Source:HGNC Symbol;Acc:HGNC:54200]	285095	0.490471	2.68741	4.02402	0.000392178	0.0474966	-0.667843	0.504234	0.950019	0	0	0	0	2.94283	0
DNASE1L3	ENSG00000163687	protein_coding	deoxyribonuclease 1 like 3 [Source:HGNC Symbol;Acc:HGNC:2959]	1776	0.490471	2.68741	4.02402	0.000392178	0.0474966	-0.667843	0.504234	0.950019	0	0	0	0	2.94283	0
PLA1A	ENSG00000144837	protein_coding	phospholipase A1 member A [Source:HGNC Symbol;Acc:HGNC:17661]	51365	0.490471	2.68741	4.02402	0.000392178	0.0474966	-0.667843	0.504234	0.950019	0	0	0	0	2.94283	0
BTNL8	ENSG00000113303	protein_coding	butyrophilin like 8 [Source:HGNC Symbol;Acc:HGNC:26131]	79908	0.490471	2.68741	4.02402	0.000392178	0.0474966	-0.667843	0.504234	0.950019	0	0	0	0	2.94283	0
H3C11	ENSG00000275379	protein_coding	H3 clustered histone 11 [Source:HGNC Symbol;Acc:HGNC:4771]	8354	0.490471	2.68741	4.02402	0.000392178	0.0474966	-0.667843	0.504234	0.950019	0	0	0	0	2.94283	0
PTCHD4	ENSG00000244694	protein_coding	patched domain containing 4 [Source:HGNC Symbol;Acc:HGNC:21345]	442213	0.490471	2.68741	4.02402	0.000392178	0.0474966	-0.667843	0.504234	0.950019	0	0	0	0	2.94283	0
ESR1	ENSG00000091831	protein_coding	estrogen receptor 1 [Source:HGNC Symbol;Acc:HGNC:3467]	2099	0.490471	2.68741	4.02402	0.000392178	0.0474966	-0.667843	0.504234	0.950019	0	0	0	0	2.94283	0
ARHGAP6	ENSG00000047648	protein_coding	Rho GTPase activating protein 6 [Source:HGNC Symbol;Acc:HGNC:676]	395	0.490471	2.68741	4.02402	0.000392178	0.0474966	-0.667843	0.504234	0.950019	0	0	0	0	2.94283	0
BMX	ENSG00000102010	protein_coding	BMX non-receptor tyrosine kinase [Source:HGNC Symbol;Acc:HGNC:1079]	660	0.490471	2.68741	4.02402	0.000392178	0.0474966	-0.667843	0.504234	0.950019	0	0	0	0	2.94283	0
CFAP47	ENSG00000165164	protein_coding	cilia and flagella associated protein 47 [Source:HGNC Symbol;Acc:HGNC:26708]	286464	0.490471	2.68741	4.02402	0.000392178	0.0474966	-0.667843	0.504234	0.950019	0	0	0	0	2.94283	0
GPR173	ENSG00000184194	protein_coding	G protein-coupled receptor 173 [Source:HGNC Symbol;Acc:HGNC:18186]	54328	0.490471	2.68741	4.02402	0.000392178	0.0474966	-0.667843	0.504234	0.950019	0	0	0	0	2.94283	0
GPR101	ENSG00000165370	protein_coding	G protein-coupled receptor 101 [Source:HGNC Symbol;Acc:HGNC:14963]	83550	0.490471	2.68741	4.02402	0.000392178	0.0474966	-0.667843	0.504234	0.950019	0	0	0	0	2.94283	0
CHRNA2	ENSG00000120903	protein_coding	cholinergic receptor nicotinic alpha 2 subunit [Source:HGNC Symbol;Acc:HGNC:1956]	1135	0.490471	2.68741	4.02402	0.000392178	0.0474966	-0.667843	0.504234	0.950019	0	0	0	0	2.94283	0
NPBWR1	ENSG00000288611	protein_coding	neuropeptides B and W receptor 1 [Source:HGNC Symbol;Acc:HGNC:4522]	2831	0.490471	2.68741	4.02402	0.000392178	0.0474966	-0.667843	0.504234	0.950019	0	0	0	0	2.94283	0
OR1N2	ENSG00000171501	protein_coding	olfactory receptor family 1 subfamily N member 2 [Source:HGNC Symbol;Acc:HGNC:15111]	138882	0.490471	2.68741	4.02402	0.000392178	0.0474966	-0.667843	0.504234	0.950019	0	0	0	0	2.94283	0
CSRP3	ENSG00000129170	protein_coding	cysteine and glycine rich protein 3 [Source:HGNC Symbol;Acc:HGNC:2472]	8048	0.490471	2.68741	4.02402	0.000392178	0.0474966	-0.667843	0.504234	0.950019	0	0	0	0	2.94283	0
FOLR2	ENSG00000165457	protein_coding	folate receptor beta [Source:HGNC Symbol;Acc:HGNC:3793]	2350	0.490471	2.68741	4.02402	0.000392178	0.0474966	-0.667843	0.504234	0.950019	0	0	0	0	2.94283	0
ART4	ENSG00000111339	protein_coding	ADP-ribosyltransferase 4 (Dombrock blood group) [Source:HGNC Symbol;Acc:HGNC:726]	420	0.490471	2.68741	4.02402	0.000392178	0.0474966	-0.667843	0.504234	0.950019	0	0	0	0	2.94283	0
PTPRO	ENSG00000151490	protein_coding	protein tyrosine phosphatase receptor type O [Source:HGNC Symbol;Acc:HGNC:9678]	5800	0.490471	2.68741	4.02402	0.000392178	0.0474966	-0.667843	0.504234	0.950019	0	0	0	0	2.94283	0
ASCL4	ENSG00000187855	protein_coding	achaete-scute family bHLH transcription factor 4 [Source:HGNC Symbol;Acc:HGNC:24311]	121549	0.490471	2.68741	4.02402	0.000392178	0.0474966	-0.667843	0.504234	0.950019	0	0	0	0	2.94283	0
ADCY4	ENSG00000129467	protein_coding	adenylate cyclase 4 [Source:HGNC Symbol;Acc:HGNC:235]	196883	0.490471	2.68741	4.02402	0.000392178	0.0474966	-0.667843	0.504234	0.950019	0	0	0	0	2.94283	0
TBPL2	ENSG00000182521	protein_coding	TATA-box binding protein like 2 [Source:HGNC Symbol;Acc:HGNC:19841]	387332	0.490471	2.68741	4.02402	0.000392178	0.0474966	-0.667843	0.504234	0.950019	0	0	0	0	2.94283	0
PLA2G4E	ENSG00000188089	protein_coding	phospholipase A2 group IVE [Source:HGNC Symbol;Acc:HGNC:24791]	123745	0.490471	2.68741	4.02402	0.000392178	0.0474966	-0.667843	0.504234	0.950019	0	0	0	0	2.94283	0
C16orf89	ENSG00000153446	protein_coding	chromosome 16 open reading frame 89 [Source:HGNC Symbol;Acc:HGNC:28687]	146556	0.490471	2.68741	4.02402	0.000392178	0.0474966	-0.667843	0.504234	0.950019	0	0	0	0	2.94283	0
LGALS9C	ENSG00000171916	protein_coding	galectin 9C [Source:HGNC Symbol;Acc:HGNC:33874]	654346	0.490471	2.68741	4.02402	0.000392178	0.0474966	-0.667843	0.504234	0.950019	0	0	0	0	2.94283	0
LGALS9B	ENSG00000170298	protein_coding	galectin 9B [Source:HGNC Symbol;Acc:HGNC:24842]	284194	0.490471	2.68741	4.02402	0.000392178	0.0474966	-0.667843	0.504234	0.950019	0	0	0	0	2.94283	0
ELOA2	ENSG00000206181	protein_coding	elongin A2 [Source:HGNC Symbol;Acc:HGNC:30771]	51224	0.490471	2.68741	4.02402	0.000392178	0.0474966	-0.667843	0.504234	0.950019	0	0	0	0	2.94283	0
LIPG	ENSG00000101670	protein_coding	lipase G, endothelial type [Source:HGNC Symbol;Acc:HGNC:6623]	9388	0.490471	2.68741	4.02402	0.000392178	0.0474966	-0.667843	0.504234	0.950019	0	0	0	0	2.94283	0
ACSBG2	ENSG00000130377	protein_coding	acyl-CoA synthetase bubblegum family member 2 [Source:HGNC Symbol;Acc:HGNC:24174]	81616	0.490471	2.68741	4.02402	0.000392178	0.0474966	-0.667843	0.504234	0.950019	0	0	0	0	2.94283	0
ZNF491	ENSG00000177599	protein_coding	zinc finger protein 491 [Source:HGNC Symbol;Acc:HGNC:23706]	126069	0.490471	2.68741	4.02402	0.000392178	0.0474966	-0.667843	0.504234	0.950019	0	0	0	0	2.94283	0
KCNK6	ENSG00000099337	protein_coding	potassium two pore domain channel subfamily K member 6 [Source:HGNC Symbol;Acc:HGNC:6281]	9424	0.490471	2.68741	4.02402	0.000392178	0.0474966	-0.667843	0.504234	0.950019	0	0	0	0	2.94283	0
C19orf84	ENSG00000262874	protein_coding	chromosome 19 open reading frame 84 [Source:HGNC Symbol;Acc:HGNC:27112]	147646	0.490471	2.68741	4.02402	0.000392178	0.0474966	-0.667843	0.504234	0.950019	0	0	0	0	2.94283	0
KIR3DL2	ENSG00000240403	protein_coding	killer cell immunoglobulin like receptor, three Ig domains and long cytoplasmic tail 2 [Source:HGNC Symbol;Acc:HGNC:6339]	3812	0.490471	2.68741	4.02402	0.000392178	0.0474966	-0.667843	0.504234	0.950019	0	0	0	0	2.94283	0
LYZ	ENSG00000090382	protein_coding	lysozyme [Source:HGNC Symbol;Acc:HGNC:6740]	4069	6.96196	2.67872	3.00314	0.000539626	0.0474967	-0.89197	0.372409	0.926826	5.48809	0	0	36.2836	0	0
ABCA4	ENSG00000198691	protein_coding	ATP binding cassette subfamily A member 4 [Source:HGNC Symbol;Acc:HGNC:34]	24	10.4219	2.67033	1.94918	0.00127717	0.0475133	-1.36998	0.170693	0.887726	0	2.06461	6.87126	1.81418	41.1996	10.5819
CD86	ENSG00000114013	protein_coding	CD86 molecule [Source:HGNC Symbol;Acc:HGNC:1705]	942	1.26724	2.66387	3.95592	0.000244015	0.0474935	-0.673387	0.500701	0.950019	0	0	1.71782	0	5.88565	0
ADAMTS12	ENSG00000151388	protein_coding	ADAM metallopeptidase with thrombospondin type 1 motif 12 [Source:HGNC Symbol;Acc:HGNC:14605]	81792	1.26724	2.66387	3.95592	0.000244015	0.0474935	-0.673387	0.500701	0.950019	0	0	1.71782	0	5.88565	0
IRF4	ENSG00000137265	protein_coding	interferon regulatory factor 4 [Source:HGNC Symbol;Acc:HGNC:6119]	3662	32.2692	2.66227	1.47514	0.00223116	0.0475613	-1.80476	0.071113	0.761013	0	25.8076	0	50.7971	19.1284	97.8824
KLF8	ENSG00000102349	protein_coding	Kruppel like factor 8 [Source:HGNC Symbol;Acc:HGNC:6351]	11279	36.2316	2.65471	1.26911	0.00297991	0.047618	-2.09179	0.0364574	0.659865	1.21958	4.12921	25.7672	3.62836	92.699	89.946
CTRC	ENSG00000162438	protein_coding	chymotrypsin C [Source:HGNC Symbol;Acc:HGNC:2523]	11330	9.76184	2.64671	2.413	0.000818081	0.0475008	-1.09685	0.272706	0.910184	0	0	8.58908	0	10.2999	39.6821
WDR64	ENSG00000162843	protein_coding	WD repeat domain 64 [Source:HGNC Symbol;Acc:HGNC:26570]	128025	0.440912	2.64505	4.02741	0.000395119	0.0474966	-0.656763	0.511333	0.951348	0	0	0	0	0	2.64547
SCN1A	ENSG00000144285	protein_coding	sodium voltage-gated channel alpha subunit 1 [Source:HGNC Symbol;Acc:HGNC:10585]	6323	0.440912	2.64505	4.02741	0.000395119	0.0474966	-0.656763	0.511333	0.951348	0	0	0	0	0	2.64547
SSX4	ENSG00000268009	protein_coding	SSX family member 4 [Source:HGNC Symbol;Acc:HGNC:11338]	6759	0.440912	2.64505	4.02741	0.000395119	0.0474966	-0.656763	0.511333	0.951348	0	0	0	0	0	2.64547
SSX4B	ENSG00000269791	protein_coding	SSX family member 4B [Source:HGNC Symbol;Acc:HGNC:16880]	548313	0.440912	2.64505	4.02741	0.000395119	0.0474966	-0.656763	0.511333	0.951348	0	0	0	0	0	2.64547
TRPC6	ENSG00000137672	protein_coding	transient receptor potential cation channel subfamily C member 6 [Source:HGNC Symbol;Acc:HGNC:12338]	7225	0.440912	2.64505	4.02741	0.000395119	0.0474966	-0.656763	0.511333	0.951348	0	0	0	0	0	2.64547
ZNF682	ENSG00000197124	protein_coding	zinc finger protein 682 [Source:HGNC Symbol;Acc:HGNC:28857]	91120	25.8117	2.64319	1.12392	0.00391104	0.0477135	-2.35176	0.0186846	0.551282	9.14682	6.70997	5.15345	70.7531	48.5566	14.5501
PNLDC1	ENSG00000146453	protein_coding	PARN like, ribonuclease domain containing 1 [Source:HGNC Symbol;Acc:HGNC:21185]	154197	48.0165	2.6387	1.14077	0.00368101	0.0476877	-2.31309	0.0207176	0.567391	0	11.8715	29.2029	34.4695	94.1704	118.385
SAG	ENSG00000130561	protein_coding	S-antigen visual arrestin [Source:HGNC Symbol;Acc:HGNC:10521]	6295	12.219	2.63352	2.28637	0.000913724	0.0475029	-1.15184	0.249388	0.90158	0	3.61306	6.87126	0	0	62.8299
VSTM2B	ENSG00000187135	protein_coding	V-set and transmembrane domain containing 2B [Source:HGNC Symbol;Acc:HGNC:33595]	342865	1.76818	2.63268	3.89134	0.000336864	0.0474951	-0.676549	0.498692	0.950019	1.21958	0	0	7.25673	1.47141	0.661368
SH2D4B	ENSG00000178217	protein_coding	SH2 domain containing 4B [Source:HGNC Symbol;Acc:HGNC:31440]	387694	1.49479	2.59594	3.9047	0.00033988	0.0474952	-0.664826	0.506162	0.951196	0	1.0323	0	0	0	7.93641
ADORA2A	ENSG00000128271	protein_coding	adenosine A2a receptor [Source:HGNC Symbol;Acc:HGNC:263]	135	90.3075	2.58423	1.00688	0.00466766	0.0478121	-2.56656	0.0102712	0.460733	34.7579	12.3876	30.9207	34.4695	7.35706	421.952
WNT4	ENSG00000162552	protein_coding	Wnt family member 4 [Source:HGNC Symbol;Acc:HGNC:12783]	54361	23.8386	2.58304	1.52933	0.00201006	0.0475465	-1.689	0.0912193	0.808057	0	2.58076	18.896	34.4695	4.41424	82.6709
TARM1	ENSG00000248385	protein_coding	T cell-interacting, activating receptor on myeloid cells 1 [Source:HGNC Symbol;Acc:HGNC:37250]	441864	3.76067	2.57301	3.7394	0.000332965	0.0474947	-0.688079	0.491403	0.949513	0	0	3.43563	0	19.1284	0
LRMDA	ENSG00000148655	protein_coding	leucine rich melanocyte differentiation associated [Source:HGNC Symbol;Acc:HGNC:23405]	83938	5.6396	2.56902	2.98854	0.000520547	0.0474961	-0.859625	0.389996	0.9332	0	0	5.15345	27.2127	1.47141	0
PERM1	ENSG00000187642	protein_coding	PPARGC1 and ESRR induced regulator, muscle 1 [Source:HGNC Symbol;Acc:HGNC:28208]	84808	12.3883	2.55369	1.95847	0.0012548	0.0475124	-1.30392	0.192261	0.893524	1.21958	9.29072	0	0	29.4283	34.3911
SPDYE5	ENSG00000170092	protein_coding	speedy/RINGO cell cycle regulator family member E5 [Source:HGNC Symbol;Acc:HGNC:35464]	442590	4.32873	2.55164	3.14488	0.00048254	0.0474958	-0.811361	0.417158	0.935021	3.65873	0	0	9.07091	13.2427	0
GDPD2	ENSG00000130055	protein_coding	glycerophosphodiester phosphodiesterase domain containing 2 [Source:HGNC Symbol;Acc:HGNC:25974]	54857	4.28832	2.54955	3.52657	0.00038038	0.047495	-0.722954	0.469708	0.941506	3.65873	0	0	0	22.0712	0
HS3ST6	ENSG00000162040	protein_coding	heparan sulfate-glucosamine 3-sulfotransferase 6 [Source:HGNC Symbol;Acc:HGNC:14178]	64711	1.58522	2.54273	3.8997	0.000331663	0.047495	-0.652033	0.51438	0.951657	0.609788	0.516151	0	5.44255	2.94283	0
MEIG1	ENSG00000197889	protein_coding	meiosis/spermiogenesis associated 1 [Source:HGNC Symbol;Acc:HGNC:23429]	644890	56.4927	2.5402	1.09044	0.00392482	0.0477141	-2.32952	0.0198315	0.565889	0	14.9684	36.0741	54.4255	85.3419	148.146
KCNK4	ENSG00000182450	protein_coding	potassium two pore domain channel subfamily K member 4 [Source:HGNC Symbol;Acc:HGNC:6279]	50801	3.62969	2.52961	3.4243	0.000393341	0.0474949	-0.738722	0.460076	0.939804	0	0	3.43563	3.62836	14.7141	0
OVOL1	ENSG00000172818	protein_coding	ovo like transcriptional repressor 1 [Source:HGNC Symbol;Acc:HGNC:8525]	5017	2.01513	2.52579	3.87509	0.000325901	0.0474948	-0.651802	0.514529	0.951657	0	1.54845	0	9.07091	1.47141	0
CHP2	ENSG00000166869	protein_coding	calcineurin like EF-hand protein 2 [Source:HGNC Symbol;Acc:HGNC:24927]	63928	1.19339	2.52417	3.96184	0.00022736	0.0474933	-0.63712	0.524047	0.952665	0	0	1.71782	5.44255	0	0
SPATA1	ENSG00000122432	protein_coding	spermatogenesis associated 1 [Source:HGNC Symbol;Acc:HGNC:14682]	100505741	7.0842	2.52108	2.49701	0.000753053	0.0474992	-1.00964	0.312667	0.915419	2.43915	2.06461	1.71782	36.2836	0	0
POTEJ	ENSG00000222038	protein_coding	POTE ankyrin domain family member J [Source:HGNC Symbol;Acc:HGNC:37094]	653781	2.03733	2.5168	3.87164	0.000328295	0.0474949	-0.650061	0.515653	0.952043	0.609788	1.0323	0	0	0	10.5819
MYPN	ENSG00000138347	protein_coding	myopalladin [Source:HGNC Symbol;Acc:HGNC:23246]	84665	23.6507	2.50638	1.15091	0.00359668	0.047676	-2.17773	0.029426	0.616001	12.8056	3.09691	5.15345	30.8411	52.9709	37.0366
SOWAHB	ENSG00000186212	protein_coding	sosondowah ankyrin repeat domain family member B [Source:HGNC Symbol;Acc:HGNC:32958]	345079	16.2194	2.49837	1.69905	0.00163203	0.0475268	-1.47045	0.14144	0.875799	12.8056	1.54845	0	1.81418	17.657	63.4913
FAM107A	ENSG00000168309	protein_coding	family with sequence similarity 107 member A [Source:HGNC Symbol;Acc:HGNC:30827]	11170	6.80708	2.4915	2.79466	0.000585372	0.0474966	-0.891521	0.37265	0.926826	1.21958	0	5.15345	34.4695	0	0
RFX6	ENSG00000185002	protein_coding	regulatory factor X6 [Source:HGNC Symbol;Acc:HGNC:21478]	222546	1.95397	2.48343	3.87609	0.000322883	0.0474948	-0.640705	0.521714	0.952665	0	1.54845	0	3.62836	5.88565	0.661368
ANKRD40CL	ENSG00000167117	protein_coding	ANKRD40 C-terminal like [Source:HGNC Symbol;Acc:HGNC:26080]	55018	1.91149	2.48322	3.8761	0.000325896	0.0474948	-0.640649	0.521751	0.952665	0	1.54845	0	0	0	9.92051
ETV7	ENSG00000010030	protein_coding	ETS variant transcription factor 7 [Source:HGNC Symbol;Acc:HGNC:18160]	51513	9.40438	2.47901	2.07243	0.0010622	0.0475057	-1.19618	0.231625	0.898539	0	0.516151	8.58908	25.3986	20.5998	1.32274
MALL	ENSG00000144063	protein_coding	mal, T cell differentiation protein like [Source:HGNC Symbol;Acc:HGNC:6818]	7851	8.88257	2.47669	2.46398	0.000631675	0.0474964	-1.00516	0.31482	0.915905	0	0	8.58908	0	23.5426	21.1638
C19orf18	ENSG00000177025	protein_coding	chromosome 19 open reading frame 18 [Source:HGNC Symbol;Acc:HGNC:28642]	147685	2.42024	2.46232	3.85809	0.000318276	0.0474947	-0.638223	0.523329	0.952665	0	2.06461	0	3.62836	8.82848	0
FBXO15	ENSG00000141665	protein_coding	F-box protein 15 [Source:HGNC Symbol;Acc:HGNC:13617]	201456	30.1603	2.45713	1.32693	0.00263893	0.047588	-1.85174	0.0640632	0.759769	13.4153	13.9361	0	16.3276	10.2999	126.983
SFRP4	ENSG00000106483	protein_coding	secreted frizzled related protein 4 [Source:HGNC Symbol;Acc:HGNC:10778]	6424	17.9102	2.45455	1.48551	0.00209973	0.0475507	-1.65233	0.0984674	0.820619	0	9.80688	6.87126	34.4695	20.5998	35.7138
PPIAL4D	ENSG00000256374	protein_coding	peptidylprolyl isomerase A like 4D [Source:HGNC Symbol;Acc:HGNC:33998]	645142	0.87886	2.45277	3.97477	0.000332333	0.0474951	-0.617083	0.53718	0.954032	0	0.516151	0	1.81418	2.94283	0
SEZ6	ENSG00000063015	protein_coding	seizure related 6 homolog [Source:HGNC Symbol;Acc:HGNC:15955]	124925	3.19822	2.44353	3.55944	0.000365686	0.0474948	-0.686492	0.492403	0.949513	1.82936	1.0323	0	16.3276	0	0
H2AC8	ENSG00000277075	protein_coding	H2A clustered histone 8 [Source:HGNC Symbol;Acc:HGNC:4724]	3012	10.6167	2.4357	2.19317	0.000955267	0.0475032	-1.11058	0.266749	0.910184	5.48809	4.12921	0	52.6113	1.47141	0
YIPF7	ENSG00000177752	protein_coding	Yip1 domain family member 7 [Source:HGNC Symbol;Acc:HGNC:26825]	285525	7.43045	2.43555	2.3491	0.000824239	0.0475001	-1.0368	0.29983	0.915419	0	2.06461	5.15345	0	29.4283	7.93641
INHBC	ENSG00000175189	protein_coding	inhibin subunit beta C [Source:HGNC Symbol;Acc:HGNC:6068]	3626	36.0524	2.43089	1.36487	0.00244729	0.0475736	-1.78104	0.0749061	0.768867	0.609788	30.9691	1.71782	3.62836	73.5706	105.819
PIFO	ENSG00000173947	protein_coding	primary cilia formation [Source:HGNC Symbol;Acc:HGNC:27009]	128344	48.1833	2.41868	1.16012	0.00336976	0.0476519	-2.08486	0.0370824	0.664702	0	23.743	22.3316	48.9829	35.3139	158.728
CCL25	ENSG00000131142	protein_coding	C-C motif chemokine ligand 25 [Source:HGNC Symbol;Acc:HGNC:10624]	6370	15.7974	2.41756	1.86166	0.00131629	0.0475136	-1.2986	0.19408	0.893524	14.0251	0.516151	0	70.7531	8.82848	0.661368
POU4F3	ENSG00000091010	protein_coding	POU class 4 homeobox 3 [Source:HGNC Symbol;Acc:HGNC:9220]	5459	1.53967	2.4164	3.8974	0.000321056	0.0474948	-0.620003	0.535256	0.953038	1.21958	0	0	0	7.35706	0.661368
TBX4	ENSG00000121075	protein_coding	T-box transcription factor 4 [Source:HGNC Symbol;Acc:HGNC:11603]	9496	34.427	2.40854	1.26691	0.00280651	0.0476002	-1.90112	0.0572865	0.748291	12.8056	0	20.6138	43.5404	104.47	25.132
LYPD5	ENSG00000159871	protein_coding	LY6/PLAUR domain containing 5 [Source:HGNC Symbol;Acc:HGNC:26397]	284348	22.4728	2.4052	1.79568	0.00138336	0.0475158	-1.33944	0.180429	0.891589	0	0	22.3316	23.5844	2.94283	85.9778
PDE4C	ENSG00000105650	protein_coding	phosphodiesterase 4C [Source:HGNC Symbol;Acc:HGNC:8782]	5143	9.02524	2.40231	2.16073	0.000955356	0.0475027	-1.11181	0.266221	0.910184	0	0.516151	8.58908	9.07091	35.3139	0.661368
HOXD12	ENSG00000170178	protein_coding	homeobox D12 [Source:HGNC Symbol;Acc:HGNC:5135]	3238	12.4921	2.39284	1.87995	0.0012763	0.0475119	-1.27282	0.203081	0.893524	5.48809	0	6.87126	1.81418	5.88565	54.8935
GREM1	ENSG00000166923	protein_coding	gremlin 1, DAN family BMP antagonist [Source:HGNC Symbol;Acc:HGNC:2001]	26585	2.00594	2.39031	3.87112	0.000313289	0.0474946	-0.617473	0.536923	0.954032	1.21958	0.516151	0	0	10.2999	0
PCDHGB1	ENSG00000254221	protein_coding	protocadherin gamma subfamily B, 1 [Source:HGNC Symbol;Acc:HGNC:8708]	56104	4.58502	2.38972	3.15113	0.00045705	0.0474952	-0.758368	0.448231	0.939804	4.26852	0	0	21.7702	1.47141	0
LRRC10B	ENSG00000204950	protein_coding	leucine rich repeat containing 10B [Source:HGNC Symbol;Acc:HGNC:37215]	390205	5.06377	2.38639	3.05405	0.000478089	0.0474953	-0.781385	0.434576	0.938409	0	1.54845	3.43563	25.3986	0	0
NTSR1	ENSG00000101188	protein_coding	neurotensin receptor 1 [Source:HGNC Symbol;Acc:HGNC:8039]	4923	5.04757	2.38296	3.34142	0.000392449	0.0474947	-0.713158	0.475748	0.942534	0	0	5.15345	0	0	25.132
CX3CR1	ENSG00000168329	protein_coding	C-X3-C motif chemokine receptor 1 [Source:HGNC Symbol;Acc:HGNC:2558]	1524	14.4021	2.37459	1.57827	0.00179652	0.047533	-1.50456	0.132438	0.861999	3.65873	0.516151	10.3069	48.9829	17.657	5.29094
PTGIR	ENSG00000160013	protein_coding	prostaglandin I2 receptor [Source:HGNC Symbol;Acc:HGNC:9602]	5739	0.412592	2.36163	4.0434	0.000381076	0.0474964	-0.584069	0.559174	0.95641	0	0	0	1.81418	0	0.661368
KCTD14	ENSG00000151364	protein_coding	potassium channel tetramerization domain containing 14 [Source:HGNC Symbol;Acc:HGNC:23295]	65987	81.4548	2.35598	0.789735	0.00725583	0.0482787	-2.98325	0.00285206	0.293231	39.0264	17.033	24.0494	30.8411	119.184	258.595
ACER1	ENSG00000167769	protein_coding	alkaline ceramidase 1 [Source:HGNC Symbol;Acc:HGNC:18356]	125981	0.821732	2.35475	3.97984	0.000325403	0.0474949	-0.59167	0.554072	0.95641	0	0.516151	0	0	4.41424	0
PIWIL2	ENSG00000197181	protein_coding	piwi like RNA-mediated gene silencing 2 [Source:HGNC Symbol;Acc:HGNC:17644]	55124	59.5104	2.35262	0.746643	0.00823877	0.0485135	-3.15093	0.00162751	0.226962	19.5132	23.2268	15.4603	87.0807	60.3279	151.453
GLRA3	ENSG00000145451	protein_coding	glycine receptor alpha 3 [Source:HGNC Symbol;Acc:HGNC:4328]	8001	1.77295	2.34923	3.87946	0.000319202	0.0474946	-0.605556	0.54481	0.95502	0	1.54845	0	1.81418	0	7.27504
UPK3B	ENSG00000243566	protein_coding	uroplakin 3B [Source:HGNC Symbol;Acc:HGNC:21444]	105375355	2.26851	2.34573	3.86048	0.000307382	0.0474944	-0.607626	0.543436	0.95464	0	2.06461	0	10.8851	0	0.661368
CHADL	ENSG00000100399	protein_coding	chondroadherin like [Source:HGNC Symbol;Acc:HGNC:25165]	150356	3.26123	2.33868	3.10182	0.000482319	0.0474953	-0.753971	0.450867	0.939804	0	3.09691	0	5.44255	4.41424	6.61368
CACNA1A	ENSG00000141837	protein_coding	calcium voltage-gated channel subunit alpha1 A [Source:HGNC Symbol;Acc:HGNC:1388]	773	2.55139	2.33418	3.84456	0.000304191	0.0474944	-0.607138	0.543759	0.954688	2.43915	0	0	10.8851	0	1.9841
SLAMF9	ENSG00000162723	protein_coding	SLAM family member 9 [Source:HGNC Symbol;Acc:HGNC:18430]	89886	0.355463	2.3328	4.045	0.000374146	0.0474962	-0.576712	0.564134	0.95641	0	0	0	0	1.47141	0.661368
KISS1	ENSG00000170498	protein_coding	KiSS-1 metastasis suppressor [Source:HGNC Symbol;Acc:HGNC:6341]	3814	0.330684	2.32392	4.0455	0.00037772	0.0474963	-0.574445	0.565667	0.95641	0	0	0	0	0	1.9841
CAPN9	ENSG00000135773	protein_coding	calpain 9 [Source:HGNC Symbol;Acc:HGNC:1486]	10753	0.330684	2.32392	4.0455	0.00037772	0.0474963	-0.574445	0.565667	0.95641	0	0	0	0	0	1.9841
HEMGN	ENSG00000136929	protein_coding	hemogen [Source:HGNC Symbol;Acc:HGNC:17509]	55363	0.330684	2.32392	4.0455	0.00037772	0.0474963	-0.574445	0.565667	0.95641	0	0	0	0	0	1.9841
TAS2R43	ENSG00000255374	protein_coding	taste 2 receptor member 43 [Source:HGNC Symbol;Acc:HGNC:18875]	259289	0.330684	2.32392	4.0455	0.00037772	0.0474963	-0.574445	0.565667	0.95641	0	0	0	0	0	1.9841
PCED1B	ENSG00000179715	protein_coding	PC-esterase domain containing 1B [Source:HGNC Symbol;Acc:HGNC:28255]	91523	0.330684	2.32392	4.0455	0.00037772	0.0474963	-0.574445	0.565667	0.95641	0	0	0	0	0	1.9841
TRPM1	ENSG00000134160	protein_coding	transient receptor potential cation channel subfamily M member 1 [Source:HGNC Symbol;Acc:HGNC:7146]	4308	0.330684	2.32392	4.0455	0.00037772	0.0474963	-0.574445	0.565667	0.95641	0	0	0	0	0	1.9841
ASIC2	ENSG00000108684	protein_coding	acid sensing ion channel subunit 2 [Source:HGNC Symbol;Acc:HGNC:99]	40	0.330684	2.32392	4.0455	0.00037772	0.0474963	-0.574445	0.565667	0.95641	0	0	0	0	0	1.9841
MOV10L1	ENSG00000073146	protein_coding	Mov10 like RISC complex RNA helicase 1 [Source:HGNC Symbol;Acc:HGNC:7201]	54456	0.330684	2.32392	4.0455	0.00037772	0.0474963	-0.574445	0.565667	0.95641	0	0	0	0	0	1.9841
KRTAP19-1	ENSG00000184351	protein_coding	keratin associated protein 19-1 [Source:HGNC Symbol;Acc:HGNC:18936]	337882	22.4692	2.31729	1.75746	0.00143263	0.0475173	-1.31854	0.187322	0.893524	0	22.1945	0	3.62836	11.7713	97.221
TPTEP2-CSNK1E	ENSG00000283900	protein_coding	TPTEP2-CSNK1E readthrough [Source:HGNC Symbol;Acc:HGNC:53829]	102800317	6.87996	2.3061	2.68988	0.00061146	0.0474965	-0.857324	0.391266	0.9332	0	6.70997	0	27.2127	7.35706	0
NWD1	ENSG00000188039	protein_coding	NACHT and WD repeat domain containing 1 [Source:HGNC Symbol;Acc:HGNC:27619]	284434	34.8912	2.29075	1.46946	0.00202317	0.047545	-1.55891	0.119018	0.853578	33.5384	0	1.71782	18.1418	11.7713	144.178
CALR3	ENSG00000269058	protein_coding	calreticulin 3 [Source:HGNC Symbol;Acc:HGNC:20407]	125972	26.6145	2.28158	1.53581	0.00182612	0.0475341	-1.48559	0.137388	0.871153	0	2.58076	25.7672	16.3276	5.88565	109.126
ACTC1	ENSG00000159251	protein_coding	actin alpha cardiac muscle 1 [Source:HGNC Symbol;Acc:HGNC:143]	70	3.17962	2.28157	3.5968	0.000330453	0.0474942	-0.634333	0.525864	0.952665	0	0	3.43563	12.6993	2.94283	0
TRIM43	ENSG00000144015	protein_coding	tripartite motif containing 43 [Source:HGNC Symbol;Acc:HGNC:19015]	129868	1.72949	2.28034	3.88132	0.000305982	0.0474944	-0.587517	0.556857	0.95641	0	1.54845	0	0	8.82848	0
MYOCOS	ENSG00000283683	protein_coding	myocilin opposite strand [Source:HGNC Symbol;Acc:HGNC:53429]	110806290	3.7146	2.25561	3.08454	0.000448788	0.0474947	-0.731263	0.464619	0.940904	0.609788	0	3.43563	10.8851	7.35706	0
PVALB	ENSG00000100362	protein_coding	parvalbumin [Source:HGNC Symbol;Acc:HGNC:9704]	5816	18.8404	2.25415	1.5262	0.00188463	0.047537	-1.47696	0.139685	0.872318	10.9762	8.25842	0	9.07091	7.35706	77.38
CFAP97D1	ENSG00000231256	protein_coding	CFAP97 domain containing 1 [Source:HGNC Symbol;Acc:HGNC:37241]	284067	6.1488	2.25158	2.77268	0.000566251	0.0474959	-0.812059	0.416758	0.934872	0	6.19382	0	14.5135	16.1855	0
ROPN1L	ENSG00000145491	protein_coding	rhophilin associated tail protein 1 like [Source:HGNC Symbol;Acc:HGNC:24060]	83853	29.9106	2.24928	1.19449	0.00303322	0.047617	-1.88304	0.0596949	0.755222	0.609788	15.4845	15.4603	67.1247	20.5998	60.1844
EFCAB9	ENSG00000214360	protein_coding	EF-hand calcium binding domain 9 [Source:HGNC Symbol;Acc:HGNC:34530]	285588	6.27843	2.24541	2.82398	0.000530203	0.0474954	-0.795122	0.426542	0.93724	0	0	6.87126	7.25673	23.5426	0
TNFRSF4	ENSG00000186827	protein_coding	TNF receptor superfamily member 4 [Source:HGNC Symbol;Acc:HGNC:11918]	7293	1.02201	2.24496	3.97546	0.000196193	0.0474929	-0.564705	0.572274	0.956707	0	0	1.71782	0	4.41424	0
ADPRH	ENSG00000144843	protein_coding	ADP-ribosylarginine hydrolase [Source:HGNC Symbol;Acc:HGNC:269]	141	1.02201	2.24496	3.97546	0.000196193	0.0474929	-0.564705	0.572274	0.956707	0	0	1.71782	0	4.41424	0
SH3TC2	ENSG00000169247	protein_coding	SH3 domain and tetratricopeptide repeats 2 [Source:HGNC Symbol;Acc:HGNC:29427]	79628	1.02201	2.24496	3.97546	0.000196193	0.0474929	-0.564705	0.572274	0.956707	0	0	1.71782	0	4.41424	0
CLEC2B	ENSG00000110852	protein_coding	C-type lectin domain family 2 member B [Source:HGNC Symbol;Acc:HGNC:2053]	9976	1.02201	2.24496	3.97546	0.000196193	0.0474929	-0.564705	0.572274	0.956707	0	0	1.71782	0	4.41424	0
TKTL1	ENSG00000007350	protein_coding	transketolase like 1 [Source:HGNC Symbol;Acc:HGNC:11835]	8277	14.3011	2.23252	1.67448	0.00155422	0.0475213	-1.33326	0.182446	0.891589	0.609788	13.9361	0	32.6553	22.0712	16.5342
LGI4	ENSG00000153902	protein_coding	leucine rich repeat LGI family member 4 [Source:HGNC Symbol;Acc:HGNC:18712]	163175	5.02926	2.23166	3.32969	0.000388191	0.0474945	-0.670231	0.502711	0.950019	0	5.16151	0	0	25.014	0
AXDND1	ENSG00000162779	protein_coding	axonemal dynein light chain domain containing 1 [Source:HGNC Symbol;Acc:HGNC:26564]	126859	19.3774	2.2297	1.54709	0.00178818	0.0475316	-1.44123	0.149521	0.881083	0	8.77457	12.0247	5.44255	66.2136	23.8092
JAKMIP1	ENSG00000152969	protein_coding	janus kinase and microtubule interacting protein 1 [Source:HGNC Symbol;Acc:HGNC:26460]	152789	40.6886	2.22852	0.960738	0.0046498	0.0477999	-2.31959	0.0203632	0.566398	3.65873	11.3553	29.2029	83.4524	52.9709	63.4913
CEMIP	ENSG00000103888	protein_coding	cell migration inducing hyaluronidase 1 [Source:HGNC Symbol;Acc:HGNC:29213]	57214	12.2947	2.2249	1.60304	0.00168252	0.0475264	-1.38792	0.16516	0.886453	0.609788	7.22612	5.15345	25.3986	29.4283	5.95231
TRIML2	ENSG00000179046	protein_coding	tripartite motif family like 2 [Source:HGNC Symbol;Acc:HGNC:26378]	205860	3.56801	2.22235	3.15475	0.000423692	0.0474945	-0.704446	0.481155	0.9454	0	0.516151	3.43563	14.5135	2.94283	0
RANBP3L	ENSG00000164188	protein_coding	RAN binding protein 3 like [Source:HGNC Symbol;Acc:HGNC:26353]	202151	6.2493	2.21908	2.85662	0.000522924	0.0474953	-0.776819	0.437266	0.938409	4.87831	0	1.71782	0	30.8997	0
APOA1	ENSG00000118137	protein_coding	apolipoprotein A1 [Source:HGNC Symbol;Acc:HGNC:600]	335	14.604	2.21632	1.62905	0.00162624	0.0475241	-1.3605	0.173671	0.88815	0	11.8715	3.43563	19.956	33.8425	18.5183
SLC7A7	ENSG00000155465	protein_coding	solute carrier family 7 member 7 [Source:HGNC Symbol;Acc:HGNC:11065]	9056	32.7919	2.21508	0.990735	0.00438895	0.0477642	-2.23579	0.0253652	0.597444	7.31746	10.8392	17.1782	45.3546	88.2848	27.7774
ADAMTSL1	ENSG00000178031	protein_coding	ADAMTS like 1 [Source:HGNC Symbol;Acc:HGNC:14632]	92949	4.59457	2.20724	3.18534	0.000411553	0.0474944	-0.692937	0.488349	0.947872	0	0	5.15345	1.81418	20.5998	0
PCDHGA6	ENSG00000253731	protein_coding	protocadherin gamma subfamily A, 6 [Source:HGNC Symbol;Acc:HGNC:8704]	56109	3.49889	2.20429	3.08287	0.000448861	0.0474946	-0.715012	0.474602	0.942534	0	2.06461	1.71782	0	13.2427	3.96821
CRLF2	ENSG00000205755	protein_coding	cytokine receptor like factor 2 [Source:HGNC Symbol;Acc:HGNC:14281]	64109	8.57906	2.19581	2.78303	0.000547995	0.0474955	-0.788998	0.430113	0.938078	9.14682	0	0	0	0	42.3275
PLD4	ENSG00000166428	protein_coding	phospholipase D family member 4 [Source:HGNC Symbol;Acc:HGNC:23792]	122618	5.95203	2.19568	2.56662	0.000641043	0.0474964	-0.855479	0.392286	0.9332	3.04894	0	3.43563	14.5135	14.7141	0
HLA-DQA1	ENSG00000196735	protein_coding	major histocompatibility complex, class II, DQ alpha 1 [Source:HGNC Symbol;Acc:HGNC:4942]	3117	37.6199	2.1951	1.33442	0.00238712	0.0475665	-1.64499	0.0999726	0.82174	23.7817	11.3553	5.15345	0	22.0712	163.358
TBC1D10C	ENSG00000175463	protein_coding	TBC1 domain family member 10C [Source:HGNC Symbol;Acc:HGNC:24702]	374403	0.97245	2.19396	3.97823	0.000192507	0.0474929	-0.551491	0.581297	0.958734	0	0	1.71782	0	1.47141	2.64547
POU6F2	ENSG00000106536	protein_coding	POU class 6 homeobox 2 [Source:HGNC Symbol;Acc:HGNC:21694]	11281	11.9956	2.19007	1.80316	0.00131903	0.0475121	-1.21457	0.22453	0.896577	0.609788	11.8715	0	38.0978	8.82848	12.566
AQP8	ENSG00000103375	protein_coding	aquaporin 8 [Source:HGNC Symbol;Acc:HGNC:642]	343	3.84744	2.1899	3.02939	0.000461323	0.0474947	-0.722884	0.469751	0.941506	2.43915	0	1.71782	14.5135	4.41424	0
TRIM60	ENSG00000176979	protein_coding	tripartite motif containing 60 [Source:HGNC Symbol;Acc:HGNC:21162]	166655	4.54592	2.18618	2.32691	0.00078501	0.0474982	-0.939522	0.347463	0.92477	1.21958	0.516151	3.43563	7.25673	2.94283	11.9046
CYP4F3	ENSG00000186529	protein_coding	cytochrome P450 family 4 subfamily F member 3 [Source:HGNC Symbol;Acc:HGNC:2646]	4051	51.2482	2.18421	0.993218	0.00430881	0.0477541	-2.19912	0.0278693	0.608993	1.21958	25.8076	29.2029	47.1687	82.3991	121.692
CNGA4	ENSG00000132259	protein_coding	cyclic nucleotide gated channel subunit alpha 4 [Source:HGNC Symbol;Acc:HGNC:2152]	1262	25.4424	2.17383	1.66352	0.00151222	0.0475191	-1.30677	0.191291	0.893524	0	17.5491	10.3069	0	17.657	107.142
FCGR2B	ENSG00000072694	protein_coding	Fc fragment of IgG receptor IIb [Source:HGNC Symbol;Acc:HGNC:3618]	2213	3.46204	2.1712	3.42965	0.000360372	0.0474942	-0.633067	0.52669	0.952665	3.65873	0	0	12.6993	4.41424	0
INSL5	ENSG00000172410	protein_coding	insulin like 5 [Source:HGNC Symbol;Acc:HGNC:6088]	10022	4.53744	2.17042	3.49751	0.000336719	0.0474941	-0.620561	0.534888	0.952773	0	0	5.15345	0	22.0712	0
OR5B2	ENSG00000172365	protein_coding	olfactory receptor family 5 subfamily B member 2 [Source:HGNC Symbol;Acc:HGNC:8323]	390190	0.94767	2.16903	3.97962	0.000190622	0.0474928	-0.545034	0.58573	0.95915	0	0	1.71782	0	0	3.96821
APOL6	ENSG00000221963	protein_coding	apolipoprotein L6 [Source:HGNC Symbol;Acc:HGNC:14870]	80830	1.7607	2.16682	3.87684	0.00029331	0.0474942	-0.558915	0.57622	0.956906	1.21958	0.516151	0	0	8.82848	0
TOX	ENSG00000198846	protein_coding	thymocyte selection associated high mobility group box [Source:HGNC Symbol;Acc:HGNC:18988]	9760	22.9693	2.15271	1.64902	0.00154464	0.0475203	-1.30545	0.19174	0.893524	25.0013	0	0	18.1418	20.5998	74.0732
C10orf95	ENSG00000120055	protein_coding	chromosome 10 open reading frame 95 [Source:HGNC Symbol;Acc:HGNC:25880]	79946	24.0547	2.15184	1.19969	0.0029216	0.0476055	-1.79367	0.0728659	0.761013	2.43915	10.8392	13.7425	39.912	13.2427	64.1526
FOXD4L5	ENSG00000204779	protein_coding	forkhead box D4 like 5 [Source:HGNC Symbol;Acc:HGNC:18522]	653427	16.3248	2.14563	1.91926	0.00111482	0.0475055	-1.11795	0.26359	0.910184	3.04894	0	15.4603	54.4255	25.014	0
KCNK9	ENSG00000169427	protein_coding	potassium two pore domain channel subfamily K member 9 [Source:HGNC Symbol;Acc:HGNC:6283]	51305	21.8574	2.1454	1.52497	0.00180501	0.0475318	-1.40684	0.159474	0.884354	23.172	0.516151	0	58.0538	17.657	31.7456
EIF4EBP3	ENSG00000243056	protein_coding	eukaryotic translation initiation factor 4E binding protein 3 [Source:HGNC Symbol;Acc:HGNC:3290]	8637	4.29297	2.13107	3.15309	0.000421592	0.0474944	-0.675867	0.499125	0.950019	0	4.64536	0	0	19.1284	1.9841
WEE2	ENSG00000214102	protein_coding	WEE2 oocyte meiosis inhibiting kinase [Source:HGNC Symbol;Acc:HGNC:19684]	494551	4.35031	2.13039	3.16175	0.000408493	0.0474942	-0.6738	0.500439	0.950019	0	0	5.15345	0	4.41424	16.5342
WFDC2	ENSG00000101443	protein_coding	WAP four-disulfide core domain 2 [Source:HGNC Symbol;Acc:HGNC:15939]	10406	2.93439	2.12994	3.73268	0.000291188	0.0474939	-0.57062	0.568257	0.95641	0	0	3.43563	12.6993	1.47141	0
BTC	ENSG00000174808	protein_coding	betacellulin [Source:HGNC Symbol;Acc:HGNC:1121]	685	3.27243	2.11405	3.5007	0.000357039	0.0474942	-0.603892	0.545915	0.955624	0	3.61306	0	0	1.47141	14.5501
PIPOX	ENSG00000179761	protein_coding	pipecolic acid and sarcosine oxidase [Source:HGNC Symbol;Acc:HGNC:17804]	51268	22.9269	2.10714	1.49097	0.00184323	0.0475331	-1.41327	0.157576	0.883932	0	13.9361	12.0247	79.824	26.4854	5.29094
INCA1	ENSG00000196388	protein_coding	inhibitor of CDK, cyclin A1 interacting protein 1 [Source:HGNC Symbol;Acc:HGNC:32224]	388324	4.34933	2.10574	3.24429	0.000382788	0.0474941	-0.649058	0.516301	0.952071	0	0	5.15345	1.81418	19.1284	0
CD164L2	ENSG00000174950	protein_coding	CD164 molecule like 2 [Source:HGNC Symbol;Acc:HGNC:32043]	388611	3.30734	2.10097	3.14111	0.000424102	0.0474943	-0.668863	0.503583	0.950019	0	3.61306	0	1.81418	11.7713	2.64547
LYG2	ENSG00000185674	protein_coding	lysozyme g2 [Source:HGNC Symbol;Acc:HGNC:29615]	254773	11.6498	2.08818	2.36651	0.000715331	0.047497	-0.882388	0.377567	0.927704	0	0	13.7425	9.07091	47.0852	0
IDI2	ENSG00000148377	protein_coding	isopentenyl-diphosphate delta isomerase 2 [Source:HGNC Symbol;Acc:HGNC:23487]	91734	40.9779	2.08792	1.39278	0.0020787	0.0475455	-1.4991	0.133847	0.864551	0	5.16151	42.9454	34.4695	5.88565	157.405
RAPGEF3	ENSG00000079337	protein_coding	Rap guanine nucleotide exchange factor 3 [Source:HGNC Symbol;Acc:HGNC:16629]	10411	68.7616	2.08243	0.856033	0.00563715	0.0479495	-2.43266	0.0149885	0.514675	17.6839	48.5182	12.0247	41.7262	61.7993	230.817
ALB	ENSG00000163631	protein_coding	albumin [Source:HGNC Symbol;Acc:HGNC:399]	213	49.942	2.07448	1.15162	0.00302427	0.0476132	-1.80136	0.0716468	0.761013	0.609788	5.16151	53.2523	105.223	102.999	32.407
TAS1R3	ENSG00000169962	protein_coding	taste 1 receptor member 3 [Source:HGNC Symbol;Acc:HGNC:15661]	83756	4.2922	2.06787	3.56588	0.000312228	0.0474938	-0.579906	0.561978	0.95641	0	0	5.15345	0	20.5998	0
ASPG	ENSG00000166183	protein_coding	asparaginase [Source:HGNC Symbol;Acc:HGNC:20123]	374569	14.5478	2.06153	1.89842	0.00113972	0.0475058	-1.08592	0.277515	0.910184	0	16.5168	0	3.62836	42.671	24.4706
LRRC56	ENSG00000161328	protein_coding	leucine rich repeat containing 56 [Source:HGNC Symbol;Acc:HGNC:25430]	115399	47.9194	2.06052	1.02126	0.00387572	0.0476983	-2.01762	0.0436309	0.697924	1.21958	22.7107	32.6385	58.0538	48.5566	124.337
C16orf71	ENSG00000166246	protein_coding	chromosome 16 open reading frame 71 [Source:HGNC Symbol;Acc:HGNC:25081]	146562	47.3934	2.05745	1.00988	0.00399011	0.0477117	-2.03732	0.0416183	0.686948	1.82936	39.2275	13.7425	63.4964	52.9709	113.094
KCNN4	ENSG00000104783	protein_coding	potassium calcium-activated channel subfamily N member 4 [Source:HGNC Symbol;Acc:HGNC:6293]	3783	22.9021	2.057	1.51786	0.00175756	0.0475285	-1.3552	0.175355	0.889074	0	22.7107	3.43563	81.6382	11.7713	17.8569
NEK5	ENSG00000197168	protein_coding	NIMA related kinase 5 [Source:HGNC Symbol;Acc:HGNC:7748]	341676	64.3776	2.04875	0.979541	0.00420146	0.0477371	-2.09154	0.0364794	0.659865	42.0754	6.19382	27.485	45.3546	19.1284	246.029
CGB5	ENSG00000189052	protein_coding	chorionic gonadotropin subunit beta 5 [Source:HGNC Symbol;Acc:HGNC:16452]	93659	15.4315	2.04108	1.57563	0.00161818	0.0475219	-1.29541	0.195179	0.893524	9.75661	0	8.58908	23.5844	23.5426	27.1161
CLMP	ENSG00000166250	protein_coding	CXADR like membrane protein [Source:HGNC Symbol;Acc:HGNC:24039]	79827	22.2295	2.03621	1.59922	0.00157619	0.0475204	-1.27325	0.202928	0.893524	2.43915	20.1299	3.43563	0	8.82848	98.5438
WDR93	ENSG00000140527	protein_coding	WD repeat domain 93 [Source:HGNC Symbol;Acc:HGNC:26924]	56964	41.2503	2.03212	0.891129	0.00506195	0.0478537	-2.28039	0.0225844	0.573213	14.0251	8.25842	27.485	63.4964	45.6138	88.6232
FOXD4L4	ENSG00000184659	protein_coding	forkhead box D4 like 4 [Source:HGNC Symbol;Acc:HGNC:23762]	349334	37.5707	2.02891	1.10948	0.00327644	0.0476354	-1.82871	0.0674433	0.759919	2.43915	37.679	3.43563	52.6113	61.7993	67.4595
FAM124B	ENSG00000124019	protein_coding	family with sequence similarity 124 member B [Source:HGNC Symbol;Acc:HGNC:26224]	79843	8.9371	2.02623	2.4868	0.000646396	0.0474959	-0.814797	0.415188	0.934672	10.3664	0	0	10.8851	32.3711	0
HYDIN	ENSG00000157423	protein_coding	HYDIN axonemal central pair apparatus protein [Source:HGNC Symbol;Acc:HGNC:19368]	54768	18.9308	2.01752	1.80634	0.00122762	0.047508	-1.11691	0.264031	0.910184	0	22.1945	0	3.62836	17.657	70.105
SEMA5B	ENSG00000082684	protein_coding	semaphorin 5B [Source:HGNC Symbol;Acc:HGNC:10737]	54437	22.9	2.01283	1.6241	0.00151533	0.0475178	-1.23935	0.215215	0.893908	0.609788	26.3237	0	5.44255	11.7713	93.2528
FOXB2	ENSG00000204612	protein_coding	forkhead box B2 [Source:HGNC Symbol;Acc:HGNC:23315]	442425	4.18491	2.0123	3.60528	0.000298569	0.0474937	-0.558153	0.57674	0.956997	0	0	5.15345	19.956	0	0
KRTCAP3	ENSG00000157992	protein_coding	keratinocyte associated protein 3 [Source:HGNC Symbol;Acc:HGNC:28943]	200634	9.58059	2.01119	1.85137	0.00117966	0.0475063	-1.08632	0.277336	0.910184	4.87831	6.19382	0	5.44255	32.3711	8.59778
STMN4	ENSG00000015592	protein_coding	stathmin 4 [Source:HGNC Symbol;Acc:HGNC:16078]	81551	25.5079	2.00733	1.61644	0.00151482	0.0475177	-1.24182	0.214302	0.893908	28.0503	0.516151	1.71782	0	36.7853	85.9778
CAGE1	ENSG00000164304	protein_coding	cancer antigen 1 [Source:HGNC Symbol;Acc:HGNC:21622]	285782	16.0828	1.99698	1.43135	0.00194218	0.0475366	-1.39518	0.162963	0.88481	11.586	1.0323	6.87126	9.07091	30.8997	37.0366
ZNF676	ENSG00000196109	protein_coding	zinc finger protein 676 [Source:HGNC Symbol;Acc:HGNC:20429]	163223	41.5598	1.99636	0.853232	0.00550502	0.0479227	-2.33976	0.019296	0.558788	22.5622	10.323	17.1782	79.824	50.028	69.4436
SLC2A7	ENSG00000197241	protein_coding	solute carrier family 2 member 7 [Source:HGNC Symbol;Acc:HGNC:13445]	155184	1.85592	1.99019	3.86906	0.000277639	0.0474938	-0.514387	0.606982	0.962465	0	2.06461	0	9.07091	0	0
PECAM1	ENSG00000261371	protein_coding	platelet and endothelial cell adhesion molecule 1 [Source:HGNC Symbol;Acc:HGNC:8823]	5175	33.6591	1.98562	1.29195	0.00244258	0.0475677	-1.53692	0.124314	0.858956	18.9034	0	22.3316	19.956	97.1132	43.6503
SLFNL1	ENSG00000171790	protein_coding	schlafen like 1 [Source:HGNC Symbol;Acc:HGNC:26313]	200172	2.64942	1.9842	3.78514	0.000277238	0.0474937	-0.524207	0.600135	0.960981	0	3.09691	0	5.44255	7.35706	0
LCT	ENSG00000115850	protein_coding	lactase [Source:HGNC Symbol;Acc:HGNC:6530]	3938	29.7931	1.97926	1.36293	0.0020996	0.0475451	-1.45221	0.146442	0.878429	0	14.4522	22.3316	47.1687	8.82848	85.9778
SRARP	ENSG00000183888	protein_coding	steroid receptor associated and regulated protein [Source:HGNC Symbol;Acc:HGNC:28339]	149563	3.0348	1.97581	3.81771	0.000271746	0.0474937	-0.517538	0.604781	0.961848	3.65873	0	0	0	0	14.5501
TNR	ENSG00000116147	protein_coding	tenascin R [Source:HGNC Symbol;Acc:HGNC:11953]	7143	0.220456	1.97413	4.05428	0.000348048	0.0474958	-0.486925	0.626312	0.963715	0	0	0	0	0	1.32274
TMPRSS11B	ENSG00000185873	protein_coding	transmembrane serine protease 11B [Source:HGNC Symbol;Acc:HGNC:25398]	132724	0.220456	1.97413	4.05428	0.000348048	0.0474958	-0.486925	0.626312	0.963715	0	0	0	0	0	1.32274
SULT1B1	ENSG00000173597	protein_coding	sulfotransferase family 1B member 1 [Source:HGNC Symbol;Acc:HGNC:17845]	27284	0.220456	1.97413	4.05428	0.000348048	0.0474958	-0.486925	0.626312	0.963715	0	0	0	0	0	1.32274
OMP	ENSG00000254550	protein_coding	olfactory marker protein [Source:HGNC Symbol;Acc:HGNC:8136]	4975	0.220456	1.97413	4.05428	0.000348048	0.0474958	-0.486925	0.626312	0.963715	0	0	0	0	0	1.32274
PGR	ENSG00000082175	protein_coding	progesterone receptor [Source:HGNC Symbol;Acc:HGNC:8910]	5241	10.829	1.97379	2.08573	0.000882634	0.047499	-0.946329	0.343981	0.92477	0	0	13.7425	29.0269	10.2999	11.9046
UPB1	ENSG00000100024	protein_coding	beta-ureidopropionase 1 [Source:HGNC Symbol;Acc:HGNC:16297]	51733	3.52828	1.96981	3.12171	0.000401448	0.0474938	-0.631004	0.528038	0.952665	0	2.58076	1.71782	3.62836	13.2427	0
EREG	ENSG00000124882	protein_coding	epiregulin [Source:HGNC Symbol;Acc:HGNC:3443]	2069	1.1842	1.96365	3.91333	0.000278676	0.047494	-0.501785	0.615819	0.962465	1.21958	0	0	0	5.88565	0
GPR84	ENSG00000139572	protein_coding	G protein-coupled receptor 84 [Source:HGNC Symbol;Acc:HGNC:4535]	53831	1.1842	1.96365	3.91333	0.000278676	0.047494	-0.501785	0.615819	0.962465	1.21958	0	0	0	5.88565	0
ZNF93	ENSG00000184635	protein_coding	zinc finger protein 93 [Source:HGNC Symbol;Acc:HGNC:13169]	81931	1.1842	1.96365	3.91333	0.000278676	0.047494	-0.501785	0.615819	0.962465	1.21958	0	0	0	5.88565	0
CYSRT1	ENSG00000197191	protein_coding	cysteine rich tail 1 [Source:HGNC Symbol;Acc:HGNC:30529]	375791	43.0362	1.96116	1.10799	0.00313836	0.0476207	-1.77001	0.0767249	0.772584	4.26852	2.06461	48.0988	96.1517	44.1424	63.4913
IFI30	ENSG00000216490	protein_coding	IFI30 lysosomal thiol reductase [Source:HGNC Symbol;Acc:HGNC:5398]	10437	46.1639	1.95708	1.17977	0.00275554	0.0475888	-1.65887	0.0971422	0.819598	2.43915	1.0323	54.9701	79.824	44.1424	94.5756
FAM71A	ENSG00000162771	protein_coding	family with sequence similarity 71 member A [Source:HGNC Symbol;Acc:HGNC:26541]	149647	85.1494	1.95617	0.662722	0.00897421	0.0486881	-2.95172	0.00316007	0.306903	27.4405	17.5491	61.8414	125.179	135.37	143.517
CD247	ENSG00000198821	protein_coding	CD247 molecule [Source:HGNC Symbol;Acc:HGNC:1677]	919	5.3025	1.94694	2.94409	0.000438514	0.0474938	-0.661304	0.508417	0.951348	0	0	6.87126	9.07091	0	15.8728
PRG4	ENSG00000116690	protein_coding	proteoglycan 4 [Source:HGNC Symbol;Acc:HGNC:9364]	10216	0.862222	1.94102	3.99346	0.000161239	0.0474926	-0.486048	0.626933	0.963715	0	0	1.71782	0	1.47141	1.9841
DCDC2	ENSG00000146038	protein_coding	doublecortin domain containing 2 [Source:HGNC Symbol;Acc:HGNC:18141]	51473	22.4274	1.93744	1.51725	0.00165334	0.0475222	-1.27694	0.201624	0.893524	3.04894	0	25.7672	47.1687	10.2999	48.2798
S100A2	ENSG00000196754	protein_coding	S100 calcium binding protein A2 [Source:HGNC Symbol;Acc:HGNC:10492]	6273	20.9343	1.93436	1.50308	0.00168893	0.0475237	-1.28693	0.198119	0.893524	0	4.64536	22.3316	18.1418	17.657	62.8299
GDF5	ENSG00000125965	protein_coding	growth differentiation factor 5 [Source:HGNC Symbol;Acc:HGNC:4220]	8200	12.0977	1.93314	2.33739	0.000690252	0.0474959	-0.827049	0.408209	0.933688	0	0	15.4603	45.3546	11.7713	0
PDGFRB	ENSG00000113721	protein_coding	platelet derived growth factor receptor beta [Source:HGNC Symbol;Acc:HGNC:8804]	5159	27.6031	1.9314	1.53504	0.00161089	0.0475205	-1.25821	0.208316	0.893908	9.75661	1.0323	24.0494	92.5233	38.2567	0
MPIG6B	ENSG00000204420	protein_coding	megakaryocyte and platelet inhibitory receptor G6b [Source:HGNC Symbol;Acc:HGNC:13937]	80739	0.706359	1.92681	3.99521	0.000280811	0.0474942	-0.482281	0.629607	0.963715	0.609788	0	0	3.62836	0	0
TNFRSF10C	ENSG00000173535	protein_coding	TNF receptor superfamily member 10c [Source:HGNC Symbol;Acc:HGNC:11906]	8794	0.706359	1.92681	3.99521	0.000280811	0.0474942	-0.482281	0.629607	0.963715	0.609788	0	0	3.62836	0	0
MAD1L1	ENSG00000002822	protein_coding	mitotic arrest deficient 1 like 1 [Source:HGNC Symbol;Acc:HGNC:6762]	8379	65.2506	1.92328	1.16407	0.00278996	0.047591	-1.65221	0.0984915	0.820619	0	27.8722	54.9701	30.8411	39.7281	238.092
H4C1	ENSG00000278637	protein_coding	H4 clustered histone 1 [Source:HGNC Symbol;Acc:HGNC:4781]	8359	13.2791	1.92175	2.07571	0.000873638	0.0474985	-0.925831	0.354534	0.925204	6.70767	0	10.3069	1.81418	0	60.8458
IQCM	ENSG00000234828	protein_coding	IQ motif containing M [Source:HGNC Symbol;Acc:HGNC:53443]	285423	17.4119	1.92037	2.11594	0.000838928	0.047498	-0.907572	0.364104	0.926826	0	0	22.3316	45.3546	36.7853	0
PPEF1	ENSG00000086717	protein_coding	protein phosphatase with EF-hand domain 1 [Source:HGNC Symbol;Acc:HGNC:9243]	5475	25.9152	1.91914	1.36734	0.00206298	0.0475423	-1.40355	0.160452	0.88448	1.21958	28.9045	1.71782	27.2127	83.8705	12.566
KLF1	ENSG00000105610	protein_coding	Kruppel like factor 1 [Source:HGNC Symbol;Acc:HGNC:6345]	10661	6.60514	1.91725	2.76786	0.000487973	0.047494	-0.692681	0.48851	0.947872	0	0	8.58908	16.3276	14.7141	0
H3C1	ENSG00000275714	protein_coding	H3 clustered histone 1 [Source:HGNC Symbol;Acc:HGNC:4766]	8350	15.0254	1.91477	1.51012	0.00165926	0.0475219	-1.26796	0.204812	0.893524	3.65873	0.516151	15.4603	32.6553	14.7141	23.1479
MYLK4	ENSG00000145949	protein_coding	myosin light chain kinase family member 4 [Source:HGNC Symbol;Acc:HGNC:27972]	340156	41.9237	1.90974	1.20541	0.0026332	0.047579	-1.5843	0.113125	0.84506	3.65873	37.1629	12.0247	3.62836	32.3711	162.696
FITM1	ENSG00000139914	protein_coding	fat storage inducing transmembrane protein 1 [Source:HGNC Symbol;Acc:HGNC:33714]	161247	1.58178	1.90086	3.88761	0.000231781	0.0474933	-0.488954	0.624874	0.963715	0	0.516151	1.71782	7.25673	0	0
FPGT-TNNI3K	ENSG00000259030	protein_coding	FPGT-TNNI3K readthrough [Source:HGNC Symbol;Acc:HGNC:42952]	100526835	16.0225	1.90005	1.69579	0.00132121	0.0475096	-1.12045	0.262522	0.910086	10.3664	4.64536	5.15345	12.6993	63.2707	0
IQCA1L	ENSG00000278685	protein_coding	IQ motif containing with AAA domain 1 like [Source:HGNC Symbol;Acc:HGNC:22831]	392843	12.1987	1.89949	2.35419	0.000673665	0.0474955	-0.806854	0.419751	0.935931	0	2.06461	13.7425	0	57.3851	0
GNAT2	ENSG00000134183	protein_coding	G protein subunit alpha transducin 2 [Source:HGNC Symbol;Acc:HGNC:4394]	2780	18.6303	1.89028	1.31828	0.00220801	0.0475499	-1.4339	0.151602	0.882914	4.87831	16.5168	1.71782	39.912	30.8997	17.8569
DCAF4L1	ENSG00000182308	protein_coding	DDB1 and CUL4 associated factor 4 like 1 [Source:HGNC Symbol;Acc:HGNC:27723]	285429	175.077	1.89006	0.520894	1.52939	0.601744	-3.62849	0.000285089	0.108175	58.5397	39.2275	128.836	290.269	201.584	332.006
RPS10-NUDT3	ENSG00000270800	protein_coding	RPS10-NUDT3 readthrough [Source:HGNC Symbol;Acc:HGNC:49181]	100529239	10.3676	1.8869	2.29298	0.000719917	0.0474961	-0.822906	0.410561	0.933726	0	12.9038	0	47.1687	1.47141	0.661368
FOXH1	ENSG00000160973	protein_coding	forkhead box H1 [Source:HGNC Symbol;Acc:HGNC:3814]	8928	12.6569	1.88412	1.95674	0.000989235	0.0475007	-0.962887	0.335604	0.922662	15.8545	0	0	38.0978	14.7141	7.27504
ROPN1B	ENSG00000114547	protein_coding	rhophilin associated tail protein 1B [Source:HGNC Symbol;Acc:HGNC:31927]	152015	8.94714	1.88195	2.74753	0.000500319	0.0474941	-0.684962	0.493368	0.949513	0	11.3553	0	0	0	42.3275
IL18	ENSG00000150782	protein_coding	interleukin 18 [Source:HGNC Symbol;Acc:HGNC:5986]	3606	10.5857	1.88177	2.41716	0.000647836	0.0474953	-0.778503	0.436273	0.938409	0	13.4199	0	1.81418	0	48.2798
CD160	ENSG00000117281	protein_coding	CD160 molecule [Source:HGNC Symbol;Acc:HGNC:17013]	11126	3.70338	1.87821	3.28388	0.000352106	0.0474935	-0.571949	0.567356	0.95641	0	4.64536	0	0	10.2999	7.27504
CGB8	ENSG00000213030	protein_coding	chorionic gonadotropin subunit beta 8 [Source:HGNC Symbol;Acc:HGNC:16453]	94115	11.6167	1.87696	1.76814	0.00120483	0.0475057	-1.06154	0.288443	0.911258	9.75661	0	5.15345	27.2127	17.657	9.92051
SORCS1	ENSG00000108018	protein_coding	sortilin related VPS10 domain containing receptor 1 [Source:HGNC Symbol;Acc:HGNC:16697]	114815	5.77325	1.87366	2.84006	0.000467596	0.0474938	-0.659724	0.509431	0.951348	0	7.22612	0	12.6993	14.7141	0
SERINC4	ENSG00000184716	protein_coding	serine incorporator 4 [Source:HGNC Symbol;Acc:HGNC:32237]	619189	57.3712	1.87071	0.740542	0.00696901	0.0481927	-2.52613	0.0115326	0.472373	15.2447	36.1306	22.3316	87.0807	80.9277	102.512
TTC36	ENSG00000172425	protein_coding	tetratricopeptide repeat domain 36 [Source:HGNC Symbol;Acc:HGNC:33708]	143941	24.1388	1.86996	1.47578	0.00174073	0.0475255	-1.2671	0.20512	0.893524	0.609788	29.9368	0	30.8411	33.8425	49.6026
HEPACAM	ENSG00000165478	protein_coding	hepatic and glial cell adhesion molecule [Source:HGNC Symbol;Acc:HGNC:26361]	220296	3.80369	1.86441	3.31093	0.000334569	0.0474934	-0.563106	0.573362	0.956707	0	0	5.15345	9.07091	0	8.59778
CCDC13	ENSG00000244607	protein_coding	coiled-coil domain containing 13 [Source:HGNC Symbol;Acc:HGNC:26358]	152206	18.8403	1.8612	1.35209	0.00204188	0.0475398	-1.37654	0.168655	0.887169	4.26852	8.25842	12.0247	38.0978	47.0852	3.30684
EDN1	ENSG00000078401	protein_coding	endothelin 1 [Source:HGNC Symbol;Acc:HGNC:3176]	1906	5.28733	1.86101	3.27722	0.000341814	0.0474934	-0.567863	0.570128	0.956427	0	6.70997	0	0	25.014	0
NOSTRIN	ENSG00000163072	protein_coding	nitric oxide synthase trafficking [Source:HGNC Symbol;Acc:HGNC:20203]	115677	13.808	1.85854	2.00922	0.000912383	0.0474988	-0.925003	0.354964	0.925204	6.09788	0	12.0247	54.4255	10.2999	0
NUP210L	ENSG00000143552	protein_coding	nucleoporin 210 like [Source:HGNC Symbol;Acc:HGNC:29915]	91181	15.4183	1.85323	1.90667	0.00106993	0.0475027	-0.971975	0.331063	0.921799	0	19.6138	0	32.6553	38.2567	1.9841
SMIM38	ENSG00000284713	protein_coding	small integral membrane protein 38 [Source:HGNC Symbol;Acc:HGNC:54074]	107984345	3.31942	1.85267	2.89734	0.000442225	0.0474935	-0.639437	0.522539	0.952665	0	2.58076	1.71782	9.07091	5.88565	0.661368
PLP1	ENSG00000123560	protein_coding	proteolipid protein 1 [Source:HGNC Symbol;Acc:HGNC:9086]	5354	16.5836	1.8492	1.62531	0.00138928	0.0475111	-1.13775	0.255223	0.902318	0	5.16151	17.1782	7.25673	17.657	52.248
HSPA6	ENSG00000173110	protein_coding	heat shock protein family A (Hsp70) member 6 [Source:HGNC Symbol;Acc:HGNC:5239]	3310	17.2732	1.8445	1.3509	0.00202897	0.0475387	-1.36539	0.172131	0.88815	3.65873	5.67766	13.7425	9.07091	52.9709	18.5183
TFR2	ENSG00000106327	protein_coding	transferrin receptor 2 [Source:HGNC Symbol;Acc:HGNC:11762]	7036	6.3007	1.83425	2.78181	0.000467424	0.0474936	-0.659373	0.509656	0.951348	0	0	8.58908	19.956	0	9.25915
EPGN	ENSG00000182585	protein_coding	epithelial mitogen [Source:HGNC Symbol;Acc:HGNC:17470]	255324	8.97722	1.83007	2.28254	0.000705513	0.0474955	-0.801767	0.422688	0.93597	0	8.25842	3.43563	36.2836	5.88565	0
NHLH1	ENSG00000171786	protein_coding	nescient helix-loop-helix 1 [Source:HGNC Symbol;Acc:HGNC:7817]	4807	44.7598	1.82375	1.00847	0.00363218	0.0476653	-1.80843	0.0705395	0.761013	1.82936	38.1952	18.896	88.8949	69.1564	51.5867
SPTSSB	ENSG00000196542	protein_coding	serine palmitoyltransferase small subunit B [Source:HGNC Symbol;Acc:HGNC:24045]	165679	15.8741	1.81456	1.61606	0.00139149	0.0475108	-1.12283	0.261512	0.909577	0	6.19382	15.4603	27.2127	7.35706	39.0207
USH2A	ENSG00000042781	protein_coding	usherin [Source:HGNC Symbol;Acc:HGNC:12601]	7399	15.1929	1.81115	1.88036	0.00102148	0.0475007	-0.963193	0.33545	0.922662	0	3.61306	17.1782	0	35.3139	35.0525
GRIN3B	ENSG00000116032	protein_coding	glutamate ionotropic receptor NMDA type subunit 3B [Source:HGNC Symbol;Acc:HGNC:16768]	116444	6.11534	1.80798	2.53607	0.000561615	0.047494	-0.712905	0.475905	0.942534	0	3.09691	5.15345	18.1418	10.2999	0
SPDYA	ENSG00000163806	protein_coding	speedy/RINGO cell cycle regulator family member A [Source:HGNC Symbol;Acc:HGNC:30613]	245711	23.8562	1.80112	1.47678	0.00167796	0.0475218	-1.21963	0.222605	0.894543	20.7328	10.8392	0	1.81418	32.3711	77.38
HCAR1	ENSG00000196917	protein_coding	hydroxycarboxylic acid receptor 1 [Source:HGNC Symbol;Acc:HGNC:4532]	27198	9.69702	1.78887	2.24949	0.000707218	0.0474953	-0.795233	0.426478	0.93724	0	1.54845	12.0247	0	2.94283	41.6662
ATG9B	ENSG00000181652	protein_coding	autophagy related 9B [Source:HGNC Symbol;Acc:HGNC:21899]	285973	36.1107	1.78354	1.12343	0.00286545	0.0475937	-1.58759	0.112379	0.844327	6.70767	27.8722	13.7425	99.78	63.2707	5.29094
RNF148	ENSG00000235631	protein_coding	ring finger protein 148 [Source:HGNC Symbol;Acc:HGNC:22411]	378925	6.65278	1.78341	2.72105	0.000489112	0.0474936	-0.655412	0.512202	0.951429	0	8.77457	0	9.07091	22.0712	0
LHFPL5	ENSG00000197753	protein_coding	LHFPL tetraspan subfamily member 5 [Source:HGNC Symbol;Acc:HGNC:21253]	222662	2.32234	1.7762	3.83947	0.000246504	0.0474933	-0.462615	0.64364	0.965076	3.04894	0	0	10.8851	0	0
CLCF1	ENSG00000175505	protein_coding	cardiotrophin like cytokine factor 1 [Source:HGNC Symbol;Acc:HGNC:17412]	23529	16.0416	1.77463	1.94663	0.000930329	0.0474985	-0.911639	0.361959	0.926826	0	0	22.3316	54.4255	16.1855	3.30684
LGALS2	ENSG00000100079	protein_coding	galectin 2 [Source:HGNC Symbol;Acc:HGNC:6562]	3957	1.96624	1.77283	3.82423	0.000249447	0.0474933	-0.463577	0.642951	0.965076	0	2.58076	0	3.62836	2.94283	2.64547
CNN1	ENSG00000130176	protein_coding	calponin 1 [Source:HGNC Symbol;Acc:HGNC:2155]	1264	7.36077	1.77249	2.15442	0.000766602	0.0474958	-0.822723	0.410666	0.933726	1.82936	3.09691	5.15345	9.07091	25.014	0
MROH8	ENSG00000101353	protein_coding	maestro heat like repeat family member 8 [Source:HGNC Symbol;Acc:HGNC:16125]	140699	479.067	1.76474	0.323649	1.63502	0.338281	-5.45264	4.96275e-08	0.000134954	155.496	180.137	322.949	809.125	732.764	673.933
PPIAL4E	ENSG00000271567	protein_coding	peptidylprolyl isomerase A like 4E [Source:HGNC Symbol;Acc:HGNC:33997]	730262	0.576496	1.76204	4.0186	0.000272197	0.047494	-0.438471	0.661045	0.965076	0	0.516151	0	0	2.94283	0
TAS2R3	ENSG00000127362	protein_coding	taste 2 receptor member 3 [Source:HGNC Symbol;Acc:HGNC:14910]	50831	0.576496	1.76204	4.0186	0.000272197	0.047494	-0.438471	0.661045	0.965076	0	0.516151	0	0	2.94283	0
MRGPRX3	ENSG00000179826	protein_coding	MAS related GPR family member X3 [Source:HGNC Symbol;Acc:HGNC:17980]	117195	0.576496	1.76204	4.0186	0.000272197	0.047494	-0.438471	0.661045	0.965076	0	0.516151	0	0	2.94283	0
CERS3	ENSG00000154227	protein_coding	ceramide synthase 3 [Source:HGNC Symbol;Acc:HGNC:23752]	204219	0.576496	1.76204	4.0186	0.000272197	0.047494	-0.438471	0.661045	0.965076	0	0.516151	0	0	2.94283	0
PLK2	ENSG00000145632	protein_coding	polo like kinase 2 [Source:HGNC Symbol;Acc:HGNC:19699]	10769	458.787	1.75197	0.27562	1.65931	0.283168	-6.35647	2.06449e-10	1.12281e-06	222.573	230.204	175.217	649.477	723.935	751.313
LPAR5	ENSG00000184574	protein_coding	lysophosphatidic acid receptor 5 [Source:HGNC Symbol;Acc:HGNC:13307]	57121	12.0225	1.75114	1.51989	0.00155404	0.0475157	-1.15215	0.249258	0.90158	6.70767	6.19382	3.43563	7.25673	35.3139	13.2274
GGT2	ENSG00000133475	protein_coding	gamma-glutamyltransferase 2 [Source:HGNC Symbol;Acc:HGNC:4251]	728441	23.0176	1.74689	1.47532	0.00161516	0.0475182	-1.18407	0.236384	0.900372	11.586	0	20.6138	63.4964	7.35706	35.0525
C9orf43	ENSG00000157653	protein_coding	chromosome 9 open reading frame 43 [Source:HGNC Symbol;Acc:HGNC:23570]	257169	53.7166	1.74333	0.848689	0.00495814	0.0478278	-2.05414	0.0399622	0.67933	26.8307	13.9361	34.3563	27.2127	82.3991	137.564
SELPLG	ENSG00000110876	protein_coding	selectin P ligand [Source:HGNC Symbol;Acc:HGNC:10722]	6404	35.2077	1.74124	1.38218	0.00184595	0.0475283	-1.25978	0.207748	0.893908	31.709	4.64536	12.0247	59.868	102.999	0
MYO1H	ENSG00000174527	protein_coding	myosin IH [Source:HGNC Symbol;Acc:HGNC:13879]	283446	33.8015	1.74005	1.14511	0.00266928	0.0475773	-1.51954	0.128626	0.86017	3.04894	5.67766	39.5098	19.956	55.9137	78.7027
INSC	ENSG00000188487	protein_coding	INSC spindle orientation adaptor protein [Source:HGNC Symbol;Acc:HGNC:33116]	387755	128.151	1.73566	0.630506	0.0090339	0.0486894	-2.75281	0.00590865	0.397768	71.955	48.0021	58.4057	85.2666	117.713	387.561
ZNF253	ENSG00000256771	protein_coding	zinc finger protein 253 [Source:HGNC Symbol;Acc:HGNC:13497]	56242	7.42821	1.72821	2.38705	0.000610679	0.047494	-0.723994	0.46907	0.941506	0	3.61306	6.87126	9.07091	25.014	0
CLDN1	ENSG00000163347	protein_coding	claudin 1 [Source:HGNC Symbol;Acc:HGNC:2032]	9076	77.8632	1.72505	0.682388	0.00769471	0.0483454	-2.52796	0.0114726	0.472373	24.3915	60.9059	22.3316	108.851	98.5847	152.115
CPO	ENSG00000144410	protein_coding	carboxypeptidase O [Source:HGNC Symbol;Acc:HGNC:21011]	130749	0.526937	1.71968	4.022	0.000274728	0.047494	-0.427569	0.668965	0.965076	0	0.516151	0	0	0	2.64547
MB	ENSG00000198125	protein_coding	myoglobin [Source:HGNC Symbol;Acc:HGNC:6915]	4151	0.526937	1.71968	4.022	0.000274728	0.047494	-0.427569	0.668965	0.965076	0	0.516151	0	0	0	2.64547
KCNF1	ENSG00000162975	protein_coding	potassium voltage-gated channel modifier subfamily F member 1 [Source:HGNC Symbol;Acc:HGNC:6246]	3754	47.0195	1.71787	1.02934	0.00331536	0.0476309	-1.6689	0.0951376	0.813356	36.5873	5.67766	24.0494	32.6553	19.1284	164.019
ITIH1	ENSG00000055957	protein_coding	inter-alpha-trypsin inhibitor heavy chain 1 [Source:HGNC Symbol;Acc:HGNC:6166]	3697	8.86578	1.71743	2.49123	0.000699885	0.0474964	-0.689393	0.490576	0.948932	12.1958	0	0	14.5135	26.4854	0
LRRC4	ENSG00000128594	protein_coding	leucine rich repeat containing 4 [Source:HGNC Symbol;Acc:HGNC:15586]	64101	45.7019	1.71293	0.811334	0.0053805	0.0478903	-2.11126	0.0347502	0.652301	28.66	14.9684	20.6138	56.2396	61.7993	91.9301
KHDC1	ENSG00000135314	protein_coding	KH domain containing 1 [Source:HGNC Symbol;Acc:HGNC:21366]	80759	39.0456	1.7123	1.12557	0.00273431	0.0475816	-1.52128	0.12819	0.86017	1.82936	9.80688	44.6632	38.0978	29.4283	110.448
CAPN12	ENSG00000182472	protein_coding	calpain 12 [Source:HGNC Symbol;Acc:HGNC:13249]	147968	83.757	1.71214	0.848389	0.00488989	0.0478173	-2.0181	0.0435804	0.6978	56.1005	43.8729	17.1782	18.1418	100.056	267.192
TXK	ENSG00000074966	protein_coding	TXK tyrosine kinase [Source:HGNC Symbol;Acc:HGNC:12434]	7294	27.5825	1.7112	1.34226	0.00193506	0.047532	-1.27487	0.202357	0.893524	0	18.5814	20.6138	27.2127	25.014	74.0732
RAG1	ENSG00000166349	protein_coding	recombination activating 1 [Source:HGNC Symbol;Acc:HGNC:9831]	5896	130.81	1.70851	0.561618	1.16409	0.782371	-3.04212	0.00234918	0.26434	71.3452	73.8096	37.7919	185.047	113.299	303.568
NCF1	ENSG00000158517	protein_coding	neutrophil cytosolic factor 1 [Source:HGNC Symbol;Acc:HGNC:7660]	653361	12.1235	1.70623	1.99603	0.00087648	0.0474972	-0.85481	0.392656	0.9332	10.3664	0	6.87126	0	19.1284	36.3752
MORN3	ENSG00000139714	protein_coding	MORN repeat containing 3 [Source:HGNC Symbol;Acc:HGNC:29807]	283385	13.259	1.70449	1.50853	0.00154126	0.0475146	-1.1299	0.258518	0.905194	3.04894	11.8715	3.43563	16.3276	38.2567	6.61368
C4orf47	ENSG00000205129	protein_coding	chromosome 4 open reading frame 47 [Source:HGNC Symbol;Acc:HGNC:34346]	441054	45.2645	1.70391	0.938369	0.00400719	0.0477026	-1.81582	0.0693985	0.759919	19.5132	39.7437	3.43563	76.1957	50.028	82.6709
KCNJ9	ENSG00000162728	protein_coding	potassium inwardly rectifying channel subfamily J member 9 [Source:HGNC Symbol;Acc:HGNC:6270]	3765	11.4474	1.70137	1.85576	0.00100474	0.0474993	-0.916806	0.359244	0.926126	0	4.64536	12.0247	7.25673	4.41424	40.3434
VN1R1	ENSG00000178201	protein_coding	vomeronasal 1 receptor 1 [Source:HGNC Symbol;Acc:HGNC:13548]	57191	81.7147	1.69961	0.861003	0.00471062	0.0477915	-1.97399	0.0483826	0.714192	90.8584	11.8715	12.0247	50.7971	130.956	193.781
GZMM	ENSG00000197540	protein_coding	granzyme M [Source:HGNC Symbol;Acc:HGNC:4712]	3004	2.79078	1.69648	3.80197	0.000234421	0.0474932	-0.446211	0.655445	0.965076	0.609788	0	3.43563	12.6993	0	0
FSTL5	ENSG00000168843	protein_coding	follistatin like 5 [Source:HGNC Symbol;Acc:HGNC:21386]	56884	6.51612	1.69605	2.27038	0.000678808	0.0474944	-0.747037	0.455041	0.939804	8.53704	0.516151	0	12.6993	1.47141	15.8728
LDB3	ENSG00000122367	protein_coding	LIM domain binding 3 [Source:HGNC Symbol;Acc:HGNC:15710]	11155	12.9783	1.6871	1.86353	0.000991072	0.047499	-0.905329	0.365291	0.926826	1.21958	11.8715	5.15345	50.7971	8.82848	0
TNFRSF18	ENSG00000186891	protein_coding	TNF receptor superfamily member 18 [Source:HGNC Symbol;Acc:HGNC:11914]	8784	0.245235	1.68549	4.062	0.000336816	0.0474956	-0.414941	0.678185	0.965076	0	0	0	0	1.47141	0
CCDC27	ENSG00000162592	protein_coding	coiled-coil domain containing 27 [Source:HGNC Symbol;Acc:HGNC:26546]	148870	0.245235	1.68549	4.062	0.000336816	0.0474956	-0.414941	0.678185	0.965076	0	0	0	0	1.47141	0
BEST4	ENSG00000142959	protein_coding	bestrophin 4 [Source:HGNC Symbol;Acc:HGNC:17106]	266675	0.245235	1.68549	4.062	0.000336816	0.0474956	-0.414941	0.678185	0.965076	0	0	0	0	1.47141	0
DCST1	ENSG00000163357	protein_coding	DC-STAMP domain containing 1 [Source:HGNC Symbol;Acc:HGNC:26539]	149095	0.245235	1.68549	4.062	0.000336816	0.0474956	-0.414941	0.678185	0.965076	0	0	0	0	1.47141	0
RXFP4	ENSG00000173080	protein_coding	relaxin family peptide/INSL5 receptor 4 [Source:HGNC Symbol;Acc:HGNC:14666]	339403	0.245235	1.68549	4.062	0.000336816	0.0474956	-0.414941	0.678185	0.965076	0	0	0	0	1.47141	0
SELE	ENSG00000007908	protein_coding	selectin E [Source:HGNC Symbol;Acc:HGNC:10718]	6401	0.245235	1.68549	4.062	0.000336816	0.0474956	-0.414941	0.678185	0.965076	0	0	0	0	1.47141	0
C1orf105	ENSG00000180999	protein_coding	chromosome 1 open reading frame 105 [Source:HGNC Symbol;Acc:HGNC:29591]	92346	0.245235	1.68549	4.062	0.000336816	0.0474956	-0.414941	0.678185	0.965076	0	0	0	0	1.47141	0
TEX37	ENSG00000172073	protein_coding	testis expressed 37 [Source:HGNC Symbol;Acc:HGNC:26341]	200523	0.245235	1.68549	4.062	0.000336816	0.0474956	-0.414941	0.678185	0.965076	0	0	0	0	1.47141	0
XIRP2	ENSG00000163092	protein_coding	xin actin binding repeat containing 2 [Source:HGNC Symbol;Acc:HGNC:14303]	129446	0.245235	1.68549	4.062	0.000336816	0.0474956	-0.414941	0.678185	0.965076	0	0	0	0	1.47141	0
C2orf80	ENSG00000188674	protein_coding	chromosome 2 open reading frame 80 [Source:HGNC Symbol;Acc:HGNC:34352]	389073	0.245235	1.68549	4.062	0.000336816	0.0474956	-0.414941	0.678185	0.965076	0	0	0	0	1.47141	0
CXCR2	ENSG00000180871	protein_coding	C-X-C motif chemokine receptor 2 [Source:HGNC Symbol;Acc:HGNC:6027]	3579	0.245235	1.68549	4.062	0.000336816	0.0474956	-0.414941	0.678185	0.965076	0	0	0	0	1.47141	0
CATIP	ENSG00000158428	protein_coding	ciliogenesis associated TTC17 interacting protein [Source:HGNC Symbol;Acc:HGNC:25062]	375307	0.245235	1.68549	4.062	0.000336816	0.0474956	-0.414941	0.678185	0.965076	0	0	0	0	1.47141	0
GABRR3	ENSG00000183185	protein_coding	gamma-aminobutyric acid type A receptor subunit rho3 [Source:HGNC Symbol;Acc:HGNC:17969]	200959	0.245235	1.68549	4.062	0.000336816	0.0474956	-0.414941	0.678185	0.965076	0	0	0	0	1.47141	0
CD96	ENSG00000153283	protein_coding	CD96 molecule [Source:HGNC Symbol;Acc:HGNC:16892]	10225	0.245235	1.68549	4.062	0.000336816	0.0474956	-0.414941	0.678185	0.965076	0	0	0	0	1.47141	0
RHO	ENSG00000163914	protein_coding	rhodopsin [Source:HGNC Symbol;Acc:HGNC:10012]	6010	0.245235	1.68549	4.062	0.000336816	0.0474956	-0.414941	0.678185	0.965076	0	0	0	0	1.47141	0
ACKR4	ENSG00000129048	protein_coding	atypical chemokine receptor 4 [Source:HGNC Symbol;Acc:HGNC:1611]	51554	0.245235	1.68549	4.062	0.000336816	0.0474956	-0.414941	0.678185	0.965076	0	0	0	0	1.47141	0
CP	ENSG00000047457	protein_coding	ceruloplasmin [Source:HGNC Symbol;Acc:HGNC:2295]	1356	0.245235	1.68549	4.062	0.000336816	0.0474956	-0.414941	0.678185	0.965076	0	0	0	0	1.47141	0
PEX5L	ENSG00000114757	protein_coding	peroxisomal biogenesis factor 5 like [Source:HGNC Symbol;Acc:HGNC:30024]	51555	0.245235	1.68549	4.062	0.000336816	0.0474956	-0.414941	0.678185	0.965076	0	0	0	0	1.47141	0
GSX2	ENSG00000180613	protein_coding	GS homeobox 2 [Source:HGNC Symbol;Acc:HGNC:24959]	170825	0.245235	1.68549	4.062	0.000336816	0.0474956	-0.414941	0.678185	0.965076	0	0	0	0	1.47141	0
IL17B	ENSG00000127743	protein_coding	interleukin 17B [Source:HGNC Symbol;Acc:HGNC:5982]	27190	0.245235	1.68549	4.062	0.000336816	0.0474956	-0.414941	0.678185	0.965076	0	0	0	0	1.47141	0
F13A1	ENSG00000124491	protein_coding	coagulation factor XIII A chain [Source:HGNC Symbol;Acc:HGNC:3531]	2162	0.245235	1.68549	4.062	0.000336816	0.0474956	-0.414941	0.678185	0.965076	0	0	0	0	1.47141	0
POU5F1	ENSG00000204531	protein_coding	POU class 5 homeobox 1 [Source:HGNC Symbol;Acc:HGNC:9221]	5460	0.245235	1.68549	4.062	0.000336816	0.0474956	-0.414941	0.678185	0.965076	0	0	0	0	1.47141	0
PRICKLE4	ENSG00000278224	protein_coding	prickle planar cell polarity protein 4 [Source:HGNC Symbol;Acc:HGNC:16805]	29964	0.245235	1.68549	4.062	0.000336816	0.0474956	-0.414941	0.678185	0.965076	0	0	0	0	1.47141	0
RHAG	ENSG00000112077	protein_coding	Rh associated glycoprotein [Source:HGNC Symbol;Acc:HGNC:10006]	6005	0.245235	1.68549	4.062	0.000336816	0.0474956	-0.414941	0.678185	0.965076	0	0	0	0	1.47141	0
SAMD3	ENSG00000164483	protein_coding	sterile alpha motif domain containing 3 [Source:HGNC Symbol;Acc:HGNC:21574]	154075	0.245235	1.68549	4.062	0.000336816	0.0474956	-0.414941	0.678185	0.965076	0	0	0	0	1.47141	0
SPDYE11	ENSG00000286228	protein_coding	speedy/RINGO cell cycle regulator family member E11 [Source:HGNC Symbol;Acc:HGNC:51507]	100996746	0.245235	1.68549	4.062	0.000336816	0.0474956	-0.414941	0.678185	0.965076	0	0	0	0	1.47141	0
AZGP1	ENSG00000160862	protein_coding	alpha-2-glycoprotein 1, zinc-binding [Source:HGNC Symbol;Acc:HGNC:910]	563	0.245235	1.68549	4.062	0.000336816	0.0474956	-0.414941	0.678185	0.965076	0	0	0	0	1.47141	0
RNF133	ENSG00000188050	protein_coding	ring finger protein 133 [Source:HGNC Symbol;Acc:HGNC:21154]	168433	0.245235	1.68549	4.062	0.000336816	0.0474956	-0.414941	0.678185	0.965076	0	0	0	0	1.47141	0
ARSH	ENSG00000205667	protein_coding	arylsulfatase family member H [Source:HGNC Symbol;Acc:HGNC:32488]	347527	0.245235	1.68549	4.062	0.000336816	0.0474956	-0.414941	0.678185	0.965076	0	0	0	0	1.47141	0
VCX3B	ENSG00000205642	protein_coding	variable charge X-linked 3B [Source:HGNC Symbol;Acc:HGNC:31838]	425054	0.245235	1.68549	4.062	0.000336816	0.0474956	-0.414941	0.678185	0.965076	0	0	0	0	1.47141	0
TLR7	ENSG00000196664	protein_coding	toll like receptor 7 [Source:HGNC Symbol;Acc:HGNC:15631]	51284	0.245235	1.68549	4.062	0.000336816	0.0474956	-0.414941	0.678185	0.965076	0	0	0	0	1.47141	0
SMPX	ENSG00000091482	protein_coding	small muscle protein X-linked [Source:HGNC Symbol;Acc:HGNC:11122]	23676	0.245235	1.68549	4.062	0.000336816	0.0474956	-0.414941	0.678185	0.965076	0	0	0	0	1.47141	0
MAGEB3	ENSG00000198798	protein_coding	MAGE family member B3 [Source:HGNC Symbol;Acc:HGNC:6810]	4114	0.245235	1.68549	4.062	0.000336816	0.0474956	-0.414941	0.678185	0.965076	0	0	0	0	1.47141	0
GJB1	ENSG00000169562	protein_coding	gap junction protein beta 1 [Source:HGNC Symbol;Acc:HGNC:4283]	2705	0.245235	1.68549	4.062	0.000336816	0.0474956	-0.414941	0.678185	0.965076	0	0	0	0	1.47141	0
USP26	ENSG00000134588	protein_coding	ubiquitin specific peptidase 26 [Source:HGNC Symbol;Acc:HGNC:13485]	83844	0.245235	1.68549	4.062	0.000336816	0.0474956	-0.414941	0.678185	0.965076	0	0	0	0	1.47141	0
STMN2	ENSG00000104435	protein_coding	stathmin 2 [Source:HGNC Symbol;Acc:HGNC:10577]	11075	0.245235	1.68549	4.062	0.000336816	0.0474956	-0.414941	0.678185	0.965076	0	0	0	0	1.47141	0
ADCY8	ENSG00000155897	protein_coding	adenylate cyclase 8 [Source:HGNC Symbol;Acc:HGNC:239]	114	0.245235	1.68549	4.062	0.000336816	0.0474956	-0.414941	0.678185	0.965076	0	0	0	0	1.47141	0
CER1	ENSG00000147869	protein_coding	cerberus 1, DAN family BMP antagonist [Source:HGNC Symbol;Acc:HGNC:1862]	9350	0.245235	1.68549	4.062	0.000336816	0.0474956	-0.414941	0.678185	0.965076	0	0	0	0	1.47141	0
MSMP	ENSG00000215183	protein_coding	microseminoprotein, prostate associated [Source:HGNC Symbol;Acc:HGNC:29663]	692094	0.245235	1.68549	4.062	0.000336816	0.0474956	-0.414941	0.678185	0.965076	0	0	0	0	1.47141	0
ASPN	ENSG00000106819	protein_coding	asporin [Source:HGNC Symbol;Acc:HGNC:14872]	54829	0.245235	1.68549	4.062	0.000336816	0.0474956	-0.414941	0.678185	0.965076	0	0	0	0	1.47141	0
SUSD3	ENSG00000157303	protein_coding	sushi domain containing 3 [Source:HGNC Symbol;Acc:HGNC:28391]	203328	0.245235	1.68549	4.062	0.000336816	0.0474956	-0.414941	0.678185	0.965076	0	0	0	0	1.47141	0
OR13C2	ENSG00000276119	protein_coding	olfactory receptor family 13 subfamily C member 2 [Source:HGNC Symbol;Acc:HGNC:14701]	392376	0.245235	1.68549	4.062	0.000336816	0.0474956	-0.414941	0.678185	0.965076	0	0	0	0	1.47141	0
FCN1	ENSG00000085265	protein_coding	ficolin 1 [Source:HGNC Symbol;Acc:HGNC:3623]	2219	0.245235	1.68549	4.062	0.000336816	0.0474956	-0.414941	0.678185	0.965076	0	0	0	0	1.47141	0
OR51E2	ENSG00000167332	protein_coding	olfactory receptor family 51 subfamily E member 2 [Source:HGNC Symbol;Acc:HGNC:15195]	81285	0.245235	1.68549	4.062	0.000336816	0.0474956	-0.414941	0.678185	0.965076	0	0	0	0	1.47141	0
TRIM34	ENSG00000258659	protein_coding	tripartite motif containing 34 [Source:HGNC Symbol;Acc:HGNC:10063]	53840	0.245235	1.68549	4.062	0.000336816	0.0474956	-0.414941	0.678185	0.965076	0	0	0	0	1.47141	0
NPAS4	ENSG00000174576	protein_coding	neuronal PAS domain protein 4 [Source:HGNC Symbol;Acc:HGNC:18983]	266743	0.245235	1.68549	4.062	0.000336816	0.0474956	-0.414941	0.678185	0.965076	0	0	0	0	1.47141	0
SLCO2B1	ENSG00000137491	protein_coding	solute carrier organic anion transporter family member 2B1 [Source:HGNC Symbol;Acc:HGNC:10962]	11309	0.245235	1.68549	4.062	0.000336816	0.0474956	-0.414941	0.678185	0.965076	0	0	0	0	1.47141	0
NOX4	ENSG00000086991	protein_coding	NADPH oxidase 4 [Source:HGNC Symbol;Acc:HGNC:7891]	50507	0.245235	1.68549	4.062	0.000336816	0.0474956	-0.414941	0.678185	0.965076	0	0	0	0	1.47141	0
C11orf97	ENSG00000257057	protein_coding	chromosome 11 open reading frame 97 [Source:HGNC Symbol;Acc:HGNC:49544]	643037	0.245235	1.68549	4.062	0.000336816	0.0474956	-0.414941	0.678185	0.965076	0	0	0	0	1.47141	0
DMBT1	ENSG00000187908	protein_coding	deleted in malignant brain tumors 1 [Source:HGNC Symbol;Acc:HGNC:2926]	1755	0.245235	1.68549	4.062	0.000336816	0.0474956	-0.414941	0.678185	0.965076	0	0	0	0	1.47141	0
OLR1	ENSG00000173391	protein_coding	oxidized low density lipoprotein receptor 1 [Source:HGNC Symbol;Acc:HGNC:8133]	4973	0.245235	1.68549	4.062	0.000336816	0.0474956	-0.414941	0.678185	0.965076	0	0	0	0	1.47141	0
KLHL1	ENSG00000150361	protein_coding	kelch like family member 1 [Source:HGNC Symbol;Acc:HGNC:6352]	57626	0.245235	1.68549	4.062	0.000336816	0.0474956	-0.414941	0.678185	0.965076	0	0	0	0	1.47141	0
OR6J1	ENSG00000255804	protein_coding	olfactory receptor family 6 subfamily J member 1 [Source:HGNC Symbol;Acc:HGNC:14707]	79549	0.245235	1.68549	4.062	0.000336816	0.0474956	-0.414941	0.678185	0.965076	0	0	0	0	1.47141	0
CPNE6	ENSG00000100884	protein_coding	copine 6 [Source:HGNC Symbol;Acc:HGNC:2319]	9362	0.245235	1.68549	4.062	0.000336816	0.0474956	-0.414941	0.678185	0.965076	0	0	0	0	1.47141	0
KCNK10	ENSG00000100433	protein_coding	potassium two pore domain channel subfamily K member 10 [Source:HGNC Symbol;Acc:HGNC:6273]	54207	0.245235	1.68549	4.062	0.000336816	0.0474956	-0.414941	0.678185	0.965076	0	0	0	0	1.47141	0
RYR3	ENSG00000198838	protein_coding	ryanodine receptor 3 [Source:HGNC Symbol;Acc:HGNC:10485]	6263	0.245235	1.68549	4.062	0.000336816	0.0474956	-0.414941	0.678185	0.965076	0	0	0	0	1.47141	0
EPB42	ENSG00000166947	protein_coding	erythrocyte membrane protein band 4.2 [Source:HGNC Symbol;Acc:HGNC:3381]	2038	0.245235	1.68549	4.062	0.000336816	0.0474956	-0.414941	0.678185	0.965076	0	0	0	0	1.47141	0
NR2E3	ENSG00000278570	protein_coding	nuclear receptor subfamily 2 group E member 3 [Source:HGNC Symbol;Acc:HGNC:7974]	10002	0.245235	1.68549	4.062	0.000336816	0.0474956	-0.414941	0.678185	0.965076	0	0	0	0	1.47141	0
HBM	ENSG00000206177	protein_coding	hemoglobin subunit mu [Source:HGNC Symbol;Acc:HGNC:4826]	3042	0.245235	1.68549	4.062	0.000336816	0.0474956	-0.414941	0.678185	0.965076	0	0	0	0	1.47141	0
TMEM204	ENSG00000131634	protein_coding	transmembrane protein 204 [Source:HGNC Symbol;Acc:HGNC:14158]	79652	0.245235	1.68549	4.062	0.000336816	0.0474956	-0.414941	0.678185	0.965076	0	0	0	0	1.47141	0
CTRB2	ENSG00000168928	protein_coding	chymotrypsinogen B2 [Source:HGNC Symbol;Acc:HGNC:2522]	440387	0.245235	1.68549	4.062	0.000336816	0.0474956	-0.414941	0.678185	0.965076	0	0	0	0	1.47141	0
CTRB1	ENSG00000168925	protein_coding	chymotrypsinogen B1 [Source:HGNC Symbol;Acc:HGNC:2521]	1504	0.245235	1.68549	4.062	0.000336816	0.0474956	-0.414941	0.678185	0.965076	0	0	0	0	1.47141	0
TNFSF12-TNFSF13	ENSG00000248871	protein_coding	TNFSF12-TNFSF13 readthrough [Source:HGNC Symbol;Acc:HGNC:33537]	407977	0.245235	1.68549	4.062	0.000336816	0.0474956	-0.414941	0.678185	0.965076	0	0	0	0	1.47141	0
CRYBA1	ENSG00000108255	protein_coding	crystallin beta A1 [Source:HGNC Symbol;Acc:HGNC:2394]	1411	0.245235	1.68549	4.062	0.000336816	0.0474956	-0.414941	0.678185	0.965076	0	0	0	0	1.47141	0
SLFN14	ENSG00000236320	protein_coding	schlafen family member 14 [Source:HGNC Symbol;Acc:HGNC:32689]	342618	0.245235	1.68549	4.062	0.000336816	0.0474956	-0.414941	0.678185	0.965076	0	0	0	0	1.47141	0
KRT34	ENSG00000131737	protein_coding	keratin 34 [Source:HGNC Symbol;Acc:HGNC:6452]	3885	0.245235	1.68549	4.062	0.000336816	0.0474956	-0.414941	0.678185	0.965076	0	0	0	0	1.47141	0
SERPINB2	ENSG00000197632	protein_coding	serpin family B member 2 [Source:HGNC Symbol;Acc:HGNC:8584]	5055	0.245235	1.68549	4.062	0.000336816	0.0474956	-0.414941	0.678185	0.965076	0	0	0	0	1.47141	0
PDYN	ENSG00000101327	protein_coding	prodynorphin [Source:HGNC Symbol;Acc:HGNC:8820]	5173	0.245235	1.68549	4.062	0.000336816	0.0474956	-0.414941	0.678185	0.965076	0	0	0	0	1.47141	0
CLEC4M	ENSG00000104938	protein_coding	C-type lectin domain family 4 member M [Source:HGNC Symbol;Acc:HGNC:13523]	10332	0.245235	1.68549	4.062	0.000336816	0.0474956	-0.414941	0.678185	0.965076	0	0	0	0	1.47141	0
ACP5	ENSG00000102575	protein_coding	acid phosphatase 5, tartrate resistant [Source:HGNC Symbol;Acc:HGNC:124]	54	0.245235	1.68549	4.062	0.000336816	0.0474956	-0.414941	0.678185	0.965076	0	0	0	0	1.47141	0
ZNF844	ENSG00000223547	protein_coding	zinc finger protein 844 [Source:HGNC Symbol;Acc:HGNC:25932]	284391	0.245235	1.68549	4.062	0.000336816	0.0474956	-0.414941	0.678185	0.965076	0	0	0	0	1.47141	0
CCDC105	ENSG00000160994	protein_coding	coiled-coil domain containing 105 [Source:HGNC Symbol;Acc:HGNC:26866]	126402	0.245235	1.68549	4.062	0.000336816	0.0474956	-0.414941	0.678185	0.965076	0	0	0	0	1.47141	0
CACNG2	ENSG00000166862	protein_coding	calcium voltage-gated channel auxiliary subunit gamma 2 [Source:HGNC Symbol;Acc:HGNC:1406]	10369	0.245235	1.68549	4.062	0.000336816	0.0474956	-0.414941	0.678185	0.965076	0	0	0	0	1.47141	0
MLC1	ENSG00000100427	protein_coding	modulator of VRAC current 1 [Source:HGNC Symbol;Acc:HGNC:17082]	23209	0.245235	1.68549	4.062	0.000336816	0.0474956	-0.414941	0.678185	0.965076	0	0	0	0	1.47141	0
C21orf62	ENSG00000205929	protein_coding	chromosome 21 open reading frame 62 [Source:HGNC Symbol;Acc:HGNC:1305]	56245	0.245235	1.68549	4.062	0.000336816	0.0474956	-0.414941	0.678185	0.965076	0	0	0	0	1.47141	0
HNRNPCL3	ENSG00000277058	protein_coding	heterogeneous nuclear ribonucleoprotein C like 3 [Source:HGNC Symbol;Acc:HGNC:51235]	649330	0.302364	1.68549	4.062	0.000346889	0.0474958	-0.414941	0.678185	0.965076	0	0	0	1.81418	0	0
DENND2D	ENSG00000162777	protein_coding	DENN domain containing 2D [Source:HGNC Symbol;Acc:HGNC:26192]	79961	0.302364	1.68549	4.062	0.000346889	0.0474958	-0.414941	0.678185	0.965076	0	0	0	1.81418	0	0
CNTN2	ENSG00000184144	protein_coding	contactin 2 [Source:HGNC Symbol;Acc:HGNC:2172]	6900	0.302364	1.68549	4.062	0.000346889	0.0474958	-0.414941	0.678185	0.965076	0	0	0	1.81418	0	0
CNTNAP5	ENSG00000155052	protein_coding	contactin associated protein family member 5 [Source:HGNC Symbol;Acc:HGNC:18748]	129684	0.302364	1.68549	4.062	0.000346889	0.0474958	-0.414941	0.678185	0.965076	0	0	0	1.81418	0	0
CDK15	ENSG00000138395	protein_coding	cyclin dependent kinase 15 [Source:HGNC Symbol;Acc:HGNC:14434]	65061	0.302364	1.68549	4.062	0.000346889	0.0474958	-0.414941	0.678185	0.965076	0	0	0	1.81418	0	0
DRD3	ENSG00000151577	protein_coding	dopamine receptor D3 [Source:HGNC Symbol;Acc:HGNC:3024]	1814	0.302364	1.68549	4.062	0.000346889	0.0474958	-0.414941	0.678185	0.965076	0	0	0	1.81418	0	0
ARL14	ENSG00000179674	protein_coding	ADP ribosylation factor like GTPase 14 [Source:HGNC Symbol;Acc:HGNC:22974]	80117	0.302364	1.68549	4.062	0.000346889	0.0474958	-0.414941	0.678185	0.965076	0	0	0	1.81418	0	0
KCNMB2	ENSG00000197584	protein_coding	potassium calcium-activated channel subfamily M regulatory beta subunit 2 [Source:HGNC Symbol;Acc:HGNC:6286]	10242	0.302364	1.68549	4.062	0.000346889	0.0474958	-0.414941	0.678185	0.965076	0	0	0	1.81418	0	0
USP17L15	ENSG00000223569	protein_coding	ubiquitin specific peptidase 17 like family member 15 [Source:HGNC Symbol;Acc:HGNC:44443]	100288520	0.302364	1.68549	4.062	0.000346889	0.0474958	-0.414941	0.678185	0.965076	0	0	0	1.81418	0	0
USP17L20	ENSG00000250745	protein_coding	ubiquitin specific peptidase 17 like family member 20 [Source:HGNC Symbol;Acc:HGNC:44448]	100287441	0.302364	1.68549	4.062	0.000346889	0.0474958	-0.414941	0.678185	0.965076	0	0	0	1.81418	0	0
BANK1	ENSG00000153064	protein_coding	B cell scaffold protein with ankyrin repeats 1 [Source:HGNC Symbol;Acc:HGNC:18233]	55024	0.302364	1.68549	4.062	0.000346889	0.0474958	-0.414941	0.678185	0.965076	0	0	0	1.81418	0	0
TTC29	ENSG00000137473	protein_coding	tetratricopeptide repeat domain 29 [Source:HGNC Symbol;Acc:HGNC:29936]	83894	0.302364	1.68549	4.062	0.000346889	0.0474958	-0.414941	0.678185	0.965076	0	0	0	1.81418	0	0
TRIM31	ENSG00000204616	protein_coding	tripartite motif containing 31 [Source:HGNC Symbol;Acc:HGNC:16289]	11074	0.302364	1.68549	4.062	0.000346889	0.0474958	-0.414941	0.678185	0.965076	0	0	0	1.81418	0	0
LY6G6D	ENSG00000244355	protein_coding	lymphocyte antigen 6 family member G6D [Source:HGNC Symbol;Acc:HGNC:13935]	58530	0.302364	1.68549	4.062	0.000346889	0.0474958	-0.414941	0.678185	0.965076	0	0	0	1.81418	0	0
SPATS1	ENSG00000249481	protein_coding	spermatogenesis associated serine rich 1 [Source:HGNC Symbol;Acc:HGNC:22957]	221409	0.302364	1.68549	4.062	0.000346889	0.0474958	-0.414941	0.678185	0.965076	0	0	0	1.81418	0	0
TAS2R38	ENSG00000257138	protein_coding	taste 2 receptor member 38 [Source:HGNC Symbol;Acc:HGNC:9584]	5726	0.302364	1.68549	4.062	0.000346889	0.0474958	-0.414941	0.678185	0.965076	0	0	0	1.81418	0	0
TNFRSF10A	ENSG00000104689	protein_coding	TNF receptor superfamily member 10a [Source:HGNC Symbol;Acc:HGNC:11904]	8797	0.302364	1.68549	4.062	0.000346889	0.0474958	-0.414941	0.678185	0.965076	0	0	0	1.81418	0	0
GDA	ENSG00000119125	protein_coding	guanine deaminase [Source:HGNC Symbol;Acc:HGNC:4212]	9615	0.302364	1.68549	4.062	0.000346889	0.0474958	-0.414941	0.678185	0.965076	0	0	0	1.81418	0	0
KL	ENSG00000133116	protein_coding	klotho [Source:HGNC Symbol;Acc:HGNC:6344]	9365	0.302364	1.68549	4.062	0.000346889	0.0474958	-0.414941	0.678185	0.965076	0	0	0	1.81418	0	0
EXOC3L1	ENSG00000179044	protein_coding	exocyst complex component 3 like 1 [Source:HGNC Symbol;Acc:HGNC:27540]	283849	0.302364	1.68549	4.062	0.000346889	0.0474958	-0.414941	0.678185	0.965076	0	0	0	1.81418	0	0
PIK3R6	ENSG00000276231	protein_coding	phosphoinositide-3-kinase regulatory subunit 6 [Source:HGNC Symbol;Acc:HGNC:27101]	146850	0.302364	1.68549	4.062	0.000346889	0.0474958	-0.414941	0.678185	0.965076	0	0	0	1.81418	0	0
MTRNR2L1	ENSG00000256618	protein_coding	MT-RNR2 like 1 [Source:HGNC Symbol;Acc:HGNC:37155]	100462977	0.302364	1.68549	4.062	0.000346889	0.0474958	-0.414941	0.678185	0.965076	0	0	0	1.81418	0	0
PRCD	ENSG00000214140	protein_coding	photoreceptor disc component [Source:HGNC Symbol;Acc:HGNC:32528]	768206	0.302364	1.68549	4.062	0.000346889	0.0474958	-0.414941	0.678185	0.965076	0	0	0	1.81418	0	0
ZNF334	ENSG00000198185	protein_coding	zinc finger protein 334 [Source:HGNC Symbol;Acc:HGNC:15806]	55713	0.302364	1.68549	4.062	0.000346889	0.0474958	-0.414941	0.678185	0.965076	0	0	0	1.81418	0	0
CBLC	ENSG00000142273	protein_coding	Cbl proto-oncogene C [Source:HGNC Symbol;Acc:HGNC:15961]	23624	0.302364	1.68549	4.062	0.000346889	0.0474958	-0.414941	0.678185	0.965076	0	0	0	1.81418	0	0
KLK4	ENSG00000167749	protein_coding	kallikrein related peptidase 4 [Source:HGNC Symbol;Acc:HGNC:6365]	9622	0.302364	1.68549	4.062	0.000346889	0.0474958	-0.414941	0.678185	0.965076	0	0	0	1.81418	0	0
ZNF578	ENSG00000258405	protein_coding	zinc finger protein 578 [Source:HGNC Symbol;Acc:HGNC:26449]	147660	0.302364	1.68549	4.062	0.000346889	0.0474958	-0.414941	0.678185	0.965076	0	0	0	1.81418	0	0
NLRP5	ENSG00000171487	protein_coding	NLR family pyrin domain containing 5 [Source:HGNC Symbol;Acc:HGNC:21269]	126206	0.302364	1.68549	4.062	0.000346889	0.0474958	-0.414941	0.678185	0.965076	0	0	0	1.81418	0	0
APOL1	ENSG00000100342	protein_coding	apolipoprotein L1 [Source:HGNC Symbol;Acc:HGNC:618]	8542	0.302364	1.68549	4.062	0.000346889	0.0474958	-0.414941	0.678185	0.965076	0	0	0	1.81418	0	0
CETP	ENSG00000087237	protein_coding	cholesteryl ester transfer protein [Source:HGNC Symbol;Acc:HGNC:1869]	1071	9.29859	1.68203	1.73257	0.00114589	0.0475021	-0.970825	0.331635	0.921957	6.09788	0.516151	6.87126	14.5135	13.2427	14.5501
LGI1	ENSG00000108231	protein_coding	leucine rich glioma inactivated 1 [Source:HGNC Symbol;Acc:HGNC:6572]	9211	13.2561	1.67983	1.80164	0.00104632	0.0474999	-0.932391	0.351135	0.92477	10.3664	0	8.58908	45.3546	13.2427	1.9841
MYMX	ENSG00000262179	protein_coding	myomixer, myoblast fusion factor [Source:HGNC Symbol;Acc:HGNC:52391]	101929726	10.4277	1.66994	2.483	0.000544219	0.0474932	-0.672551	0.501233	0.950019	0	0	15.4603	0	1.47141	45.6344
TNFSF14	ENSG00000125735	protein_coding	TNF superfamily member 14 [Source:HGNC Symbol;Acc:HGNC:11930]	8740	8.02344	1.66627	2.87485	0.000411882	0.0474929	-0.579604	0.562182	0.95641	0	11.3553	0	0	36.7853	0
RFPL4B	ENSG00000251258	protein_coding	ret finger protein like 4B [Source:HGNC Symbol;Acc:HGNC:33264]	442247	28.6459	1.66419	1.6916	0.00119061	0.0475034	-0.983796	0.325216	0.918918	0	39.2275	1.71782	0	45.6138	85.3164
NOXO1	ENSG00000196408	protein_coding	NADPH oxidase organizer 1 [Source:HGNC Symbol;Acc:HGNC:19404]	124056	4.61891	1.66266	3.12476	0.000340811	0.0474928	-0.532092	0.594662	0.960886	0	0	6.87126	9.07091	11.7713	0
SPTBN5	ENSG00000137877	protein_coding	spectrin beta, non-erythrocytic 5 [Source:HGNC Symbol;Acc:HGNC:15680]	51332	41.5275	1.66045	1.1935	0.00238252	0.0475564	-1.39124	0.164153	0.88481	12.1958	1.0323	48.0988	14.5135	39.7281	133.596
OR2L2	ENSG00000203663	protein_coding	olfactory receptor family 2 subfamily L member 2 [Source:HGNC Symbol;Acc:HGNC:8266]	26246	0.592102	1.65806	4.01469	0.000255635	0.0474938	-0.412998	0.679608	0.965076	0.609788	0	0	0	2.94283	0
NKX6-2	ENSG00000148826	protein_coding	NK6 homeobox 2 [Source:HGNC Symbol;Acc:HGNC:19321]	84504	2.40843	1.65788	3.56834	0.000267309	0.047493	-0.464608	0.642212	0.965076	1.82936	0	1.71782	3.62836	0	7.27504
PPIAL4A	ENSG00000263353	protein_coding	peptidylprolyl isomerase A like 4A [Source:HGNC Symbol;Acc:HGNC:24369]	653505	4.05385	1.65408	2.43809	0.000577796	0.0474933	-0.678433	0.497497	0.950019	3.65873	0.516151	1.71782	1.81418	7.35706	9.25915
KRTAP5-8	ENSG00000241233	protein_coding	keratin associated protein 5-8 [Source:HGNC Symbol;Acc:HGNC:23603]	57830	2.56406	1.65318	3.82426	0.000233349	0.0474931	-0.432287	0.665533	0.965076	0	3.61306	0	0	11.7713	0
SERPINI2	ENSG00000114204	protein_coding	serpin family I member 2 [Source:HGNC Symbol;Acc:HGNC:8945]	5276	16.2596	1.65308	1.92428	0.000921046	0.0474975	-0.859068	0.390303	0.9332	0.609788	22.7107	0	0	14.7141	59.5231
IL6	ENSG00000136244	protein_coding	interleukin 6 [Source:HGNC Symbol;Acc:HGNC:6018]	3569	0.776773	1.65226	4.01426	0.000122241	0.0474923	-0.411597	0.680635	0.965076	0	0	1.71782	0	2.94283	0
C9orf153	ENSG00000187753	protein_coding	chromosome 9 open reading frame 153 [Source:HGNC Symbol;Acc:HGNC:31456]	389766	0.776773	1.65226	4.01426	0.000122241	0.0474923	-0.411597	0.680635	0.965076	0	0	1.71782	0	2.94283	0
NEDD9	ENSG00000111859	protein_coding	neural precursor cell expressed, developmentally down-regulated 9 [Source:HGNC Symbol;Acc:HGNC:7733]	4739	23.7721	1.6459	1.49907	0.00149348	0.0475122	-1.09795	0.272228	0.910184	4.87831	3.09691	27.485	0	26.4854	80.6868
FBXO24	ENSG00000106336	protein_coding	F-box protein 24 [Source:HGNC Symbol;Acc:HGNC:13595]	26261	22.179	1.64502	1.39467	0.00174129	0.0475219	-1.1795	0.238198	0.900372	26.2209	0.516151	5.15345	39.912	50.028	11.2432
LRRC73	ENSG00000204052	protein_coding	leucine rich repeat containing 73 [Source:HGNC Symbol;Acc:HGNC:21375]	221424	20.6995	1.64331	1.75047	0.00108548	0.0475005	-0.938779	0.347844	0.92477	1.82936	0	29.2029	1.81418	7.35706	83.9937
GRAP	ENSG00000154016	protein_coding	GRB2 related adaptor protein [Source:HGNC Symbol;Acc:HGNC:4562]	10750	16.9861	1.64292	2.1063	0.000756901	0.047495	-0.780002	0.43539	0.938409	24.3915	0	0	59.868	17.657	0
SLC17A8	ENSG00000179520	protein_coding	solute carrier family 17 member 8 [Source:HGNC Symbol;Acc:HGNC:20151]	246213	19.8735	1.6423	1.57258	0.00134861	0.0475073	-1.04434	0.29633	0.914761	10.3664	0	18.896	58.0538	27.9568	3.96821
RPL3L	ENSG00000140986	protein_coding	ribosomal protein L3 like [Source:HGNC Symbol;Acc:HGNC:10351]	6123	34.5147	1.64136	1.32431	0.00192643	0.0475305	-1.23941	0.215194	0.893908	0	38.1952	12.0247	21.7702	27.9568	107.142
DNALI1	ENSG00000163879	protein_coding	dynein axonemal light intermediate chain 1 [Source:HGNC Symbol;Acc:HGNC:14353]	7802	15.2507	1.63864	2.18948	0.000695705	0.0474943	-0.748415	0.45421	0.939804	0	10.323	12.0247	0	69.1564	0
CBLN3	ENSG00000139899	protein_coding	cerebellin 3 precursor [Source:HGNC Symbol;Acc:HGNC:20146]	643866	42.2121	1.63639	0.985596	0.00347811	0.0476436	-1.66031	0.0968529	0.81943	4.87831	36.1306	20.6138	83.4524	23.5426	84.655
LEKR1	ENSG00000197980	protein_coding	leucine, glutamate and lysine rich 1 [Source:HGNC Symbol;Acc:HGNC:33765]	389170	49.7589	1.62519	0.841514	0.00474838	0.0477923	-1.93127	0.0534497	0.736559	17.6839	29.4206	25.7672	85.2666	113.299	27.1161
APOL3	ENSG00000128284	protein_coding	apolipoprotein L3 [Source:HGNC Symbol;Acc:HGNC:14868]	80833	6.7883	1.6251	3.04147	0.000182479	0.0474912	-0.534314	0.593125	0.960871	0	0	10.3069	0	0	30.4229
POPDC2	ENSG00000121577	protein_coding	popeye domain containing 2 [Source:HGNC Symbol;Acc:HGNC:17648]	64091	40.6044	1.6239	0.949165	0.00374839	0.0476706	-1.71087	0.0871053	0.79698	39.6362	10.8392	8.58908	39.912	89.7562	54.8935
MSANTD1	ENSG00000188981	protein_coding	Myb/SANT DNA binding domain containing 1 [Source:HGNC Symbol;Acc:HGNC:33741]	345222	32.3269	1.62187	1.13572	0.00259218	0.0475691	-1.42806	0.153275	0.882914	7.92725	11.3553	29.2029	48.9829	5.88565	90.6073
POC1B-GALNT4	ENSG00000259075	protein_coding	POC1B-GALNT4 readthrough [Source:HGNC Symbol;Acc:HGNC:42957]	100528030	6.42838	1.61895	2.78508	0.000430697	0.0474927	-0.581295	0.561041	0.95641	0	9.29072	0	0	27.9568	1.32274
ALOX12B	ENSG00000179477	protein_coding	arachidonate 12-lipoxygenase, 12R type [Source:HGNC Symbol;Acc:HGNC:430]	242	9.57953	1.61829	2.168	0.00071157	0.0474943	-0.746443	0.4554	0.939804	0	13.9361	0	3.62836	8.82848	31.0843
CXCL2	ENSG00000081041	protein_coding	C-X-C motif chemokine ligand 2 [Source:HGNC Symbol;Acc:HGNC:4603]	2920	24.9865	1.61009	1.67288	0.00119376	0.0475029	-0.962466	0.335816	0.922662	0	36.6467	0	27.2127	7.35706	78.7027
CTCFL	ENSG00000124092	protein_coding	CCCTC-binding factor like [Source:HGNC Symbol;Acc:HGNC:16234]	140690	7.08656	1.60942	2.30518	0.000627601	0.0474934	-0.698175	0.485068	0.946161	9.75661	0.516151	0	3.62836	27.9568	0.661368
ERMAP	ENSG00000164010	protein_coding	erythroblast membrane associated protein (Scianna blood group) [Source:HGNC Symbol;Acc:HGNC:15743]	114625	513.597	1.60932	0.319833	1.46885	0.336928	-5.03176	4.86003e-07	0.000881069	203.059	216.784	345.281	858.108	537.066	921.285
SYCP3	ENSG00000139351	protein_coding	synaptonemal complex protein 3 [Source:HGNC Symbol;Acc:HGNC:18130]	50511	18.9611	1.60923	1.86314	0.000931181	0.0474969	-0.863717	0.387743	0.9332	20.7328	7.22612	0	1.81418	0	83.9937
ENTPD3	ENSG00000168032	protein_coding	ectonucleoside triphosphate diphosphohydrolase 3 [Source:HGNC Symbol;Acc:HGNC:3365]	956	4.48793	1.6034	3.15998	0.000322938	0.0474926	-0.507408	0.611869	0.962465	0	0	6.87126	12.6993	7.35706	0
H1-4	ENSG00000168298	protein_coding	H1.4 linker histone, cluster member [Source:HGNC Symbol;Acc:HGNC:4718]	3008	102.531	1.59504	0.558497	0.0108461	0.04923	-2.85594	0.00429097	0.342096	34.1481	56.2605	63.5592	134.249	153.027	173.94
SLC22A11	ENSG00000168065	protein_coding	solute carrier family 22 member 11 [Source:HGNC Symbol;Acc:HGNC:18120]	55867	16.4431	1.59307	1.62305	0.00125779	0.0475042	-0.981529	0.326332	0.919588	1.82936	22.1945	0	18.1418	48.5566	7.93641
CFAP161	ENSG00000156206	protein_coding	cilia and flagella associated protein 161 [Source:HGNC Symbol;Acc:HGNC:26782]	161502	14.0686	1.59079	1.96127	0.000850966	0.0474957	-0.811102	0.417307	0.935021	20.7328	0	0	43.5404	2.94283	17.1956
H2BC9	ENSG00000275713	protein_coding	H2B clustered histone 9 [Source:HGNC Symbol;Acc:HGNC:4755]	8345	31.0804	1.58625	1.57996	0.00131482	0.0475058	-1.00398	0.315388	0.915971	2.43915	43.8729	0	9.07091	1.47141	129.628
C8orf48	ENSG00000164743	protein_coding	chromosome 8 open reading frame 48 [Source:HGNC Symbol;Acc:HGNC:26345]	157773	64.7711	1.58413	0.931392	0.00376814	0.0476714	-1.70082	0.0889772	0.803385	15.2447	29.9368	53.2523	9.07091	98.5847	182.537
GLT1D1	ENSG00000151948	protein_coding	glycosyltransferase 1 domain containing 1 [Source:HGNC Symbol;Acc:HGNC:26483]	144423	4.43081	1.57882	3.17024	0.000316692	0.0474925	-0.498012	0.618476	0.962465	0	0	6.87126	10.8851	8.82848	0
RRH	ENSG00000180245	protein_coding	retinal pigment epithelium-derived rhodopsin homolog [Source:HGNC Symbol;Acc:HGNC:10450]	10692	86.6513	1.57857	0.603693	0.00909407	0.0486894	-2.61486	0.00892643	0.432908	32.9286	38.7114	60.1235	105.223	129.484	153.437
NPR3	ENSG00000113389	protein_coding	natriuretic peptide receptor 3 [Source:HGNC Symbol;Acc:HGNC:7945]	4883	81.4678	1.57836	0.801044	0.0051415	0.0478473	-1.97038	0.0487944	0.716589	54.2712	60.3897	6.87126	61.6822	98.5847	207.008
INPP4B	ENSG00000109452	protein_coding	inositol polyphosphate-4-phosphatase type II B [Source:HGNC Symbol;Acc:HGNC:6075]	8821	261.846	1.57678	0.371983	1.37499	0.402736	-4.23885	2.24667e-05	0.0153969	134.763	139.361	120.247	273.942	438.481	464.28
H2BC17	ENSG00000274641	protein_coding	H2B clustered histone 17 [Source:HGNC Symbol;Acc:HGNC:4758]	8348	119.59	1.56899	0.642045	0.00799625	0.048405	-2.44374	0.0145359	0.514675	27.4405	119.231	32.6385	221.33	151.556	165.342
NBPF6	ENSG00000186086	protein_coding	NBPF member 6 [Source:HGNC Symbol;Acc:HGNC:31988]	653149	3.64252	1.56836	3.4479	0.000267265	0.0474927	-0.454873	0.649201	0.965076	0	0.516151	5.15345	0	16.1855	0
ANGPTL4	ENSG00000167772	protein_coding	angiopoietin like 4 [Source:HGNC Symbol;Acc:HGNC:16039]	51129	7.34688	1.56796	2.4258	0.000555854	0.0474928	-0.646368	0.518041	0.952211	10.3664	0.516151	0	19.956	13.2427	0
MYH7B	ENSG00000078814	protein_coding	myosin heavy chain 7B [Source:HGNC Symbol;Acc:HGNC:15906]	57644	33.0772	1.56558	0.975964	0.0034326	0.0476364	-1.60414	0.108683	0.837635	20.123	20.6461	8.58908	63.4964	61.7993	23.8092
ZC3H12D	ENSG00000178199	protein_coding	zinc finger CCCH-type containing 12D [Source:HGNC Symbol;Acc:HGNC:21175]	340152	26.6085	1.56417	1.60211	0.00126049	0.0475039	-0.976318	0.328907	0.919949	0	39.7437	0	63.4964	41.1996	15.2115
TAGLN3	ENSG00000144834	protein_coding	transgelin 3 [Source:HGNC Symbol;Acc:HGNC:29868]	29114	13.1666	1.56318	1.98048	0.000814523	0.0474949	-0.789296	0.429939	0.938078	0	0	20.6138	10.8851	25.014	22.4865
PLIN5	ENSG00000214456	protein_coding	perilipin 5 [Source:HGNC Symbol;Acc:HGNC:33196]	440503	25.5446	1.56258	1.56345	0.00130424	0.047505	-0.999443	0.31758	0.917025	0	6.70997	32.6385	50.7971	61.7993	1.32274
TRIM54	ENSG00000138100	protein_coding	tripartite motif containing 54 [Source:HGNC Symbol;Acc:HGNC:16008]	57159	17.0507	1.55257	1.86556	0.000916993	0.0474964	-0.83223	0.405279	0.933688	14.0251	0	12.0247	45.3546	30.8997	0
RAET1G	ENSG00000203722	protein_coding	retinoic acid early transcript 1G [Source:HGNC Symbol;Acc:HGNC:16795]	353091	55.8291	1.55054	0.875235	0.00420529	0.0477191	-1.77157	0.0764668	0.772584	42.0754	6.19382	37.7919	67.1247	51.4994	130.289
CASS4	ENSG00000087589	protein_coding	Cas scaffold protein family member 4 [Source:HGNC Symbol;Acc:HGNC:15878]	57091	147.662	1.54773	0.527124	0.0119249	0.0496073	-2.93617	0.00332289	0.315211	108.542	61.9382	54.9701	137.878	204.526	318.118
RAB33A	ENSG00000134594	protein_coding	RAB33A, member RAS oncogene family [Source:HGNC Symbol;Acc:HGNC:9773]	9363	8.32479	1.53989	2.07722	0.000744576	0.0474939	-0.74132	0.458499	0.939804	0	10.8392	1.71782	9.07091	25.014	3.30684
SMC1B	ENSG00000077935	protein_coding	structural maintenance of chromosomes 1B [Source:HGNC Symbol;Acc:HGNC:11112]	27127	28.6721	1.53718	1.17457	0.0022865	0.047547	-1.30871	0.190632	0.893524	6.09788	3.09691	36.0741	59.868	20.5998	46.2957
BMP3	ENSG00000152785	protein_coding	bone morphogenetic protein 3 [Source:HGNC Symbol;Acc:HGNC:1070]	651	28.129	1.53633	1.11283	0.00257903	0.0475656	-1.38056	0.167413	0.887169	15.8545	13.4199	13.7425	50.7971	67.685	7.27504
GPR4	ENSG00000177464	protein_coding	G protein-coupled receptor 4 [Source:HGNC Symbol;Acc:HGNC:4497]	2828	21.0892	1.52171	1.56491	0.00127202	0.0475034	-0.9724	0.330852	0.921799	14.0251	0	18.896	45.3546	45.6138	2.64547
MUC19	ENSG00000205592	protein_coding	mucin 19, oligomeric [Source:HGNC Symbol;Acc:HGNC:14362]	283463	82.1996	1.51969	0.747012	0.00567883	0.0479277	-2.03436	0.0419149	0.68732	45.7341	71.745	8.58908	92.5233	119.184	155.421
ERAS	ENSG00000187682	protein_coding	ES cell expressed Ras [Source:HGNC Symbol;Acc:HGNC:5174]	3266	9.66331	1.51386	2.28297	0.000594645	0.0474925	-0.663112	0.507259	0.951348	1.21958	2.06461	12.0247	0	42.671	0
MKRN2OS	ENSG00000225526	protein_coding	MKRN2 opposite strand [Source:HGNC Symbol;Acc:HGNC:40375]	100129480	9.71223	1.51266	2.47663	0.000501915	0.0474922	-0.610771	0.541351	0.9541	0	0	15.4603	16.3276	26.4854	0
ARHGAP30	ENSG00000186517	protein_coding	Rho GTPase activating protein 30 [Source:HGNC Symbol;Acc:HGNC:27414]	257106	110.952	1.51	0.602172	0.00878553	0.0485991	-2.50758	0.012156	0.480237	23.172	68.6481	82.4551	141.506	183.927	166.003
CATSPERE	ENSG00000179397	protein_coding	catsper channel auxiliary subunit epsilon [Source:HGNC Symbol;Acc:HGNC:28491]	257044	83.0032	1.50652	0.849146	0.00438218	0.0477391	-1.77416	0.0760373	0.772584	86.5899	28.9045	13.7425	48.9829	55.9137	263.886
FOXJ1	ENSG00000129654	protein_coding	forkhead box J1 [Source:HGNC Symbol;Acc:HGNC:3816]	2302	7.83967	1.50602	2.26437	0.000598272	0.0474924	-0.665096	0.505989	0.951196	0.609788	0	12.0247	7.25673	26.4854	0.661368
LRRC39	ENSG00000122477	protein_coding	leucine rich repeat containing 39 [Source:HGNC Symbol;Acc:HGNC:28228]	127495	190.547	1.50473	0.478808	0.0142505	0.0505608	-3.14266	0.00167422	0.228584	98.1759	121.812	77.3017	141.506	367.853	336.636
MAGIX	ENSG00000269313	protein_coding	MAGI family member, X-linked [Source:HGNC Symbol;Acc:HGNC:30006]	79917	53.3917	1.49934	0.815401	0.00470212	0.0477793	-1.83878	0.0659474	0.759919	32.9286	10.323	41.2276	105.223	55.9137	74.7345
TMC4	ENSG00000167608	protein_coding	transmembrane channel like 4 [Source:HGNC Symbol;Acc:HGNC:22998]	147798	9.63838	1.49642	2.47951	0.000495935	0.0474921	-0.603513	0.546167	0.955632	0	0	15.4603	21.7702	20.5998	0
GRM8	ENSG00000179603	protein_coding	glutamate metabotropic receptor 8 [Source:HGNC Symbol;Acc:HGNC:4600]	2918	30.348	1.49315	1.18082	0.00223067	0.0475429	-1.2645	0.20605	0.893524	28.0503	1.0323	18.896	23.5844	66.2136	44.3116
UNC5CL	ENSG00000124602	protein_coding	unc-5 family C-terminal like [Source:HGNC Symbol;Acc:HGNC:21203]	222643	100.475	1.49005	0.649924	0.00747596	0.0482764	-2.29265	0.021868	0.570998	70.7354	57.809	29.2029	79.824	113.299	251.981
PRSS57	ENSG00000185198	protein_coding	serine protease 57 [Source:HGNC Symbol;Acc:HGNC:31397]	400668	9.06186	1.48632	2.33655	0.000553415	0.0474921	-0.636116	0.524701	0.952665	9.14682	0	5.15345	1.81418	38.2567	0
ANXA2R	ENSG00000177721	protein_coding	annexin A2 receptor [Source:HGNC Symbol;Acc:HGNC:33463]	389289	55.2773	1.48444	0.812127	0.00471141	0.0477798	-1.82785	0.0675722	0.759919	20.123	26.8399	41.2276	94.3375	29.4283	119.708
HTD2	ENSG00000255154	protein_coding	hydroxyacyl-thioester dehydratase type 2 [Source:HGNC Symbol;Acc:HGNC:53111]	109703458	11.1804	1.47943	2.12619	0.000670669	0.0474927	-0.695814	0.486546	0.946731	0	2.58076	15.4603	18.1418	30.8997	0
	ENSG00000286112	protein_coding	kynurenine aminotransferase 1 [Source:NCBI gene (formerly Entrezgene);Acc:883]	883	32.5843	1.47827	1.19209	0.00218655	0.0475402	-1.24007	0.214951	0.893908	3.65873	40.776	6.87126	9.07091	54.4423	80.6868
TP53AIP1	ENSG00000120471	protein_coding	tumor protein p53 regulated apoptosis inducing protein 1 [Source:HGNC Symbol;Acc:HGNC:29984]	63970	5.2298	1.47419	2.9626	0.000343242	0.0474921	-0.4976	0.618766	0.962465	0	0	8.58908	10.8851	0	11.9046
TXNDC2	ENSG00000168454	protein_coding	thioredoxin domain containing 2 [Source:HGNC Symbol;Acc:HGNC:16470]	84203	2.08442	1.47256	3.84418	0.000201704	0.0474928	-0.383062	0.701674	0.96873	0	0	3.43563	9.07091	0	0
FREM1	ENSG00000164946	protein_coding	FRAS1 related extracellular matrix 1 [Source:HGNC Symbol;Acc:HGNC:23399]	158326	17.7326	1.47232	1.89332	0.000859991	0.0474948	-0.777639	0.436782	0.938409	0	26.3237	1.71782	0	16.1855	62.1685
IL17F	ENSG00000112116	protein_coding	interleukin 17F [Source:HGNC Symbol;Acc:HGNC:16404]	112744	15.2834	1.46886	1.81349	0.000922393	0.0474955	-0.809961	0.417963	0.935021	9.14682	0	15.4603	5.44255	60.3279	1.32274
NR1I2	ENSG00000144852	protein_coding	nuclear receptor subfamily 1 group I member 2 [Source:HGNC Symbol;Acc:HGNC:7968]	8856	2.03035	1.46743	3.84432	0.000204398	0.0474928	-0.381713	0.702674	0.96873	0	0	3.43563	0	1.47141	7.27504
PLCD4	ENSG00000115556	protein_coding	phospholipase C delta 4 [Source:HGNC Symbol;Acc:HGNC:9062]	84812	33.4211	1.46208	1.19365	0.00216099	0.0475384	-1.22488	0.22062	0.894091	1.82936	45.9375	5.15345	29.0269	41.1996	77.38
KEL	ENSG00000197993	protein_coding	Kell metallo-endopeptidase (Kell blood group) [Source:HGNC Symbol;Acc:HGNC:6308]	3792	12.9341	1.45889	1.54589	0.00127334	0.0475024	-0.943719	0.345313	0.92477	4.87831	7.22612	8.58908	18.1418	36.7853	1.9841
TAPBPL	ENSG00000139192	protein_coding	TAP binding protein like [Source:HGNC Symbol;Acc:HGNC:30683]	55080	10.5057	1.45755	2.44394	0.000499388	0.0474919	-0.596394	0.550912	0.95641	0	0	17.1782	9.07091	36.7853	0
AQP10	ENSG00000143595	protein_coding	aquaporin 10 [Source:HGNC Symbol;Acc:HGNC:16029]	89872	0.110228	1.45706	4.06909	0.00028808	0.047495	-0.358079	0.720284	0.96873	0	0	0	0	0	0.661368
PARP14	ENSG00000173193	protein_coding	poly(ADP-ribose) polymerase family member 14 [Source:HGNC Symbol;Acc:HGNC:29232]	54625	0.110228	1.45706	4.06909	0.00028808	0.047495	-0.358079	0.720284	0.96873	0	0	0	0	0	0.661368
PCDHGB3	ENSG00000262209	protein_coding	protocadherin gamma subfamily B, 3 [Source:HGNC Symbol;Acc:HGNC:8710]	56102	0.110228	1.45706	4.06909	0.00028808	0.047495	-0.358079	0.720284	0.96873	0	0	0	0	0	0.661368
GSPT2	ENSG00000189369	protein_coding	G1 to S phase transition 2 [Source:HGNC Symbol;Acc:HGNC:4622]	23708	0.110228	1.45706	4.06909	0.00028808	0.047495	-0.358079	0.720284	0.96873	0	0	0	0	0	0.661368
XKR4	ENSG00000206579	protein_coding	XK related 4 [Source:HGNC Symbol;Acc:HGNC:29394]	114786	0.110228	1.45706	4.06909	0.00028808	0.047495	-0.358079	0.720284	0.96873	0	0	0	0	0	0.661368
CTHRC1	ENSG00000164932	protein_coding	collagen triple helix repeat containing 1 [Source:HGNC Symbol;Acc:HGNC:18831]	115908	0.110228	1.45706	4.06909	0.00028808	0.047495	-0.358079	0.720284	0.96873	0	0	0	0	0	0.661368
A2ML1	ENSG00000166535	protein_coding	alpha-2-macroglobulin like 1 [Source:HGNC Symbol;Acc:HGNC:23336]	144568	0.110228	1.45706	4.06909	0.00028808	0.047495	-0.358079	0.720284	0.96873	0	0	0	0	0	0.661368
SLC38A4	ENSG00000139209	protein_coding	solute carrier family 38 member 4 [Source:HGNC Symbol;Acc:HGNC:14679]	55089	0.110228	1.45706	4.06909	0.00028808	0.047495	-0.358079	0.720284	0.96873	0	0	0	0	0	0.661368
CMTM5	ENSG00000166091	protein_coding	CKLF like MARVEL transmembrane domain containing 5 [Source:HGNC Symbol;Acc:HGNC:19176]	116173	0.110228	1.45706	4.06909	0.00028808	0.047495	-0.358079	0.720284	0.96873	0	0	0	0	0	0.661368
CIITA	ENSG00000179583	protein_coding	class II major histocompatibility complex transactivator [Source:HGNC Symbol;Acc:HGNC:7067]	4261	0.110228	1.45706	4.06909	0.00028808	0.047495	-0.358079	0.720284	0.96873	0	0	0	0	0	0.661368
CLEC19A	ENSG00000261210	protein_coding	C-type lectin domain containing 19A [Source:HGNC Symbol;Acc:HGNC:34522]	728276	0.110228	1.45706	4.06909	0.00028808	0.047495	-0.358079	0.720284	0.96873	0	0	0	0	0	0.661368
SULT1A2	ENSG00000197165	protein_coding	sulfotransferase family 1A member 2 [Source:HGNC Symbol;Acc:HGNC:11454]	6799	0.110228	1.45706	4.06909	0.00028808	0.047495	-0.358079	0.720284	0.96873	0	0	0	0	0	0.661368
NCR1	ENSG00000189430	protein_coding	natural cytotoxicity triggering receptor 1 [Source:HGNC Symbol;Acc:HGNC:6731]	9437	0.110228	1.45706	4.06909	0.00028808	0.047495	-0.358079	0.720284	0.96873	0	0	0	0	0	0.661368
USP9Y	ENSG00000114374	protein_coding	ubiquitin specific peptidase 9 Y-linked [Source:HGNC Symbol;Acc:HGNC:12633]	8287	0.110228	1.45706	4.06909	0.00028808	0.047495	-0.358079	0.720284	0.96873	0	0	0	0	0	0.661368
ANKFN1	ENSG00000153930	protein_coding	ankyrin repeat and fibronectin type III domain containing 1 [Source:HGNC Symbol;Acc:HGNC:26766]	162282	9.34729	1.45236	2.2161	0.000609242	0.0474922	-0.655367	0.512232	0.951429	4.87831	0	10.3069	21.7702	19.1284	0
LRRC70	ENSG00000186105	protein_coding	leucine rich repeat containing 70 [Source:HGNC Symbol;Acc:HGNC:35155]	100130733	13.3908	1.45201	2.2993	0.000571249	0.0474921	-0.631499	0.527714	0.952665	0	21.1622	0	56.2396	2.94283	0
GRM1	ENSG00000152822	protein_coding	glutamate metabotropic receptor 1 [Source:HGNC Symbol;Acc:HGNC:4593]	2911	2.04402	1.44911	3.84483	0.00019966	0.0474928	-0.376898	0.70625	0.96873	0	0	3.43563	0	8.82848	0
ANGPTL2	ENSG00000136859	protein_coding	angiopoietin like 2 [Source:HGNC Symbol;Acc:HGNC:490]	23452	37.8723	1.44869	1.03352	0.00282792	0.0475805	-1.40171	0.161002	0.88448	4.87831	37.1629	18.896	59.868	19.1284	87.3005
CCDC30	ENSG00000186409	protein_coding	coiled-coil domain containing 30 [Source:HGNC Symbol;Acc:HGNC:26103]	728621	221.906	1.4458	0.431522	0.017261	0.0520771	-3.35047	0.000806746	0.166619	158.545	105.811	92.762	263.056	251.612	459.65
CAPN3	ENSG00000092529	protein_coding	calpain 3 [Source:HGNC Symbol;Acc:HGNC:1480]	825	15.6268	1.44091	1.32119	0.00174547	0.0475178	-1.09062	0.27544	0.910184	12.1958	6.19382	6.87126	12.6993	22.0712	33.7297
H2AC17	ENSG00000278677	protein_coding	H2A clustered histone 17 [Source:HGNC Symbol;Acc:HGNC:4735]	8336	10.9899	1.44076	1.82354	0.000908531	0.047495	-0.790088	0.429476	0.938078	0.609788	13.4199	3.43563	27.2127	20.5998	0.661368
LRRC46	ENSG00000141294	protein_coding	leucine rich repeat containing 46 [Source:HGNC Symbol;Acc:HGNC:25047]	90506	81.9541	1.43483	0.696911	0.00627099	0.0480256	-2.05884	0.0395097	0.679284	28.66	78.9712	24.0494	143.32	76.5135	140.21
C6orf132	ENSG00000188112	protein_coding	chromosome 6 open reading frame 132 [Source:HGNC Symbol;Acc:HGNC:21288]	647024	44.2144	1.43465	0.793548	0.00480935	0.0477898	-1.8079	0.0706224	0.761013	20.123	24.2591	27.485	68.9389	60.3279	64.1526
DSG3	ENSG00000134757	protein_coding	desmoglein 3 [Source:HGNC Symbol;Acc:HGNC:3050]	1830	6.15895	1.43453	2.86091	0.000367223	0.0474919	-0.501422	0.616074	0.962465	0	9.80688	0	0	26.4854	0.661368
C8G	ENSG00000176919	protein_coding	complement C8 gamma chain [Source:HGNC Symbol;Acc:HGNC:1354]	733	7.12465	1.43031	2.49013	0.000484057	0.0474918	-0.574392	0.565703	0.95641	0	0	12.0247	5.44255	1.47141	23.8092
FCMR	ENSG00000162894	protein_coding	Fc fragment of IgM receptor [Source:HGNC Symbol;Acc:HGNC:14315]	9214	2.56208	1.429	3.81694	0.000208124	0.0474927	-0.374384	0.708119	0.96873	0	4.12921	0	0	0	11.2432
SYNPO2	ENSG00000172403	protein_coding	synaptopodin 2 [Source:HGNC Symbol;Acc:HGNC:17732]	171024	27.0686	1.42112	1.36935	0.00158217	0.0475114	-1.03781	0.299358	0.915419	12.1958	5.16151	27.485	0	57.3851	60.1844
TMEM31	ENSG00000179363	protein_coding	transmembrane protein 31 [Source:HGNC Symbol;Acc:HGNC:28601]	203562	22.5358	1.42062	3.67427	0.000204119	0.0474925	-0.386641	0.699022	0.96873	0	36.6467	0	54.4255	44.1424	0
CCDC63	ENSG00000173093	protein_coding	coiled-coil domain containing 63 [Source:HGNC Symbol;Acc:HGNC:26669]	160762	3.06603	1.42036	3.80461	0.000200741	0.0474927	-0.373325	0.708907	0.96873	0	0	5.15345	0	13.2427	0
DNAAF1	ENSG00000154099	protein_coding	dynein axonemal assembly factor 1 [Source:HGNC Symbol;Acc:HGNC:30539]	123872	51.2297	1.41957	0.793916	0.00474853	0.0477808	-1.78806	0.0737667	0.765635	34.1481	21.6784	27.485	110.665	75.0421	38.3593
C7orf57	ENSG00000164746	protein_coding	chromosome 7 open reading frame 57 [Source:HGNC Symbol;Acc:HGNC:22247]	136288	20.4557	1.4167	1.45215	0.00141942	0.047506	-0.975585	0.32927	0.919949	29.8796	3.09691	0	34.4695	23.5426	31.7456
INHA	ENSG00000123999	protein_coding	inhibin subunit alpha [Source:HGNC Symbol;Acc:HGNC:6065]	3623	21.9749	1.4161	1.70113	0.00101562	0.0474963	-0.832449	0.405155	0.933688	34.1481	0	1.71782	5.44255	5.88565	84.655
H2AC6	ENSG00000180573	protein_coding	H2A clustered histone 6 [Source:HGNC Symbol;Acc:HGNC:4733]	8334	327.705	1.41424	0.424315	1.08016	0.512413	-3.33301	0.000859132	0.170946	183.546	188.911	164.91	353.766	258.969	816.128
PCDHGA1	ENSG00000204956	protein_coding	protocadherin gamma subfamily A, 1 [Source:HGNC Symbol;Acc:HGNC:8696]	56114	18.004	1.41042	1.32368	0.0016922	0.0475151	-1.06553	0.286637	0.911168	7.92725	6.70997	15.4603	5.44255	23.5426	48.9412
SPAG8	ENSG00000137098	protein_coding	sperm associated antigen 8 [Source:HGNC Symbol;Acc:HGNC:14105]	26206	16.9071	1.40639	1.37352	0.00158385	0.0475111	-1.02394	0.305865	0.915419	4.87831	20.6461	1.71782	27.2127	26.4854	20.5024
TRIM29	ENSG00000137699	protein_coding	tripartite motif containing 29 [Source:HGNC Symbol;Acc:HGNC:17274]	23650	8.1325	1.40558	2.88388	0.000347809	0.0474917	-0.487391	0.625981	0.963715	0	0	13.7425	0	0	35.0525
CALHM5	ENSG00000178033	protein_coding	calcium homeostasis modulator family member 5 [Source:HGNC Symbol;Acc:HGNC:21568]	254228	23.5348	1.40483	1.28922	0.00178774	0.0475189	-1.08968	0.275856	0.910184	18.2936	11.8715	8.58908	1.81418	33.8425	66.7981
EPO	ENSG00000130427	protein_coding	erythropoietin [Source:HGNC Symbol;Acc:HGNC:3415]	2056	3.77103	1.40482	3.36787	0.00025998	0.0474922	-0.417123	0.676588	0.965076	6.09788	0	0	1.81418	14.7141	0
CHMP4A	ENSG00000254505	protein_coding	charged multivesicular body protein 4A [Source:HGNC Symbol;Acc:HGNC:20274]	29082	202.699	1.40351	0.392665	1.12721	0.451749	-3.57431	0.000351157	0.117502	121.958	119.231	91.0442	321.11	275.154	287.695
ZNF541	ENSG00000118156	protein_coding	zinc finger protein 541 [Source:HGNC Symbol;Acc:HGNC:25294]	84215	1.63958	1.40248	3.86891	0.00019927	0.0474927	-0.3625	0.716979	0.96873	0	2.58076	0	7.25673	0	0
NTS	ENSG00000133636	protein_coding	neurotensin [Source:HGNC Symbol;Acc:HGNC:8038]	4922	64.0966	1.40031	0.770501	0.00500821	0.0478162	-1.8174	0.0691555	0.759919	16.4643	59.8736	29.2029	79.824	60.3279	138.887
C1QTNF4	ENSG00000172247	protein_coding	C1q and TNF related 4 [Source:HGNC Symbol;Acc:HGNC:14346]	114900	7.05895	1.39696	2.53977	0.000445199	0.0474914	-0.550033	0.582297	0.958834	0	1.54845	10.3069	29.0269	1.47141	0
DCN	ENSG00000011465	protein_coding	decorin [Source:HGNC Symbol;Acc:HGNC:2705]	1634	5.0766	1.39685	3.03414	0.000311146	0.0474919	-0.460377	0.645246	0.965076	0	0	8.58908	14.5135	7.35706	0
ECHDC2	ENSG00000121310	protein_coding	enoyl-CoA hydratase domain containing 2 [Source:HGNC Symbol;Acc:HGNC:23408]	55268	54.3823	1.39561	0.884743	0.00376024	0.0476617	-1.57742	0.114699	0.848895	49.3928	14.9684	25.7672	61.6822	25.014	149.469
IGFBP6	ENSG00000167779	protein_coding	insulin like growth factor binding protein 6 [Source:HGNC Symbol;Acc:HGNC:5475]	3489	67.8354	1.3941	0.705539	0.00597219	0.0479685	-1.97594	0.0481617	0.713807	50.0026	34.5821	27.485	67.1247	75.0421	152.776
CLUL1	ENSG00000079101	protein_coding	clusterin like 1 [Source:HGNC Symbol;Acc:HGNC:2096]	27098	30.5261	1.39054	1.22191	0.00194964	0.0475256	-1.138	0.255119	0.902318	23.7817	17.5491	8.58908	116.108	5.88565	11.2432
EFCAB6	ENSG00000186976	protein_coding	EF-hand calcium binding domain 6 [Source:HGNC Symbol;Acc:HGNC:24204]	64800	113.794	1.38962	0.584069	0.0087078	0.0485646	-2.3792	0.0173502	0.546497	92.078	52.1313	42.9454	223.144	176.57	95.8983
CGB7	ENSG00000196337	protein_coding	chorionic gonadotropin subunit beta 7 [Source:HGNC Symbol;Acc:HGNC:16451]	94027	19.2134	1.38939	1.57151	0.0011821	0.0474993	-0.884112	0.376636	0.927704	9.75661	16.5168	5.15345	54.4255	29.4283	0
C10orf62	ENSG00000203942	protein_coding	chromosome 10 open reading frame 62 [Source:HGNC Symbol;Acc:HGNC:23294]	414157	7.9057	1.3893	2.53976	0.000461397	0.0474916	-0.54702	0.584365	0.95915	4.26852	8.77457	0	0	0	34.3911
NEGR1	ENSG00000172260	protein_coding	neuronal growth regulator 1 [Source:HGNC Symbol;Acc:HGNC:17302]	257194	4.72367	1.38032	3.40973	0.000248971	0.0474922	-0.404817	0.685612	0.965792	0	7.74227	0	0	20.5998	0
CXCL1	ENSG00000163739	protein_coding	C-X-C motif chemokine ligand 1 [Source:HGNC Symbol;Acc:HGNC:4602]	2919	8.42372	1.37934	2.67296	0.000396862	0.0474914	-0.516036	0.605829	0.96239	0	0.516151	13.7425	36.2836	0	0
NEUROG2	ENSG00000178403	protein_coding	neurogenin 2 [Source:HGNC Symbol;Acc:HGNC:13805]	63973	95.499	1.37778	0.639141	0.00718795	0.0482021	-2.15567	0.0311095	0.628974	90.8584	31.4852	36.0741	174.161	101.527	138.887
AR	ENSG00000169083	protein_coding	androgen receptor [Source:HGNC Symbol;Acc:HGNC:644]	367	11.7578	1.3755	1.90324	0.000792306	0.0474928	-0.722716	0.469854	0.941506	0.609788	8.77457	10.3069	19.956	30.8997	0
FAM184B	ENSG00000047662	protein_coding	family with sequence similarity 184 member B [Source:HGNC Symbol;Acc:HGNC:29235]	27146	72.2722	1.37491	0.84852	0.0039945	0.0476857	-1.62037	0.105153	0.831241	6.70767	24.7753	91.0442	121.55	95.6418	93.9142
RAD9B	ENSG00000151164	protein_coding	RAD9 checkpoint clamp component B [Source:HGNC Symbol;Acc:HGNC:21700]	144715	59.8405	1.37326	0.856872	0.00398701	0.0476852	-1.60264	0.109014	0.838601	22.5622	58.3251	18.896	29.0269	66.2136	164.019
NDST4	ENSG00000138653	protein_coding	N-deacetylase and N-sulfotransferase 4 [Source:HGNC Symbol;Acc:HGNC:20779]	64579	47.5799	1.37222	0.832555	0.00421221	0.0477103	-1.6482	0.0993115	0.820647	34.1481	23.2268	22.3316	48.9829	39.7281	117.062
RP1L1	ENSG00000183638	protein_coding	RP1 like 1 [Source:HGNC Symbol;Acc:HGNC:15946]	94137	16.6173	1.36994	1.64757	0.00106023	0.0474965	-0.831487	0.405698	0.933688	17.6839	0	10.3069	3.62836	32.3711	35.7138
GFAP	ENSG00000131095	protein_coding	glial fibrillary acidic protein [Source:HGNC Symbol;Acc:HGNC:4235]	2670	72.9917	1.36851	0.836735	0.00413334	0.0477013	-1.63554	0.101936	0.826635	6.70767	71.2289	44.6632	85.2666	64.7422	165.342
ISG20	ENSG00000172183	protein_coding	interferon stimulated exonuclease gene 20 [Source:HGNC Symbol;Acc:HGNC:6130]	3669	91.6267	1.36534	0.666425	0.00650896	0.0480638	-2.04876	0.040486	0.681339	38.4167	50.0667	65.277	215.888	126.541	53.5708
MMRN1	ENSG00000138722	protein_coding	multimerin 1 [Source:HGNC Symbol;Acc:HGNC:7178]	22915	4.06115	1.36317	3.59456	0.000221588	0.0474924	-0.379231	0.704517	0.96873	0	6.70997	0	0	17.657	0
EPS8L2	ENSG00000177106	protein_coding	EPS8 like 2 [Source:HGNC Symbol;Acc:HGNC:21296]	64787	35.5814	1.36118	1.00853	0.00283111	0.0475778	-1.34967	0.177122	0.889489	27.4405	6.70997	25.7672	76.1957	58.8565	18.5183
P2RX7	ENSG00000089041	protein_coding	purinergic receptor P2X 7 [Source:HGNC Symbol;Acc:HGNC:8537]	5027	3.26631	1.35447	3.24356	0.00026512	0.047492	-0.417589	0.676248	0.965076	0	0.516151	5.15345	3.62836	10.2999	0
SCN11A	ENSG00000168356	protein_coding	sodium voltage-gated channel alpha subunit 11 [Source:HGNC Symbol;Acc:HGNC:10583]	11280	19.1534	1.35343	1.19089	0.00202846	0.0475281	-1.13649	0.255752	0.902318	9.14682	16.0007	6.87126	25.3986	32.3711	25.132
SCG5	ENSG00000166922	protein_coding	secretogranin V [Source:HGNC Symbol;Acc:HGNC:10816]	6447	97.127	1.34837	0.841508	0.00400915	0.0476861	-1.60232	0.109085	0.838748	4.26852	75.3581	85.8908	79.824	105.942	231.479
APOD	ENSG00000189058	protein_coding	apolipoprotein D [Source:HGNC Symbol;Acc:HGNC:612]	347	10.714	1.34817	1.90081	0.000795295	0.0474926	-0.709258	0.478164	0.943967	1.82936	16.0007	0	1.81418	29.4283	15.2115
TMPRSS2	ENSG00000184012	protein_coding	transmembrane serine protease 2 [Source:HGNC Symbol;Acc:HGNC:11876]	7113	5.88893	1.34643	2.84637	0.000351605	0.0474915	-0.473035	0.636188	0.965076	0	9.80688	0	0	23.5426	1.9841
ARC	ENSG00000198576	protein_coding	activity regulated cytoskeleton associated protein [Source:HGNC Symbol;Acc:HGNC:648]	23237	136.873	1.34409	0.51472	0.0109245	0.0492194	-2.6113	0.00901995	0.435413	50.0026	75.3581	108.222	163.276	253.083	171.294
TRIM17	ENSG00000162931	protein_coding	tripartite motif containing 17 [Source:HGNC Symbol;Acc:HGNC:13430]	51127	11.798	1.34267	1.73407	0.00094177	0.047494	-0.774285	0.438762	0.938535	7.92725	11.8715	0	7.25673	7.35706	36.3752
HOXD4	ENSG00000170166	protein_coding	homeobox D4 [Source:HGNC Symbol;Acc:HGNC:5138]	3233	153.995	1.34184	0.623932	0.00736319	0.0482368	-2.15062	0.0315059	0.630161	107.933	85.165	68.7126	136.064	75.0421	451.053
CCDC81	ENSG00000149201	protein_coding	coiled-coil domain containing 81 [Source:HGNC Symbol;Acc:HGNC:26281]	60494	51.3942	1.34057	0.921459	0.00334762	0.0476191	-1.45483	0.145716	0.878429	19.5132	32.5175	36.0741	14.5135	52.9709	152.776
NTRK1	ENSG00000198400	protein_coding	neurotrophic receptor tyrosine kinase 1 [Source:HGNC Symbol;Acc:HGNC:8031]	4914	16.7903	1.33806	1.37189	0.00150183	0.0475068	-0.975342	0.329391	0.919949	14.6349	5.16151	8.58908	23.5844	44.1424	4.62957
PRR18	ENSG00000176381	protein_coding	proline rich 18 [Source:HGNC Symbol;Acc:HGNC:28574]	285800	35.416	1.3339	1.04614	0.00255537	0.0475573	-1.27507	0.202283	0.893524	9.75661	11.8715	39.5098	96.1517	16.1855	39.0207
DNAH10	ENSG00000197653	protein_coding	dynein axonemal heavy chain 10 [Source:HGNC Symbol;Acc:HGNC:2941]	196385	315.026	1.33309	0.406806	1.00271	0.498453	-3.27696	0.00104931	0.186092	112.201	271.496	152.886	322.924	460.552	570.099
MYCN	ENSG00000134323	protein_coding	MYCN proto-oncogene, bHLH transcription factor [Source:HGNC Symbol;Acc:HGNC:7559]	4613	43.886	1.33254	0.984291	0.00293102	0.0475842	-1.35381	0.175798	0.889124	12.8056	46.4536	15.4603	14.5135	60.3279	113.755
RAC2	ENSG00000128340	protein_coding	Rac family small GTPase 2 [Source:HGNC Symbol;Acc:HGNC:9802]	5880	15.8245	1.32904	2.03759	0.000663167	0.0474914	-0.652259	0.514234	0.951657	0	0	27.485	58.0538	1.47141	7.93641
LRRC74B	ENSG00000187905	protein_coding	leucine rich repeat containing 74B [Source:HGNC Symbol;Acc:HGNC:34301]	400891	16.0471	1.32056	1.63054	0.00105451	0.0474957	-0.809894	0.418001	0.935021	0	23.743	3.43563	29.0269	23.5426	16.5342
PIEZO2	ENSG00000154864	protein_coding	piezo type mechanosensitive ion channel component 2 [Source:HGNC Symbol;Acc:HGNC:26270]	63895	8.38398	1.31971	2.31547	0.000510442	0.0474909	-0.569952	0.56871	0.95641	0	2.58076	12.0247	25.3986	10.2999	0
KIAA1755	ENSG00000149633	protein_coding	KIAA1755 [Source:HGNC Symbol;Acc:HGNC:29372]	85449	4.30184	1.31617	3.16471	0.00027761	0.0474918	-0.415889	0.677491	0.965076	0	7.22612	0	12.6993	5.88565	0
PTGIS	ENSG00000124212	protein_coding	prostaglandin I2 synthase [Source:HGNC Symbol;Acc:HGNC:9603]	5740	94.1204	1.31578	0.662581	0.00642569	0.0480436	-1.98584	0.0470507	0.708949	56.7103	64.0028	41.2276	92.5233	66.2136	244.045
BAAT	ENSG00000136881	protein_coding	bile acid-CoA:amino acid N-acyltransferase [Source:HGNC Symbol;Acc:HGNC:932]	570	50.4723	1.31498	0.877026	0.00362929	0.0476441	-1.49936	0.13378	0.864551	28.66	21.1622	37.7919	67.1247	19.1284	128.967
CDHR2	ENSG00000074276	protein_coding	cadherin related family member 2 [Source:HGNC Symbol;Acc:HGNC:18231]	54825	36.7084	1.31378	0.955135	0.00306003	0.0475931	-1.37549	0.168979	0.887169	32.3188	7.22612	24.0494	39.912	42.671	74.0732
CTSS	ENSG00000163131	protein_coding	cathepsin S [Source:HGNC Symbol;Acc:HGNC:2545]	1520	30.6837	1.31321	1.27646	0.00171341	0.0475138	-1.0288	0.303575	0.915419	0.609788	46.4536	5.15345	47.1687	52.9709	31.7456
TMEM200C	ENSG00000206432	protein_coding	transmembrane protein 200C [Source:HGNC Symbol;Acc:HGNC:37208]	645369	40.8245	1.30934	0.965305	0.0029804	0.0475867	-1.3564	0.17497	0.888772	40.246	4.64536	25.7672	63.4964	42.671	68.1209
RAD21L1	ENSG00000244588	protein_coding	RAD21 cohesin complex component like 1 [Source:HGNC Symbol;Acc:HGNC:16271]	642636	12.558	1.30922	2.05513	0.00064379	0.0474911	-0.637051	0.524091	0.952665	0	3.09691	18.896	25.3986	27.9568	0
LRRTM2	ENSG00000146006	protein_coding	leucine rich repeat transmembrane neuronal 2 [Source:HGNC Symbol;Acc:HGNC:19409]	26045	88.8444	1.30904	0.874889	0.00362417	0.0476436	-1.49624	0.134591	0.865758	7.31746	111.489	34.3563	70.7531	61.7993	247.351
RGS7	ENSG00000182901	protein_coding	regulator of G protein signaling 7 [Source:HGNC Symbol;Acc:HGNC:10003]	6000	71.4626	1.30858	0.794639	0.00440433	0.0477296	-1.64676	0.0996065	0.820647	8.53704	68.6481	46.381	72.5673	116.242	116.401
SUSD2	ENSG00000099994	protein_coding	sushi domain containing 2 [Source:HGNC Symbol;Acc:HGNC:30667]	56241	31.7841	1.30322	1.04388	0.00251264	0.0475533	-1.24843	0.211874	0.893908	10.9762	7.22612	37.7919	34.4695	69.1564	31.0843
REELD1	ENSG00000250673	protein_coding	reeler domain containing 1 [Source:HGNC Symbol;Acc:HGNC:53638]	345051	48.6708	1.30153	1.35691	0.00152844	0.0475076	-0.959192	0.337462	0.923775	0	82.0681	1.71782	61.6822	23.5426	123.014
NAT16	ENSG00000167011	protein_coding	N-acetyltransferase 16 (putative) [Source:HGNC Symbol;Acc:HGNC:22030]	375607	34.8319	1.2995	1.09344	0.00231324	0.0475416	-1.18846	0.234654	0.900372	12.1958	27.8722	20.6138	39.912	5.88565	102.512
C5AR1	ENSG00000197405	protein_coding	complement C5a receptor 1 [Source:HGNC Symbol;Acc:HGNC:1338]	728	48.1056	1.29883	1.06087	0.00244753	0.0475495	-1.2243	0.220839	0.894091	62.8082	1.54845	18.896	79.824	38.2567	87.3005
PRR20G	ENSG00000239620	protein_coding	proline rich 20G [Source:HGNC Symbol;Acc:HGNC:53837]	100419008	0.641766	1.29765	4.03529	6.82255e-05	0.0474921	-0.321575	0.747775	0.9759	0	0	1.71782	0	1.47141	0.661368
LST1	ENSG00000204482	protein_coding	leukocyte specific transcript 1 [Source:HGNC Symbol;Acc:HGNC:14189]	7940	7.80746	1.2955	2.27873	0.000531739	0.0474908	-0.568519	0.569682	0.95641	13.4153	0	0	7.25673	10.2999	15.8728
CCDC39	ENSG00000284862	protein_coding	coiled-coil domain containing 39 [Source:HGNC Symbol;Acc:HGNC:25244]	339829	3.38549	1.2948	2.82662	0.000346544	0.0474912	-0.458072	0.646901	0.965076	3.65873	2.06461	0	3.62836	10.2999	0.661368
GABRR2	ENSG00000111886	protein_coding	gamma-aminobutyric acid type A receptor subunit rho2 [Source:HGNC Symbol;Acc:HGNC:4091]	2570	95.0439	1.29409	0.714605	0.00535766	0.0478593	-1.81091	0.0701545	0.761013	48.7831	54.712	61.8414	47.1687	281.04	76.7186
DDX4	ENSG00000152670	protein_coding	DEAD-box helicase 4 [Source:HGNC Symbol;Acc:HGNC:18700]	54514	0.616986	1.28876	4.03579	6.88415e-05	0.047492	-0.319333	0.749474	0.9759	0	0	1.71782	0	0	1.9841
WDR88	ENSG00000166359	protein_coding	WD repeat domain 88 [Source:HGNC Symbol;Acc:HGNC:26999]	126248	23.2251	1.28851	1.48657	0.00124232	0.0474989	-0.866767	0.386069	0.932484	0	35.0983	5.15345	21.7702	19.1284	58.2003
EML2	ENSG00000125746	protein_coding	EMAP like 2 [Source:HGNC Symbol;Acc:HGNC:18035]	24139	2740.43	1.28649	0.166869	1.24113	0.170065	-7.7096	1.26208e-14	2.05921e-10	1425.08	1500.97	1858.68	4310.5	4125.84	3221.52
ATCAY	ENSG00000167654	protein_coding	ATCAY kinesin light chain interacting caytaxin [Source:HGNC Symbol;Acc:HGNC:779]	85300	3.86648	1.28514	3.71027	0.000192401	0.0474924	-0.346375	0.729061	0.969825	0	0	6.87126	16.3276	0	0
MORN5	ENSG00000185681	protein_coding	MORN repeat containing 5 [Source:HGNC Symbol;Acc:HGNC:17841]	254956	15.2398	1.28476	1.68125	0.000971134	0.0474938	-0.764165	0.444769	0.939643	6.09788	20.1299	0	32.6553	1.47141	31.0843
TSPAN19	ENSG00000231738	protein_coding	tetraspanin 19 [Source:HGNC Symbol;Acc:HGNC:31886]	144448	71.5873	1.28334	0.736159	0.0050464	0.0478127	-1.7433	0.0812819	0.785156	14.6349	56.2605	54.9701	92.5233	73.5706	137.564
APELA	ENSG00000248329	protein_coding	apelin receptor early endogenous ligand [Source:HGNC Symbol;Acc:HGNC:48925]	100506013	3.8428	1.28178	3.711	0.000192274	0.0474924	-0.345399	0.729794	0.969825	0	0	6.87126	0	16.1855	0
PCDHGC3	ENSG00000240184	protein_coding	protocadherin gamma subfamily C, 3 [Source:HGNC Symbol;Acc:HGNC:8716]	5098	79.8481	1.28115	0.943266	0.00306312	0.0475923	-1.35821	0.174397	0.888772	2.43915	94.4557	42.9454	56.2396	77.9849	205.024
C9orf152	ENSG00000188959	protein_coding	chromosome 9 open reading frame 152 [Source:HGNC Symbol;Acc:HGNC:31455]	401546	83.2209	1.28008	0.81018	0.00413798	0.047696	-1.58	0.114108	0.846686	21.9524	71.2289	53.2523	29.0269	76.5135	247.351
CCDC102B	ENSG00000150636	protein_coding	coiled-coil domain containing 102B [Source:HGNC Symbol;Acc:HGNC:26295]	79839	46.9785	1.27626	0.971806	0.00288669	0.0475781	-1.31329	0.189086	0.893524	47.5635	24.2591	10.3069	41.7262	19.1284	138.887
MTTP	ENSG00000138823	protein_coding	microsomal triglyceride transfer protein [Source:HGNC Symbol;Acc:HGNC:7467]	4547	93.4611	1.27615	0.667319	0.00576639	0.0479175	-1.91235	0.0558317	0.740942	82.3214	30.4529	51.5345	59.868	150.084	186.506
FCRLB	ENSG00000162746	protein_coding	Fc receptor like B [Source:HGNC Symbol;Acc:HGNC:26431]	127943	53.51	1.27352	0.913362	0.00321747	0.0476041	-1.39433	0.163219	0.88481	33.5384	6.19382	54.9701	99.78	94.1704	32.407
MUC3A	ENSG00000169894	protein_coding	mucin 3A, cell surface associated [Source:HGNC Symbol;Acc:HGNC:7513]	4584	56.6511	1.2728	0.990605	0.00273849	0.0475674	-1.28487	0.198837	0.893524	28.0503	2.58076	70.4304	39.912	70.6278	128.305
KYAT1	ENSG00000171097	protein_coding	kynurenine aminotransferase 1 [Source:HGNC Symbol;Acc:HGNC:1564]	883	58.2068	1.26611	0.845319	0.00375244	0.0476535	-1.49779	0.134188	0.865724	25.0013	15.4845	63.5592	30.8411	125.07	89.2846
TSHZ2	ENSG00000182463	protein_coding	teashirt zinc finger homeobox 2 [Source:HGNC Symbol;Acc:HGNC:13010]	128553	14.6433	1.26459	1.85065	0.000788623	0.0474916	-0.683324	0.494402	0.949513	20.7328	3.09691	1.71782	0	60.3279	1.9841
SMIM1	ENSG00000235169	protein_coding	small integral membrane protein 1 (Vel blood group) [Source:HGNC Symbol;Acc:HGNC:44204]	388588	19.2003	1.25796	1.3698	0.00143167	0.0475029	-0.918357	0.358432	0.925695	7.31746	16.5168	10.3069	1.81418	25.014	54.2321
PLB1	ENSG00000163803	protein_coding	phospholipase B1 [Source:HGNC Symbol;Acc:HGNC:30041]	151056	11.8669	1.25695	1.91397	0.000717638	0.0474908	-0.656724	0.511358	0.951348	0.609788	5.16151	15.4603	30.8411	19.1284	0
ZNF572	ENSG00000180938	protein_coding	zinc finger protein 572 [Source:HGNC Symbol;Acc:HGNC:26758]	137209	253.686	1.2547	0.516653	0.0101633	0.0489605	-2.42851	0.015161	0.514675	142.69	80.0035	230.187	150.577	334.011	584.649
DRD2	ENSG00000149295	protein_coding	dopamine receptor D2 [Source:HGNC Symbol;Acc:HGNC:3023]	1813	7.63608	1.25409	2.35698	0.000482264	0.0474905	-0.532076	0.594673	0.960886	13.4153	0	0	1.81418	14.7141	15.8728
BTLA	ENSG00000186265	protein_coding	B and T lymphocyte associated [Source:HGNC Symbol;Acc:HGNC:21087]	151888	24.8327	1.25377	1.43827	0.00130161	0.0474996	-0.871721	0.38336	0.930303	19.5132	24.2591	0	12.6993	5.88565	86.6391
TCAP	ENSG00000173991	protein_coding	titin-cap [Source:HGNC Symbol;Acc:HGNC:11610]	8557	79.977	1.25082	0.896715	0.00331976	0.0476122	-1.39489	0.163049	0.88481	8.53704	90.8426	42.9454	54.4255	39.7281	243.383
H2BC7	ENSG00000277224	protein_coding	H2B clustered histone 7 [Source:HGNC Symbol;Acc:HGNC:4752]	8343	43.6994	1.2503	1.04914	0.00241998	0.0475459	-1.19175	0.23336	0.899695	4.26852	41.2921	32.6385	16.3276	42.671	124.998
GMNC	ENSG00000205835	protein_coding	geminin coiled-coil domain containing [Source:HGNC Symbol;Acc:HGNC:40049]	647309	9.12848	1.24961	2.24232	0.000524352	0.0474903	-0.557284	0.577334	0.957263	10.9762	0	5.15345	25.3986	13.2427	0
TCIM	ENSG00000176907	protein_coding	transcriptional and immune response regulator [Source:HGNC Symbol;Acc:HGNC:1357]	56892	24.5174	1.24737	1.22849	0.00175124	0.0475132	-1.01537	0.309931	0.915419	2.43915	19.0976	22.3316	59.868	10.2999	33.0684
CDRT1	ENSG00000241322	protein_coding	CMT1A duplicated region transcript 1 [Source:HGNC Symbol;Acc:HGNC:14379]	374286	52.2675	1.24702	0.886039	0.00338626	0.0476176	-1.40741	0.159305	0.884354	21.3426	27.8722	44.6632	14.5135	100.056	105.157
SPDEF	ENSG00000124664	protein_coding	SAM pointed domain containing ETS transcription factor [Source:HGNC Symbol;Acc:HGNC:17257]	25803	1.85591	1.2463	3.85087	0.000178993	0.0474925	-0.323642	0.746209	0.9759	0	0	3.43563	1.81418	5.88565	0
THSD8	ENSG00000284491	protein_coding	thrombospondin type 1 domain containing 8 [Source:HGNC Symbol;Acc:HGNC:53785]	10535	3.46867	1.24432	3.7915	0.000186046	0.0474924	-0.328186	0.742771	0.975376	6.09788	0	0	0	14.7141	0
IL18RAP	ENSG00000115607	protein_coding	interleukin 18 receptor accessory protein [Source:HGNC Symbol;Acc:HGNC:5989]	8807	1.07649	1.2442	3.90744	0.000190411	0.0474926	-0.318418	0.750168	0.9759	1.82936	0	0	0	0	4.62957
MAP3K7CL	ENSG00000156265	protein_coding	MAP3K7 C-terminal like [Source:HGNC Symbol;Acc:HGNC:16457]	56911	6.19687	1.24143	2.51241	0.00042068	0.0474905	-0.49412	0.621222	0.963104	0	9.29072	1.71782	0	10.2999	15.8728
KCNB2	ENSG00000182674	protein_coding	potassium voltage-gated channel subfamily B member 2 [Source:HGNC Symbol;Acc:HGNC:6232]	9312	38.3655	1.23717	1.03594	0.00247536	0.0475488	-1.19424	0.232382	0.898539	14.0251	50.0667	3.43563	76.1957	44.1424	42.3275
SUMO4	ENSG00000177688	protein_coding	small ubiquitin like modifier 4 [Source:HGNC Symbol;Acc:HGNC:21181]	387082	20.0802	1.23716	1.50689	0.00117069	0.0474964	-0.820999	0.411647	0.934005	26.8307	8.77457	0	23.5844	4.41424	56.8776
PPIL6	ENSG00000185250	protein_coding	peptidylprolyl isomerase like 6 [Source:HGNC Symbol;Acc:HGNC:21557]	285755	102.423	1.23699	0.55351	0.00873112	0.0485486	-2.2348	0.0254304	0.597444	42.6852	76.9066	63.5592	128.807	160.384	142.194
IL16	ENSG00000172349	protein_coding	interleukin 16 [Source:HGNC Symbol;Acc:HGNC:5980]	3603	28.8135	1.23457	1.40493	0.00131911	0.0474994	-0.878738	0.379543	0.92843	0	32.5175	18.896	47.1687	67.685	6.61368
CRISPLD2	ENSG00000103196	protein_coding	cysteine rich secretory protein LCCL domain containing 2 [Source:HGNC Symbol;Acc:HGNC:25248]	83716	71.7072	1.23175	0.728568	0.00497608	0.0477986	-1.69064	0.090905	0.808057	76.2235	17.5491	34.3563	107.037	104.47	90.6073
HAS2	ENSG00000170961	protein_coding	hyaluronan synthase 2 [Source:HGNC Symbol;Acc:HGNC:4819]	3037	5.78541	1.23017	2.61847	0.000376481	0.0474906	-0.469804	0.638495	0.965076	0	3.61306	6.87126	3.62836	20.5998	0
AQP11	ENSG00000178301	protein_coding	aquaporin 11 [Source:HGNC Symbol;Acc:HGNC:19940]	282679	34.1998	1.22824	1.22085	0.00174889	0.0475126	-1.00605	0.314392	0.915544	4.26852	36.1306	20.6138	107.037	33.8425	3.30684
H4C9	ENSG00000276180	protein_coding	H4 clustered histone 9 [Source:HGNC Symbol;Acc:HGNC:4793]	8294	73.7357	1.22655	0.808876	0.00401874	0.0476792	-1.51637	0.129427	0.86017	96.3465	24.7753	10.3069	90.7091	98.5847	121.692
NXNL2	ENSG00000130045	protein_coding	nucleoredoxin like 2 [Source:HGNC Symbol;Acc:HGNC:30482]	158046	10.0585	1.22335	1.87308	0.000731363	0.0474905	-0.65312	0.513679	0.95165	0	3.09691	15.4603	14.5135	14.7141	12.566
SLC6A20	ENSG00000163817	protein_coding	solute carrier family 6 member 20 [Source:HGNC Symbol;Acc:HGNC:30927]	54716	36.3376	1.22158	1.3858	0.00136293	0.0475005	-0.881503	0.378046	0.927704	59.7592	0	5.15345	67.1247	72.0992	13.8887
CD72	ENSG00000137101	protein_coding	CD72 molecule [Source:HGNC Symbol;Acc:HGNC:1696]	971	42.8038	1.22012	0.94246	0.0029255	0.0475782	-1.29461	0.195454	0.893524	39.6362	6.70997	30.9207	58.0538	89.7562	31.7456
GDF9	ENSG00000164404	protein_coding	growth differentiation factor 9 [Source:HGNC Symbol;Acc:HGNC:4224]	2661	81.4506	1.21973	0.610141	0.00707428	0.0481596	-1.9991	0.0455976	0.706525	59.7592	39.2275	48.0988	92.5233	108.885	140.21
HPX	ENSG00000110169	protein_coding	hemopexin [Source:HGNC Symbol;Acc:HGNC:5171]	3263	82.4108	1.21497	0.750641	0.00458285	0.0477438	-1.61857	0.105539	0.831896	92.6878	14.9684	41.2276	67.1247	144.198	134.258
PHKG1	ENSG00000164776	protein_coding	phosphorylase kinase catalytic subunit gamma 1 [Source:HGNC Symbol;Acc:HGNC:8930]	5260	128.369	1.21303	0.650097	0.00618291	0.0479886	-1.86593	0.0620512	0.7573	93.2976	84.1327	54.9701	59.868	122.127	355.816
ABCA8	ENSG00000141338	protein_coding	ATP binding cassette subfamily A member 8 [Source:HGNC Symbol;Acc:HGNC:38]	10351	9.20245	1.20788	2.18721	0.000539491	0.04749	-0.552247	0.580779	0.958678	16.4643	0	0	21.7702	4.41424	12.566
ZFP82	ENSG00000181007	protein_coding	ZFP82 zinc finger protein [Source:HGNC Symbol;Acc:HGNC:28682]	284406	8.09258	1.20716	2.32713	0.000477495	0.0474901	-0.518735	0.603946	0.961779	0	14.4522	0	1.81418	25.014	7.27504
MYBPC1	ENSG00000196091	protein_coding	myosin binding protein C1 [Source:HGNC Symbol;Acc:HGNC:7549]	4604	4.66447	1.20698	2.76291	0.000338399	0.0474908	-0.436851	0.66222	0.965076	0	6.70997	1.71782	0	10.2999	9.25915
CCDC144A	ENSG00000170160	protein_coding	coiled-coil domain containing 144A [Source:HGNC Symbol;Acc:HGNC:29072]	9720	44.7753	1.20695	0.841085	0.00365634	0.0476401	-1.43499	0.151291	0.882914	34.1481	14.9684	32.6385	59.868	39.7281	87.3005
SRRM5	ENSG00000226763	protein_coding	serine/arginine repetitive matrix 5 [Source:HGNC Symbol;Acc:HGNC:37248]	100170229	71.1519	1.20484	0.732878	0.00483379	0.0477768	-1.64398	0.10018	0.822432	78.0529	23.2268	27.485	67.1247	113.299	117.723
LIF	ENSG00000128342	protein_coding	LIF interleukin 6 family cytokine [Source:HGNC Symbol;Acc:HGNC:6596]	3976	396.453	1.20433	0.386465	0.853895	0.505223	-3.11627	0.00183155	0.240997	122.567	324.143	274.85	446.289	489.98	720.891
MTUS2	ENSG00000132938	protein_coding	microtubule associated scaffold protein 2 [Source:HGNC Symbol;Acc:HGNC:20595]	23281	26.3855	1.20347	1.34869	0.00142078	0.0475015	-0.892321	0.372221	0.926826	10.9762	36.1306	0	65.3106	35.3139	10.5819
KCNJ2	ENSG00000123700	protein_coding	potassium inwardly rectifying channel subfamily J member 2 [Source:HGNC Symbol;Acc:HGNC:6263]	3759	17.0782	1.20089	1.30932	0.00147941	0.0475026	-0.917186	0.359045	0.926126	8.53704	8.77457	13.7425	43.5404	20.5998	7.27504
AK8	ENSG00000165695	protein_coding	adenylate kinase 8 [Source:HGNC Symbol;Acc:HGNC:26526]	158067	82.2266	1.19804	0.709332	0.00510785	0.0478141	-1.68897	0.0912258	0.808057	74.3942	38.1952	36.0741	175.976	125.07	43.6503
CD14	ENSG00000170458	protein_coding	CD14 molecule [Source:HGNC Symbol;Acc:HGNC:1628]	929	93.4776	1.19758	0.596605	0.00728709	0.0482016	-2.00732	0.0447152	0.703991	47.5635	82.0681	39.5098	126.993	158.913	105.819
CSDC2	ENSG00000172346	protein_coding	cold shock domain containing C2 [Source:HGNC Symbol;Acc:HGNC:30359]	27254	75.1543	1.19688	0.719362	0.00495262	0.0477921	-1.66381	0.0961507	0.817976	26.2209	48.0021	63.5592	141.506	42.671	128.967
DNAJC28	ENSG00000177692	protein_coding	DnaJ heat shock protein family (Hsp40) member C28 [Source:HGNC Symbol;Acc:HGNC:1297]	54943	244.442	1.19342	0.383276	0.844064	0.502876	-3.11374	0.00184732	0.241127	115.86	152.781	178.653	308.411	425.238	285.711
C4orf36	ENSG00000163633	protein_coding	chromosome 4 open reading frame 36 [Source:HGNC Symbol;Acc:HGNC:28386]	132989	8.31467	1.1932	2.60301	0.0003673	0.0474904	-0.458393	0.64667	0.965076	0	0	15.4603	10.8851	23.5426	0
H2AC11	ENSG00000196787	protein_coding	H2A clustered histone 11 [Source:HGNC Symbol;Acc:HGNC:4737]	8969	362.758	1.19194	0.335506	0.957628	0.385931	-3.55266	0.000381353	0.122003	271.356	235.881	152.886	533.37	414.938	568.115
UBE2L5	ENSG00000236444	protein_coding	ubiquitin conjugating enzyme E2 L5 [Source:HGNC Symbol;Acc:HGNC:13477]	171222	4.61244	1.18473	2.75425	0.000334956	0.0474907	-0.430147	0.667089	0.965076	0	8.25842	0	10.8851	5.88565	2.64547
CFHR4	ENSG00000134365	protein_coding	complement factor H related 4 [Source:HGNC Symbol;Acc:HGNC:16979]	10877	18.6283	1.18272	1.4034	0.00127311	0.047497	-0.842753	0.399366	0.9332	16.4643	1.0323	17.1782	7.25673	23.5426	46.2957
NPY	ENSG00000122585	protein_coding	neuropeptide Y [Source:HGNC Symbol;Acc:HGNC:7955]	4852	25.7138	1.18212	1.27727	0.00154355	0.0475042	-0.925507	0.354702	0.925204	16.4643	14.9684	15.4603	70.7531	35.3139	1.32274
CLCN1	ENSG00000188037	protein_coding	chloride voltage-gated channel 1 [Source:HGNC Symbol;Acc:HGNC:2019]	1180	7.85061	1.1818	2.06513	0.0005931	0.0474897	-0.572267	0.567141	0.95641	0	10.8392	3.43563	9.07091	19.1284	4.62957
H2AC20	ENSG00000184260	protein_coding	H2A clustered histone 20 [Source:HGNC Symbol;Acc:HGNC:4738]	8338	47.9426	1.18089	1.29292	0.00149449	0.0475028	-0.913353	0.361057	0.926826	1.82936	24.7753	61.8414	139.692	58.8565	0.661368
SCTR	ENSG00000080293	protein_coding	secretin receptor [Source:HGNC Symbol;Acc:HGNC:10608]	6344	2.14565	1.18061	3.83188	0.00016843	0.0474924	-0.308103	0.758004	0.977278	0.609788	0	3.43563	0	8.82848	0
SNCG	ENSG00000173267	protein_coding	synuclein gamma [Source:HGNC Symbol;Acc:HGNC:11141]	6623	22.134	1.17884	1.36006	0.00135588	0.047499	-0.866753	0.386077	0.932484	1.21958	22.1945	17.1782	50.7971	36.7853	4.62957
SLC22A14	ENSG00000144671	protein_coding	solute carrier family 22 member 14 [Source:HGNC Symbol;Acc:HGNC:8495]	9389	24.4688	1.17744	1.23505	0.00165051	0.0475073	-0.953359	0.340408	0.92477	15.8545	20.6461	8.58908	10.8851	8.82848	82.0096
DEPDC4	ENSG00000166153	protein_coding	DEP domain containing 4 [Source:HGNC Symbol;Acc:HGNC:22952]	120863	327.98	1.17519	0.391195	0.787124	0.550915	-3.00411	0.00266359	0.285569	153.057	300.4	149.45	362.836	394.339	607.797
ROM1	ENSG00000149489	protein_coding	retinal outer segment membrane protein 1 [Source:HGNC Symbol;Acc:HGNC:10254]	6094	36.2109	1.17194	1.38881	0.001291	0.0474974	-0.843845	0.398756	0.9332	0.609788	40.2598	25.7672	61.6822	88.2848	0.661368
ITGBL1	ENSG00000198542	protein_coding	integrin subunit beta like 1 [Source:HGNC Symbol;Acc:HGNC:6164]	9358	9.87983	1.17126	2.16007	0.000537723	0.0474896	-0.542233	0.587658	0.960007	16.4643	1.54845	0	0	35.3139	5.95231
RAI2	ENSG00000131831	protein_coding	retinoic acid induced 2 [Source:HGNC Symbol;Acc:HGNC:9835]	10742	61.1271	1.17083	0.914899	0.00301503	0.0475826	-1.27973	0.200638	0.893524	87.1997	18.0653	6.87126	63.4964	58.8565	132.274
CD200R1	ENSG00000163606	protein_coding	CD200 receptor 1 [Source:HGNC Symbol;Acc:HGNC:24235]	131450	36.9249	1.16588	1.01436	0.00244683	0.0475438	-1.14938	0.250399	0.90158	7.92725	48.0021	12.0247	27.2127	52.9709	73.4118
MUTYH	ENSG00000132781	protein_coding	mutY DNA glycosylase [Source:HGNC Symbol;Acc:HGNC:7527]	4595	148.13	1.16518	0.528713	0.00923416	0.0486747	-2.2038	0.0275384	0.607239	64.0278	96.5203	115.094	197.746	111.827	303.568
PDE4B	ENSG00000184588	protein_coding	phosphodiesterase 4B [Source:HGNC Symbol;Acc:HGNC:8781]	5142	3.87433	1.16143	2.62773	0.000363392	0.0474903	-0.44199	0.658497	0.965076	1.82936	5.16151	0	5.44255	8.82848	1.9841
C19orf71	ENSG00000183397	protein_coding	chromosome 19 open reading frame 71 [Source:HGNC Symbol;Acc:HGNC:34496]	100128569	15.1318	1.1604	2.07054	0.000578907	0.0474895	-0.560434	0.575183	0.956707	1.82936	25.8076	0	61.6822	1.47141	0
PILRA	ENSG00000085514	protein_coding	paired immunoglobin like type 2 receptor alpha [Source:HGNC Symbol;Acc:HGNC:20396]	29992	51.5395	1.15877	0.796215	0.00390303	0.0476614	-1.45534	0.145574	0.878429	20.123	20.1299	56.6879	70.7531	72.0992	69.4436
PAPPA2	ENSG00000116183	protein_coding	pappalysin 2 [Source:HGNC Symbol;Acc:HGNC:14615]	60676	27.316	1.15842	1.38335	0.00128242	0.0474968	-0.837397	0.40237	0.933417	10.3664	0	41.2276	30.8411	33.8425	47.6185
CA3	ENSG00000164879	protein_coding	carbonic anhydrase 3 [Source:HGNC Symbol;Acc:HGNC:1374]	761	40.3147	1.1573	1.13781	0.00190654	0.0475165	-1.01713	0.309093	0.915419	17.6839	14.9684	42.9454	76.1957	1.47141	88.6232
MADCAM1	ENSG00000099866	protein_coding	mucosal vascular addressin cell adhesion molecule 1 [Source:HGNC Symbol;Acc:HGNC:6765]	8174	54.5798	1.15589	0.812947	0.00378847	0.0476499	-1.42186	0.155068	0.88358	39.0264	51.099	10.3069	56.2396	86.8134	83.9937
NOTCH2NLB	ENSG00000286019	protein_coding	notch 2 N-terminal like B [Source:HGNC Symbol;Acc:HGNC:53923]	100996763	73.6977	1.15562	0.659994	0.00576805	0.0479112	-1.75095	0.0799546	0.783154	57.3201	38.7114	41.2276	74.3815	82.3991	148.146
GDF15	ENSG00000130513	protein_coding	growth differentiation factor 15 [Source:HGNC Symbol;Acc:HGNC:30142]	9518	415.586	1.15376	0.307252	0.956184	0.345044	-3.75509	0.000173282	0.0764125	276.844	237.43	259.39	653.106	411.996	654.754
H2BC8	ENSG00000273802	protein_coding	H2B clustered histone 8 [Source:HGNC Symbol;Acc:HGNC:4746]	8339	3.14783	1.15179	2.82328	0.000312717	0.0474906	-0.40796	0.683303	0.965251	3.65873	2.06461	0	5.44255	4.41424	3.30684
SMIM27	ENSG00000235453	protein_coding	small integral membrane protein 27 [Source:HGNC Symbol;Acc:HGNC:31420]	100129250	119.049	1.15174	0.593305	0.00708294	0.0481528	-1.94124	0.0522297	0.731469	54.8809	78.9712	89.3264	101.594	104.47	285.049
ZNF813	ENSG00000198346	protein_coding	zinc finger protein 813 [Source:HGNC Symbol;Acc:HGNC:33257]	126017	48.8174	1.1484	0.873951	0.00326674	0.0476014	-1.31403	0.188835	0.893524	38.4167	41.8083	10.3069	39.912	50.028	112.432
H4C2	ENSG00000278705	protein_coding	H4 clustered histone 2 [Source:HGNC Symbol;Acc:HGNC:4789]	8366	31.805	1.14833	1.01563	0.0024135	0.047541	-1.13067	0.258196	0.904601	18.9034	33.0337	6.87126	39.912	27.9568	64.1526
NOXRED1	ENSG00000165555	protein_coding	NADP dependent oxidoreductase domain containing 1 [Source:HGNC Symbol;Acc:HGNC:20487]	122945	52.8282	1.14412	0.815911	0.00364328	0.0476337	-1.40226	0.160838	0.88448	19.5132	32.0014	48.0988	85.2666	30.8997	101.189
TKTL2	ENSG00000151005	protein_coding	transketolase like 2 [Source:HGNC Symbol;Acc:HGNC:25313]	84076	3.59756	1.14201	3.78869	0.000165932	0.0474923	-0.301426	0.763089	0.978354	0	0	6.87126	0	14.7141	0
TCHH	ENSG00000159450	protein_coding	trichohyalin [Source:HGNC Symbol;Acc:HGNC:11791]	7062	79.5184	1.14159	0.753073	0.00434623	0.0477097	-1.51591	0.129541	0.86017	32.3188	82.0681	34.3563	36.2836	108.885	183.199
TEX14	ENSG00000121101	protein_coding	testis expressed 14, intercellular bridge forming factor [Source:HGNC Symbol;Acc:HGNC:11737]	56155	243.317	1.13823	0.489812	0.0103807	0.0490041	-2.3238	0.0201361	0.566398	153.057	172.911	130.554	116.108	389.924	497.348
ABCC11	ENSG00000121270	protein_coding	ATP binding cassette subfamily C member 11 [Source:HGNC Symbol;Acc:HGNC:14639]	85320	40.0903	1.13653	1.37232	0.00128801	0.0474965	-0.828186	0.407565	0.933688	51.2222	3.09691	20.6138	74.3815	91.2276	0
MAP1LC3C	ENSG00000197769	protein_coding	microtubule associated protein 1 light chain 3 gamma [Source:HGNC Symbol;Acc:HGNC:13353]	440738	23.6919	1.13573	1.49736	0.00107848	0.0474926	-0.75849	0.448158	0.939804	20.7328	0	24.0494	52.6113	4.41424	40.3434
CNTD1	ENSG00000176563	protein_coding	cyclin N-terminal domain containing 1 [Source:HGNC Symbol;Acc:HGNC:26847]	124817	14.9767	1.13561	1.74798	0.000790823	0.0474896	-0.64967	0.515905	0.952043	0	16.0007	12.0247	39.912	20.5998	1.32274
ARL6IP4	ENSG00000182196	protein_coding	ADP ribosylation factor like GTPase 6 interacting protein 4 [Source:HGNC Symbol;Acc:HGNC:18076]	51329	27.939	1.13068	1.21349	0.00165211	0.0475061	-0.931757	0.351462	0.92477	33.5384	2.06461	17.1782	36.2836	11.7713	66.7981
MYO1A	ENSG00000166866	protein_coding	myosin IA [Source:HGNC Symbol;Acc:HGNC:7595]	4640	86.8553	1.12973	0.63714	0.00600207	0.0479464	-1.77313	0.0762067	0.772584	42.6852	51.6151	70.4304	99.78	72.0992	184.522
FUT3	ENSG00000171124	protein_coding	fucosyltransferase 3 (Lewis blood group) [Source:HGNC Symbol;Acc:HGNC:4014]	2525	28.8434	1.12858	1.26304	0.00150315	0.0475014	-0.893537	0.371569	0.926826	0.609788	18.0653	36.0741	67.1247	35.3139	15.8728
PLCD1	ENSG00000187091	protein_coding	phospholipase C delta 1 [Source:HGNC Symbol;Acc:HGNC:9060]	5333	314.696	1.12802	0.322991	0.894851	0.375814	-3.49242	0.000478662	0.130164	165.253	226.59	200.984	406.377	459.081	429.889
CPNE9	ENSG00000144550	protein_coding	copine family member 9 [Source:HGNC Symbol;Acc:HGNC:24336]	151835	15.2401	1.12728	1.44559	0.00117212	0.0474939	-0.779808	0.435504	0.938409	9.14682	17.5491	1.71782	19.956	7.35706	35.7138
GOLGA6B	ENSG00000215186	protein_coding	golgin A6 family member B [Source:HGNC Symbol;Acc:HGNC:32205]	55889	58.8758	1.12716	0.935982	0.00276572	0.047562	-1.20426	0.228491	0.898539	6.09788	67.0997	37.7919	25.3986	136.841	80.0255
PIP5K1B	ENSG00000107242	protein_coding	phosphatidylinositol-4-phosphate 5-kinase type 1 beta [Source:HGNC Symbol;Acc:HGNC:8995]	8395	124.607	1.12492	0.627466	0.00613262	0.0479687	-1.79279	0.073006	0.761013	64.6376	39.7437	132.272	126.993	285.454	98.5438
DNAI4	ENSG00000152763	protein_coding	dynein axonemal intermediate chain 4 [Source:HGNC Symbol;Acc:HGNC:26252]	79819	306.141	1.12093	0.416257	0.0143545	0.0505084	-2.69289	0.00708363	0.424544	119.518	161.039	300.618	468.059	503.223	284.388
COL6A3	ENSG00000163359	protein_coding	collagen type VI alpha 3 chain [Source:HGNC Symbol;Acc:HGNC:2213]	1293	18.6725	1.11985	1.57895	0.00096045	0.0474909	-0.709242	0.478174	0.943967	9.14682	5.67766	20.6138	47.1687	29.4283	0
AK9	ENSG00000155085	protein_coding	adenylate kinase 9 [Source:HGNC Symbol;Acc:HGNC:33814]	221264	235.088	1.11938	0.487594	0.0102139	0.0489466	-2.29573	0.0216916	0.570998	126.226	105.295	216.445	170.533	258.969	533.062
AMY2A	ENSG00000243480	protein_coding	amylase alpha 2A [Source:HGNC Symbol;Acc:HGNC:477]	279	1.41107	1.11781	3.87958	0.00016307	0.0474923	-0.288126	0.773251	0.978619	0	2.58076	0	0	5.88565	0
FBXO6	ENSG00000116663	protein_coding	F-box protein 6 [Source:HGNC Symbol;Acc:HGNC:13585]	26270	7.68172	1.11737	2.29401	0.000456136	0.0474893	-0.487084	0.626199	0.963715	5.48809	8.77457	0	12.6993	19.1284	0
CATSPER4	ENSG00000188782	protein_coding	cation channel sperm associated 4 [Source:HGNC Symbol;Acc:HGNC:23220]	378807	4.43147	1.11412	3.23103	0.000223138	0.0474914	-0.34482	0.73023	0.96993	0	0	8.58908	1.81418	16.1855	0
CYGB	ENSG00000161544	protein_coding	cytoglobin [Source:HGNC Symbol;Acc:HGNC:16505]	114757	21.6096	1.11392	1.49116	0.00105873	0.0474916	-0.747014	0.455055	0.939804	9.14682	12.9038	18.896	48.9829	39.7281	0
A1CF	ENSG00000148584	protein_coding	APOBEC1 complementation factor [Source:HGNC Symbol;Acc:HGNC:24086]	29974	6.06156	1.11318	3.1423	0.000240716	0.0474912	-0.354258	0.723146	0.968775	0	11.3553	0	0	25.014	0
TNXB	ENSG00000168477	protein_coding	tenascin XB [Source:HGNC Symbol;Acc:HGNC:11976]	7148	189.526	1.11112	0.4569	0.0116963	0.0494362	-2.43187	0.0150212	0.514675	77.4431	125.941	158.039	192.303	341.368	242.061
PRSS27	ENSG00000172382	protein_coding	serine protease 27 [Source:HGNC Symbol;Acc:HGNC:15475]	83886	222.275	1.11039	0.544265	0.0080924	0.0483698	-2.04017	0.041333	0.686052	35.3677	180.653	207.856	306.597	261.911	341.266
FLT3LG	ENSG00000090554	protein_coding	fms related receptor tyrosine kinase 3 ligand [Source:HGNC Symbol;Acc:HGNC:3766]	2323	32.3409	1.10807	1.29615	0.00141178	0.0474985	-0.854895	0.392609	0.9332	35.9775	0	25.7672	47.1687	30.8997	54.2321
AURKC	ENSG00000105146	protein_coding	aurora kinase C [Source:HGNC Symbol;Acc:HGNC:11391]	6795	27.8307	1.10722	1.46523	0.0010948	0.0474922	-0.755665	0.44985	0.939804	0.609788	5.16151	48.0988	50.7971	1.47141	60.8458
ZP3	ENSG00000188372	protein_coding	zona pellucida glycoprotein 3 [Source:HGNC Symbol;Acc:HGNC:13189]	7784	64.4473	1.10632	0.821483	0.00353665	0.047622	-1.34674	0.178065	0.889917	19.5132	60.3897	42.9454	110.665	23.5426	129.628
MCF2	ENSG00000101977	protein_coding	MCF.2 cell line derived transforming sequence [Source:HGNC Symbol;Acc:HGNC:6940]	4168	8.45279	1.1023	2.08338	0.000533278	0.0474888	-0.529091	0.596742	0.960981	0	1.0323	15.4603	19.956	10.2999	3.96821
TTLL9	ENSG00000131044	protein_coding	tubulin tyrosine ligase like 9 [Source:HGNC Symbol;Acc:HGNC:16118]	164395	14.6524	1.09748	1.79582	0.000718661	0.0474886	-0.61113	0.541114	0.9541	0	4.64536	24.0494	1.81418	11.7713	45.6344
MYOM1	ENSG00000101605	protein_coding	myomesin 1 [Source:HGNC Symbol;Acc:HGNC:7613]	8736	46.3753	1.09697	1.26925	0.00145456	0.0474993	-0.864268	0.387441	0.9332	21.3426	1.54845	66.9948	1.81418	39.7281	146.824
CATSPERB	ENSG00000133962	protein_coding	cation channel sperm associated auxiliary subunit beta [Source:HGNC Symbol;Acc:HGNC:20500]	79820	21.4737	1.09552	1.70564	0.00080355	0.047489	-0.642294	0.520683	0.952665	0	37.1629	3.43563	50.7971	36.7853	0.661368
LHX3	ENSG00000107187	protein_coding	LIM homeobox 3 [Source:HGNC Symbol;Acc:HGNC:6595]	8022	31.2257	1.09432	1.38721	0.00119878	0.0474934	-0.788869	0.430189	0.938078	7.31746	0	53.2523	70.7531	30.8997	25.132
SLC35D2	ENSG00000130958	protein_coding	solute carrier family 35 member D2 [Source:HGNC Symbol;Acc:HGNC:20799]	11046	18.9298	1.09304	1.67686	0.000837202	0.0474892	-0.65184	0.514505	0.951657	35.3677	0.516151	0	45.3546	5.88565	26.4547
OXTR	ENSG00000180914	protein_coding	oxytocin receptor [Source:HGNC Symbol;Acc:HGNC:8529]	5021	38.9661	1.0913	0.978573	0.00245962	0.0475408	-1.11519	0.264768	0.910184	39.0264	22.7107	12.0247	103.408	36.7853	19.841
SP140	ENSG00000079263	protein_coding	SP140 nuclear body protein [Source:HGNC Symbol;Acc:HGNC:17133]	11262	0.750862	1.09097	3.96169	0.000176159	0.0474926	-0.275381	0.783023	0.980674	1.21958	0	0	1.81418	1.47141	0
ZNF709	ENSG00000242852	protein_coding	zinc finger protein 709 [Source:HGNC Symbol;Acc:HGNC:20629]	163051	14.794	1.09083	1.78234	0.000737019	0.0474887	-0.61202	0.540525	0.9541	1.21958	21.6784	5.15345	25.3986	35.3139	0
CYP4F2	ENSG00000186115	protein_coding	cytochrome P450 family 4 subfamily F member 2 [Source:HGNC Symbol;Acc:HGNC:2645]	8529	34.5793	1.09024	1.2476	0.001508	0.0475006	-0.873871	0.382189	0.92963	45.1243	0.516151	20.6138	21.7702	95.6418	23.8092
SOX30	ENSG00000039600	protein_coding	SRY-box transcription factor 30 [Source:HGNC Symbol;Acc:HGNC:30635]	11063	29.8234	1.07872	1.0337	0.00215694	0.047524	-1.04356	0.296691	0.915118	18.2936	7.22612	32.6385	30.8411	58.8565	31.0843
SLC26A1	ENSG00000145217	protein_coding	solute carrier family 26 member 1 [Source:HGNC Symbol;Acc:HGNC:10993]	10861	6.14624	1.07686	2.83235	0.000285489	0.0474904	-0.380199	0.703798	0.96873	0	6.70997	5.15345	0	25.014	0
PSMB9	ENSG00000240065	protein_coding	proteasome 20S subunit beta 9 [Source:HGNC Symbol;Acc:HGNC:9546]	5698	22.537	1.07617	1.48382	0.00104144	0.0474907	-0.725269	0.468287	0.941506	0	8.25842	36.0741	25.3986	13.2427	52.248
BEST1	ENSG00000167995	protein_coding	bestrophin 1 [Source:HGNC Symbol;Acc:HGNC:12703]	7439	38.0821	1.07444	0.988845	0.00236026	0.0475342	-1.08656	0.277231	0.910184	30.4894	15.4845	27.485	45.3546	97.1132	12.566
NOTCH2NLA	ENSG00000264343	protein_coding	notch 2 N-terminal like A [Source:HGNC Symbol;Acc:HGNC:31862]	388677	285.061	1.0731	0.407494	0.0144624	0.0505386	-2.6334	0.00845335	0.428338	162.204	189.944	200.984	234.03	326.654	596.553
NUTM1	ENSG00000184507	protein_coding	NUT midline carcinoma family member 1 [Source:HGNC Symbol;Acc:HGNC:29919]	256646	11.9624	1.07096	1.92653	0.000624317	0.0474883	-0.555903	0.578277	0.958067	0	18.0653	5.15345	1.81418	4.41424	42.3275
TMEM169	ENSG00000163449	protein_coding	transmembrane protein 169 [Source:HGNC Symbol;Acc:HGNC:25130]	92691	117.353	1.06849	0.554078	0.00756863	0.0482422	-1.92842	0.0538031	0.73762	64.6376	59.8736	104.787	108.851	139.784	226.188
PLGLB2	ENSG00000125551	protein_coding	plasminogen like B2 [Source:HGNC Symbol;Acc:HGNC:9073]	5342	131.386	1.06801	0.632763	0.00574588	0.0478966	-1.68786	0.0914384	0.808324	79.8823	24.2591	152.886	159.648	150.084	221.558
RAB6C	ENSG00000222014	protein_coding	RAB6C, member RAS oncogene family [Source:HGNC Symbol;Acc:HGNC:16525]	84084	49.4921	1.06773	0.800758	0.00361709	0.0476263	-1.3334	0.182399	0.891589	21.9524	46.4536	27.485	61.6822	44.1424	95.2369
CLIP3	ENSG00000105270	protein_coding	CAP-Gly domain containing linker protein 3 [Source:HGNC Symbol;Acc:HGNC:24314]	25999	30.0359	1.06001	0.997841	0.0023285	0.0475323	-1.06231	0.288096	0.911258	26.2209	18.0653	13.7425	30.8411	66.2136	25.132
WDR97	ENSG00000179698	protein_coding	WD repeat domain 97 [Source:HGNC Symbol;Acc:HGNC:26959]	340390	57.8774	1.05881	0.925688	0.00268609	0.0475529	-1.1438	0.252705	0.90158	67.0767	31.4852	13.7425	12.6993	98.5847	123.676
ADGRF4	ENSG00000153294	protein_coding	adhesion G protein-coupled receptor F4 [Source:HGNC Symbol;Acc:HGNC:19011]	221393	6.94989	1.05755	3.05801	0.000237528	0.0474909	-0.34583	0.72947	0.969825	0	0	13.7425	0	27.9568	0
FMO4	ENSG00000076258	protein_coding	flavin containing dimethylaniline monoxygenase 4 [Source:HGNC Symbol;Acc:HGNC:3772]	2329	87.2779	1.05698	0.742736	0.00413266	0.0476776	-1.42309	0.15471	0.882914	13.4153	94.4557	61.8414	163.276	113.299	77.38
MARCHF10	ENSG00000173838	protein_coding	membrane associated ring-CH-type finger 10 [Source:HGNC Symbol;Acc:HGNC:26655]	162333	9.80257	1.05419	2.73967	0.000299085	0.0474901	-0.384788	0.700395	0.96873	18.9034	0	0	39.912	0	0
KIAA1210	ENSG00000250423	protein_coding	KIAA1210 [Source:HGNC Symbol;Acc:HGNC:29218]	57481	10.0466	1.05417	2.40936	0.000387448	0.0474892	-0.437529	0.661728	0.965076	0	6.19382	13.7425	0	0	40.3434
B3GALT4	ENSG00000235863	protein_coding	beta-1,3-galactosyltransferase 4 [Source:HGNC Symbol;Acc:HGNC:919]	8705	30.718	1.05405	3.73231	0.000151964	0.047492	-0.282413	0.777626	0.979699	0	59.8736	0	0	20.5998	103.835
ANKHD1-EIF4EBP3	ENSG00000254996	protein_coding	ANKHD1-EIF4EBP3 readthrough [Source:HGNC Symbol;Acc:HGNC:33530]	404734	54.1898	1.05377	0.856992	0.00308737	0.0475803	-1.22961	0.218843	0.894091	19.5132	35.0983	51.5345	41.7262	144.198	33.0684
HTR7	ENSG00000148680	protein_coding	5-hydroxytryptamine receptor 7 [Source:HGNC Symbol;Acc:HGNC:5302]	3363	26.6845	1.05191	1.36969	0.00121153	0.0474927	-0.767988	0.442495	0.938815	0.609788	27.8722	24.0494	3.62836	33.8425	70.105
CC2D2B	ENSG00000188649	protein_coding	coiled-coil and C2 domain containing 2B [Source:HGNC Symbol;Acc:HGNC:31666]	387707	30.111	1.04967	1.09163	0.00190155	0.0475119	-0.961565	0.336268	0.922662	5.48809	32.5175	20.6138	47.1687	60.3279	14.5501
CREB3L3	ENSG00000060566	protein_coding	cAMP responsive element binding protein 3 like 3 [Source:HGNC Symbol;Acc:HGNC:18855]	84699	11.0049	1.0467	2.05018	0.000536594	0.0474882	-0.510542	0.609672	0.962465	6.70767	14.4522	0	27.2127	17.657	0
TXLNB	ENSG00000164440	protein_coding	taxilin beta [Source:HGNC Symbol;Acc:HGNC:21617]	167838	31.5572	1.04665	1.30982	0.00131867	0.0474946	-0.79908	0.424244	0.936794	6.09788	53.1636	1.71782	32.6553	89.7562	5.95231
C6orf52	ENSG00000137434	protein_coding	chromosome 6 open reading frame 52 [Source:HGNC Symbol;Acc:HGNC:20881]	347744	64.4378	1.04198	0.772832	0.00378776	0.0476405	-1.34826	0.177576	0.889489	14.6349	73.8096	37.7919	85.2666	70.6278	104.496
ASTN2	ENSG00000148219	protein_coding	astrotactin 2 [Source:HGNC Symbol;Acc:HGNC:17021]	23245	238.128	1.04156	0.406697	0.0140389	0.0503391	-2.56102	0.0104364	0.460733	164.033	96.0042	209.573	321.11	292.811	345.234
HS3ST5	ENSG00000249853	protein_coding	heparan sulfate-glucosamine 3-sulfotransferase 5 [Source:HGNC Symbol;Acc:HGNC:19419]	222537	5.34386	1.04146	2.59445	0.000335764	0.0474896	-0.401419	0.688111	0.966698	0	10.323	0	7.25673	5.88565	8.59778
CXXC4	ENSG00000168772	protein_coding	CXXC finger protein 4 [Source:HGNC Symbol;Acc:HGNC:24593]	80319	199.69	1.04105	0.60106	0.00624498	0.0479772	-1.73203	0.0832681	0.790344	26.2209	181.685	185.524	197.746	233.955	373.011
OTOP2	ENSG00000183034	protein_coding	otopetrin 2 [Source:HGNC Symbol;Acc:HGNC:19657]	92736	7.60997	1.04002	2.38818	0.000386932	0.047489	-0.435486	0.663209	0.965076	2.43915	7.22612	5.15345	30.8411	0	0
FAM163B	ENSG00000196990	protein_coding	family with sequence similarity 163 member B [Source:HGNC Symbol;Acc:HGNC:33277]	642968	10.39	1.03804	2.7381	0.000291082	0.0474901	-0.379111	0.704606	0.96873	0	0	20.6138	41.7262	0	0
PNPLA7	ENSG00000130653	protein_coding	patatin like phospholipase domain containing 7 [Source:HGNC Symbol;Acc:HGNC:24768]	375775	105.872	1.03737	0.58548	0.00661231	0.0480428	-1.77183	0.0764232	0.772584	98.7857	60.9059	48.0988	121.55	101.527	204.363
KIAA0825	ENSG00000185261	protein_coding	KIAA0825 [Source:HGNC Symbol;Acc:HGNC:28532]	285600	49.0922	1.03661	1.28785	0.00134082	0.0474947	-0.804915	0.420869	0.935931	6.70767	41.8083	48.0988	50.7971	147.141	0
THEGL	ENSG00000249693	protein_coding	theg spermatid protein like [Source:HGNC Symbol;Acc:HGNC:43771]	100506564	9.61142	1.03337	1.8944	0.000617132	0.0474877	-0.545488	0.585418	0.95915	0	8.77457	10.3069	7.25673	22.0712	9.25915
H2BC5	ENSG00000158373	protein_coding	H2B clustered histone 5 [Source:HGNC Symbol;Acc:HGNC:4747]	3017	559.833	1.03282	0.41155	0.0135132	0.0501132	-2.50958	0.0120875	0.480014	152.447	482.085	468.964	665.805	1130.05	459.65
EYA1	ENSG00000104313	protein_coding	EYA transcriptional coactivator and phosphatase 1 [Source:HGNC Symbol;Acc:HGNC:3519]	2138	65.166	1.03254	0.935116	0.00254332	0.0475424	-1.10418	0.269515	0.910184	48.1733	26.8399	53.2523	105.223	151.556	5.95231
UBA7	ENSG00000182179	protein_coding	ubiquitin like modifier activating enzyme 7 [Source:HGNC Symbol;Acc:HGNC:12471]	7318	61.6879	1.03245	0.82349	0.00329652	0.0475956	-1.25374	0.209935	0.893908	31.709	48.0021	41.2276	146.949	82.3991	19.841
NKX2-3	ENSG00000119919	protein_coding	NK2 homeobox 3 [Source:HGNC Symbol;Acc:HGNC:7836]	159296	89.5229	1.03245	0.593757	0.00632816	0.0479887	-1.73884	0.0820638	0.787619	62.1984	42.8406	72.1482	134.249	86.8134	138.887
THAP2	ENSG00000173451	protein_coding	THAP domain containing 2 [Source:HGNC Symbol;Acc:HGNC:20854]	83591	466.427	1.03208	0.325453	0.0232278	0.0559099	-3.17121	0.00151808	0.219194	417.705	263.237	237.059	613.194	479.681	787.689
CXCL8	ENSG00000169429	protein_coding	C-X-C motif chemokine ligand 8 [Source:HGNC Symbol;Acc:HGNC:6025]	3576	14.9342	1.02895	1.83785	0.000647388	0.0474876	-0.559864	0.575572	0.956707	0.609788	5.16151	24.0494	12.6993	47.0852	0
CDRT4	ENSG00000239704	protein_coding	CMT1A duplicated region transcript 4 [Source:HGNC Symbol;Acc:HGNC:14383]	284040	34.512	1.02543	1.35952	0.00119505	0.0474916	-0.754262	0.450692	0.939804	44.5145	0	24.0494	25.3986	13.2427	99.8665
CYB5D2	ENSG00000167740	protein_coding	cytochrome b5 domain containing 2 [Source:HGNC Symbol;Acc:HGNC:28471]	124936	1643.9	1.02432	0.170964	0.963546	0.176651	-5.99147	2.07954e-09	8.48246e-06	1139.08	940.428	1173.27	2371.14	2207.12	2032.38
FOXL2NB	ENSG00000206262	protein_coding	FOXL2 neighbor [Source:HGNC Symbol;Acc:HGNC:34428]	401089	9.57063	1.02431	2.31311	0.000406141	0.0474887	-0.442827	0.657891	0.965076	0.609788	3.09691	15.4603	0	38.2567	0
CARD9	ENSG00000187796	protein_coding	caspase recruitment domain family member 9 [Source:HGNC Symbol;Acc:HGNC:16391]	64170	81.915	1.02311	0.735258	0.00406293	0.0476665	-1.3915	0.164073	0.88481	23.7817	28.9045	111.658	101.594	85.3419	140.21
MFSD2B	ENSG00000205639	protein_coding	major facilitator superfamily domain containing 2B [Source:HGNC Symbol;Acc:HGNC:37207]	388931	3.71345	1.02303	3.09395	0.00023062	0.0474908	-0.330655	0.740905	0.974379	6.70767	0.516151	0	1.81418	13.2427	0
SCML4	ENSG00000146285	protein_coding	Scm polycomb group protein like 4 [Source:HGNC Symbol;Acc:HGNC:21397]	256380	3.62192	1.02007	3.41028	0.00018536	0.0474915	-0.299117	0.764851	0.978494	0	2.06461	5.15345	14.5135	0	0
SLC22A13	ENSG00000172940	protein_coding	solute carrier family 22 member 13 [Source:HGNC Symbol;Acc:HGNC:8494]	9390	13.0068	1.01794	1.8932	0.000616506	0.0474875	-0.537683	0.590796	0.960007	18.9034	6.70997	0	0	27.9568	24.4706
TAFA4	ENSG00000163377	protein_coding	TAFA chemokine like family member 4 [Source:HGNC Symbol;Acc:HGNC:21591]	151647	10.5942	1.01233	1.96491	0.000561711	0.0474876	-0.515205	0.60641	0.962465	0	12.3876	8.58908	27.2127	14.7141	0.661368
ATP8B4	ENSG00000104043	protein_coding	ATPase phospholipid transporting 8B4 (putative) [Source:HGNC Symbol;Acc:HGNC:13536]	79895	13.6915	1.01167	1.69449	0.000754136	0.0474873	-0.597037	0.550483	0.956311	0	10.323	17.1782	10.8851	33.8425	9.92051
C17orf49	ENSG00000258315	protein_coding	chromosome 17 open reading frame 49 [Source:HGNC Symbol;Acc:HGNC:28737]	124944	56.1953	1.00989	0.76479	0.00376391	0.047635	-1.32048	0.186674	0.893524	45.7341	38.7114	27.485	45.3546	58.8565	121.03
ISM1	ENSG00000101230	protein_coding	isthmin 1 [Source:HGNC Symbol;Acc:HGNC:16213]	140862	9.37795	1.00876	2.02262	0.000525639	0.0474877	-0.498742	0.617961	0.962465	3.65873	0	15.4603	14.5135	1.47141	21.1638
ZFR2	ENSG00000105278	protein_coding	zinc finger RNA binding protein 2 [Source:HGNC Symbol;Acc:HGNC:29189]	23217	2.80272	1.00771	3.71632	0.000156911	0.0474919	-0.271157	0.78627	0.980674	5.48809	0	0	5.44255	5.88565	0
CCT6B	ENSG00000132141	protein_coding	chaperonin containing TCP1 subunit 6B [Source:HGNC Symbol;Acc:HGNC:1621]	10693	121.006	1.00672	0.578076	0.00650643	0.0480178	-1.74151	0.0815942	0.785156	64.0278	66.0674	111.658	264.871	116.242	103.173
SP6	ENSG00000189120	protein_coding	Sp6 transcription factor [Source:HGNC Symbol;Acc:HGNC:14530]	80320	127.098	1.00307	0.53348	0.00774136	0.0482681	-1.88023	0.0600765	0.755222	79.8823	124.392	48.0988	165.091	155.97	189.151
STXBP5L	ENSG00000145087	protein_coding	syntaxin binding protein 5 like [Source:HGNC Symbol;Acc:HGNC:30757]	9515	24.5525	1.00286	1.62576	0.000816728	0.0474873	-0.616859	0.537327	0.954032	3.04894	45.4213	0	29.0269	69.1564	0.661368
BTBD19	ENSG00000222009	protein_coding	BTB domain containing 19 [Source:HGNC Symbol;Acc:HGNC:27145]	149478	25.8189	1.00281	1.20772	0.00148478	0.0474967	-0.830332	0.406351	0.933688	2.43915	22.1945	27.485	10.8851	45.6138	46.2957
SPNS1	ENSG00000169682	protein_coding	sphingolipid transporter 1 (putative) [Source:HGNC Symbol;Acc:HGNC:30621]	83985	68.4907	1.00208	0.861068	0.00292652	0.0475648	-1.16377	0.244518	0.90158	68.2963	19.6138	49.8166	48.9829	26.4854	197.749
TYW1B	ENSG00000277149	protein_coding	tRNA-yW synthesizing protein 1 homolog B [Source:HGNC Symbol;Acc:HGNC:33908]	441250	431.394	1.00205	0.285534	0.0317922	0.0644433	-3.50938	0.000449152	0.129126	251.233	296.787	316.078	518.856	534.123	671.288
FUT1	ENSG00000174951	protein_coding	fucosyltransferase 1 (H blood group) [Source:HGNC Symbol;Acc:HGNC:4012]	2523	35.0493	0.992545	0.889683	0.00277561	0.0475547	-1.11562	0.264586	0.910184	29.8796	19.6138	20.6138	52.6113	48.5566	39.0207
APOBEC3A	ENSG00000128383	protein_coding	apolipoprotein B mRNA editing enzyme catalytic subunit 3A [Source:HGNC Symbol;Acc:HGNC:17343]	200315	44.5833	0.990495	1.31076	0.00123891	0.0474912	-0.755662	0.449852	0.939804	31.709	57.2928	0	87.0807	1.47141	89.946
MCTP1	ENSG00000175471	protein_coding	multiple C2 and transmembrane domain containing 1 [Source:HGNC Symbol;Acc:HGNC:26183]	79772	60.2032	0.989662	0.734927	0.00395838	0.0476522	-1.34661	0.178105	0.889917	30.4894	26.3237	65.277	97.9658	61.7993	79.3641
FAM214B	ENSG00000005238	protein_coding	family with sequence similarity 214 member B [Source:HGNC Symbol;Acc:HGNC:25666]	80256	213.353	0.989525	0.475094	0.00977965	0.048789	-2.0828	0.0372695	0.665306	103.054	184.266	142.579	203.188	185.398	461.635
ARHGAP20	ENSG00000137727	protein_coding	Rho GTPase activating protein 20 [Source:HGNC Symbol;Acc:HGNC:18357]	57569	153.567	0.98789	0.485733	0.00932577	0.04866	-2.03381	0.0419705	0.687542	97.5661	123.876	87.6086	154.205	161.855	296.293
PPL	ENSG00000118898	protein_coding	periplakin [Source:HGNC Symbol;Acc:HGNC:9273]	5493	169.666	0.98461	0.46478	0.00999385	0.0488463	-2.11844	0.0341375	0.648413	107.933	85.165	149.45	290.269	225.126	160.051
ZNF487	ENSG00000243660	protein_coding	zinc finger protein 487 [Source:HGNC Symbol;Acc:HGNC:23488]	642819	159.598	0.983493	0.494712	0.00884657	0.0485292	-1.98801	0.0468104	0.708949	122.567	143.49	53.2523	224.959	222.183	191.135
PIK3IP1	ENSG00000100100	protein_coding	phosphoinositide-3-kinase interacting protein 1 [Source:HGNC Symbol;Acc:HGNC:24942]	113791	121.503	0.981095	0.615274	0.00565617	0.0478703	-1.59457	0.110809	0.844309	90.2487	61.9382	94.4799	74.3815	110.356	297.615
REP15	ENSG00000174236	protein_coding	RAB15 effector protein [Source:HGNC Symbol;Acc:HGNC:33748]	387849	23.5818	0.978992	1.51612	0.000921208	0.0474873	-0.645722	0.518459	0.952369	0	40.2598	6.87126	65.3106	19.1284	9.92051
SCHIP1	ENSG00000151967	protein_coding	schwannomin interacting protein 1 [Source:HGNC Symbol;Acc:HGNC:15678]	29970	12.5848	0.978589	1.56752	0.000870761	0.047487	-0.624291	0.532437	0.952665	4.26852	19.0976	1.71782	7.25673	27.9568	15.2115
CDKN2D	ENSG00000129355	protein_coding	cyclin dependent kinase inhibitor 2D [Source:HGNC Symbol;Acc:HGNC:1790]	1032	385.145	0.977984	0.367252	0.0164315	0.05145	-2.66298	0.0077452	0.424544	150.618	262.205	367.613	613.194	503.223	414.016
DHRS2	ENSG00000100867	protein_coding	dehydrogenase/reductase 2 [Source:HGNC Symbol;Acc:HGNC:18349]	10202	492.629	0.976365	0.424302	0.0120469	0.0495223	-2.30111	0.0213854	0.570139	123.787	576.025	295.464	700.274	526.766	733.457
FMN1	ENSG00000248905	protein_coding	formin 1 [Source:HGNC Symbol;Acc:HGNC:3768]	342184	40.853	0.975931	0.928212	0.00244113	0.0475327	-1.05141	0.29307	0.913147	35.9775	15.4845	30.9207	94.3375	48.5566	19.841
RXRG	ENSG00000143171	protein_coding	retinoid X receptor gamma [Source:HGNC Symbol;Acc:HGNC:10479]	6258	49.7025	0.975879	1.15999	0.00156795	0.0474979	-0.84128	0.400191	0.9332	0	66.0674	34.3563	72.5673	67.685	57.539
FAM167A	ENSG00000154319	protein_coding	family with sequence similarity 167 member A [Source:HGNC Symbol;Acc:HGNC:15549]	83648	180.998	0.974084	0.466791	0.00982738	0.0487953	-2.08677	0.0369093	0.663404	130.495	83.6165	152.886	341.066	179.512	198.41
RABGEF1	ENSG00000154710	protein_coding	RAB guanine nucleotide exchange factor 1 [Source:HGNC Symbol;Acc:HGNC:17676]	27342	176.569	0.973527	0.498862	0.0086199	0.0484697	-1.9515	0.0509981	0.724427	121.348	178.588	54.9701	239.472	269.269	195.765
HOXA1	ENSG00000105991	protein_coding	homeobox A1 [Source:HGNC Symbol;Acc:HGNC:5099]	3198	374.121	0.971865	0.399704	0.0136336	0.050141	-2.43146	0.015038	0.514675	151.837	230.204	379.637	553.326	306.054	623.67
MSS51	ENSG00000166343	protein_coding	MSS51 mitochondrial translational activator [Source:HGNC Symbol;Acc:HGNC:21000]	118490	100	0.969438	0.727586	0.00397412	0.0476521	-1.3324	0.182728	0.89183	33.5384	54.712	116.811	47.1687	97.1132	250.658
SYTL2	ENSG00000137501	protein_coding	synaptotagmin like 2 [Source:HGNC Symbol;Acc:HGNC:15585]	54843	160.845	0.969231	0.531346	0.00749159	0.0482066	-1.8241	0.0681363	0.759919	53.6614	106.843	168.346	157.834	185.398	292.986
GJC3	ENSG00000176402	protein_coding	gap junction protein gamma 3 [Source:HGNC Symbol;Acc:HGNC:17495]	349149	5.49657	0.968331	2.67219	0.000292385	0.0474896	-0.362374	0.717073	0.96873	0	9.29072	1.71782	7.25673	14.7141	0
SNX31	ENSG00000174226	protein_coding	sorting nexin 31 [Source:HGNC Symbol;Acc:HGNC:28605]	169166	29.7929	0.966862	1.45503	0.000998284	0.0474877	-0.664496	0.506373	0.951196	33.5384	26.8399	0	1.81418	14.7141	101.851
SCN3A	ENSG00000153253	protein_coding	sodium voltage-gated channel alpha subunit 3 [Source:HGNC Symbol;Acc:HGNC:10590]	6328	50.2161	0.965315	0.87256	0.00276547	0.0475514	-1.1063	0.268596	0.910184	10.3664	64.0028	27.485	47.1687	73.5706	78.7027
ST20-MTHFS	ENSG00000259332	protein_coding	ST20-MTHFS readthrough [Source:HGNC Symbol;Acc:HGNC:44655]	100528021	12.8933	0.965308	2.01774	0.000508501	0.0474872	-0.47841	0.632358	0.964356	15.8545	0	10.3069	21.7702	29.4283	0
ATAD3C	ENSG00000215915	protein_coding	ATPase family AAA domain containing 3C [Source:HGNC Symbol;Acc:HGNC:32151]	219293	74.8907	0.956825	0.76979	0.00346073	0.0476016	-1.24297	0.213879	0.893908	48.1733	17.033	89.3264	87.0807	52.9709	154.76
RINL	ENSG00000187994	protein_coding	Ras and Rab interactor like [Source:HGNC Symbol;Acc:HGNC:24795]	126432	34.56	0.953822	1.31398	0.00117711	0.0474887	-0.725902	0.467899	0.941506	0	54.712	15.4603	68.9389	47.0852	21.1638
H3-2	ENSG00000273213	protein_coding	H3.2 histone (putative) [Source:HGNC Symbol;Acc:HGNC:32060]	440686	13.6626	0.952691	1.79725	0.000636192	0.0474864	-0.530081	0.596056	0.960981	0	17.5491	10.3069	38.0978	1.47141	14.5501
TSSK6	ENSG00000178093	protein_coding	testis specific serine kinase 6 [Source:HGNC Symbol;Acc:HGNC:30410]	83983	89.8318	0.952377	0.603039	0.00575797	0.0478818	-1.5793	0.114268	0.846686	57.9299	66.0674	60.1235	68.9389	126.541	159.39
PHACTR1	ENSG00000112137	protein_coding	phosphatase and actin regulator 1 [Source:HGNC Symbol;Acc:HGNC:20990]	221692	57.0734	0.952167	0.909144	0.00252107	0.047536	-1.04732	0.294951	0.914149	12.8056	66.5835	37.7919	25.3986	47.0852	152.776
PLA2G4F	ENSG00000168907	protein_coding	phospholipase A2 group IVF [Source:HGNC Symbol;Acc:HGNC:27396]	255189	0.693734	0.952032	3.9723	0.000159465	0.0474925	-0.239668	0.810588	0.981418	1.21958	0	0	0	2.94283	0
H2BC11	ENSG00000124635	protein_coding	H2B clustered histone 11 [Source:HGNC Symbol;Acc:HGNC:4761]	8970	511.08	0.951511	0.272373	0.756287	0.315582	-3.49341	0.0004769	0.130164	382.947	379.887	280.004	585.981	757.778	679.886
SLA2	ENSG00000101082	protein_coding	Src like adaptor 2 [Source:HGNC Symbol;Acc:HGNC:17329]	84174	0.322087	0.944774	4.04502	0.000148894	0.0474926	-0.233565	0.815323	0.982071	0.609788	0	0	0	0	1.32274
CLTRN	ENSG00000147003	protein_coding	collectrin, amino acid transport regulator [Source:HGNC Symbol;Acc:HGNC:29437]	57393	102.888	0.944085	0.720942	0.00400683	0.0476535	-1.30952	0.19036	0.893524	60.9788	115.618	34.3563	48.9829	94.1704	263.224
ANGPTL6	ENSG00000130812	protein_coding	angiopoietin like 6 [Source:HGNC Symbol;Acc:HGNC:23140]	83854	13.9005	0.942857	1.78101	0.00064351	0.0474861	-0.529395	0.596531	0.960981	7.31746	19.0976	1.71782	19.956	35.3139	0
P4HA3	ENSG00000149380	protein_coding	prolyl 4-hydroxylase subunit alpha 3 [Source:HGNC Symbol;Acc:HGNC:30135]	283208	56.3236	0.941266	0.965355	0.00220619	0.0475193	-0.975047	0.329537	0.9202	35.3677	41.2921	39.5098	3.62836	97.1132	121.03
COL6A5	ENSG00000172752	protein_coding	collagen type VI alpha 5 chain [Source:HGNC Symbol;Acc:HGNC:26674]	256076	49.719	0.940572	0.780968	0.00338289	0.0475945	-1.20437	0.228448	0.898539	32.3188	48.5182	20.6138	59.868	79.4563	57.539
ADAM32	ENSG00000197140	protein_coding	ADAM metallopeptidase domain 32 [Source:HGNC Symbol;Acc:HGNC:15479]	203102	42.7635	0.939533	1.09689	0.00171812	0.0475008	-0.856546	0.391696	0.9332	43.295	43.8729	0	48.9829	52.9709	67.4595
CIB3	ENSG00000141977	protein_coding	calcium and integrin binding family member 3 [Source:HGNC Symbol;Acc:HGNC:24580]	117286	5.73978	0.937072	2.97978	0.000222863	0.0474904	-0.314477	0.753159	0.977065	0	0	12.0247	1.81418	20.5998	0
LURAP1	ENSG00000171357	protein_coding	leucine rich adaptor protein 1 [Source:HGNC Symbol;Acc:HGNC:32327]	541468	71.802	0.934789	0.757066	0.00353468	0.0476064	-1.23475	0.216923	0.894091	14.0251	77.4227	56.6879	112.479	67.685	102.512
TEKT4	ENSG00000163060	protein_coding	tektin 4 [Source:HGNC Symbol;Acc:HGNC:31012]	150483	2.56018	0.933187	3.80959	0.00013843	0.047492	-0.244958	0.806489	0.980674	0	5.16151	0	7.25673	2.94283	0
DAB1	ENSG00000173406	protein_coding	DAB adaptor protein 1 [Source:HGNC Symbol;Acc:HGNC:2661]	1600	40.3243	0.932738	0.998913	0.00203878	0.0475114	-0.933753	0.350431	0.92477	23.172	24.7753	36.0741	9.07091	39.7281	109.126
SAPCD1	ENSG00000228727	protein_coding	suppressor APC domain containing 1 [Source:HGNC Symbol;Acc:HGNC:13938]	401251	17.0486	0.932572	1.49672	0.000895125	0.047486	-0.623076	0.533234	0.952665	0.609788	6.19382	29.2029	12.6993	13.2427	40.3434
PCDHGB7	ENSG00000254122	protein_coding	protocadherin gamma subfamily B, 7 [Source:HGNC Symbol;Acc:HGNC:8714]	56099	9.04194	0.932174	2.54532	0.000304351	0.047489	-0.366231	0.714193	0.96873	0	0	18.896	23.5844	11.7713	0
CYP1A1	ENSG00000140465	protein_coding	cytochrome P450 family 1 subfamily A member 1 [Source:HGNC Symbol;Acc:HGNC:2595]	1543	142.756	0.931923	0.522032	0.0075073	0.048202	-1.78518	0.0742313	0.767478	120.128	95.488	77.3017	268.499	191.284	103.835
C13orf42	ENSG00000226792	protein_coding	chromosome 13 open reading frame 42 [Source:HGNC Symbol;Acc:HGNC:42693]	647166	2.70199	0.931902	3.50394	0.000159802	0.0474915	-0.265958	0.790271	0.980674	0	0.516151	5.15345	9.07091	1.47141	0
DNAI3	ENSG00000162643	protein_coding	dynein axonemal intermediate chain 3 [Source:HGNC Symbol;Acc:HGNC:30711]	126820	166.214	0.930438	0.503565	0.00806875	0.0483263	-1.8477	0.0646454	0.759769	171.35	68.6481	103.069	156.02	289.868	208.331
CHST1	ENSG00000175264	protein_coding	carbohydrate sulfotransferase 1 [Source:HGNC Symbol;Acc:HGNC:1969]	8534	25.2911	0.9304	1.16548	0.00149256	0.047494	-0.798296	0.424698	0.936862	17.6839	25.2914	8.58908	43.5404	50.028	6.61368
SHISA4	ENSG00000198892	protein_coding	shisa family member 4 [Source:HGNC Symbol;Acc:HGNC:27139]	149345	66.9781	0.929928	0.772463	0.00337244	0.0475918	-1.20385	0.228649	0.898539	26.8307	68.6481	42.9454	101.594	30.8997	130.951
DUSP5	ENSG00000138166	protein_coding	dual specificity phosphatase 5 [Source:HGNC Symbol;Acc:HGNC:3071]	1847	218.227	0.929553	0.448522	0.0101878	0.0488883	-2.07248	0.0382208	0.670549	151.227	109.424	190.678	435.404	203.055	219.574
CASTOR1	ENSG00000239282	protein_coding	cytosolic arginine sensor for mTORC1 subunit 1 [Source:HGNC Symbol;Acc:HGNC:34423]	652968	51.2845	0.929331	1.04667	0.00183431	0.0475036	-0.887892	0.374599	0.927502	5.48809	33.0337	68.7126	47.1687	11.7713	141.533
C15orf62	ENSG00000188277	protein_coding	chromosome 15 open reading frame 62 [Source:HGNC Symbol;Acc:HGNC:34489]	643338	25.9717	0.929195	1.77399	0.000632006	0.0474859	-0.523788	0.600426	0.960981	0	16.0007	37.7919	96.1517	5.88565	0
ZNF418	ENSG00000196724	protein_coding	zinc finger protein 418 [Source:HGNC Symbol;Acc:HGNC:20647]	147686	35.5665	0.925841	1.19383	0.00140022	0.0474918	-0.775521	0.438032	0.938409	25.6111	0.516151	48.0988	41.7262	67.685	29.7615
ZNF627	ENSG00000198551	protein_coding	zinc finger protein 627 [Source:HGNC Symbol;Acc:HGNC:30570]	199692	753.942	0.925444	0.2503	0.761674	0.281995	-3.69734	0.000217872	0.0935475	459.171	621.962	479.271	767.399	1041.76	1154.09
GALR2	ENSG00000182687	protein_coding	galanin receptor 2 [Source:HGNC Symbol;Acc:HGNC:4133]	8811	65.6923	0.924748	0.846289	0.00282424	0.047552	-1.09271	0.274521	0.910184	70.1256	25.2914	41.2276	21.7702	61.7993	173.94
SCG3	ENSG00000104112	protein_coding	secretogranin III [Source:HGNC Symbol;Acc:HGNC:13707]	29106	29.9139	0.9236	1.27145	0.00124571	0.0474891	-0.726415	0.467584	0.941506	0.609788	47.4859	13.7425	16.3276	47.0852	54.2321
TSPEAR	ENSG00000175894	protein_coding	thrombospondin type laminin G domain and EAR repeats [Source:HGNC Symbol;Acc:HGNC:1268]	54084	30.0879	0.921944	1.42437	0.000986102	0.0474864	-0.647263	0.517461	0.952151	24.3915	0.516151	37.7919	7.25673	105.942	4.62957
RCOR2	ENSG00000167771	protein_coding	REST corepressor 2 [Source:HGNC Symbol;Acc:HGNC:27455]	283248	414.111	0.921297	0.343648	0.0179488	0.0522413	-2.68094	0.00734166	0.424544	252.452	307.11	300.618	551.511	329.596	743.377
EIF4E1B	ENSG00000175766	protein_coding	eukaryotic translation initiation factor 4E family member 1B [Source:HGNC Symbol;Acc:HGNC:33179]	253314	7.49135	0.920118	2.67326	0.000276079	0.0474894	-0.344193	0.730701	0.969987	10.3664	0	5.15345	0	29.4283	0
LIPH	ENSG00000163898	protein_coding	lipase H [Source:HGNC Symbol;Acc:HGNC:18483]	200879	30.1466	0.91967	1.03744	0.00187241	0.0475043	-0.886483	0.375357	0.927502	39.6362	12.3876	10.3069	25.3986	38.2567	54.8935
FOXD4L1	ENSG00000184492	protein_coding	forkhead box D4 like 1 [Source:HGNC Symbol;Acc:HGNC:18521]	200350	68.4782	0.917886	0.991784	0.00203356	0.0475103	-0.92549	0.354711	0.925204	61.5886	38.1952	42.9454	1.81418	76.5135	189.812
TMOD4	ENSG00000163157	protein_coding	tropomodulin 4 [Source:HGNC Symbol;Acc:HGNC:11874]	29765	71.9309	0.917044	0.781974	0.00324724	0.0475812	-1.17273	0.240905	0.90158	29.8796	20.1299	101.351	101.594	52.9709	125.66
EGFLAM	ENSG00000164318	protein_coding	EGF like, fibronectin type III and laminin G domains [Source:HGNC Symbol;Acc:HGNC:26810]	133584	60.4537	0.916668	0.738283	0.00364325	0.0476141	-1.24162	0.214376	0.893908	27.4405	28.9045	70.4304	94.3375	66.2136	75.3959
SCN3B	ENSG00000166257	protein_coding	sodium voltage-gated channel beta subunit 3 [Source:HGNC Symbol;Acc:HGNC:20665]	55800	121.054	0.915672	0.725017	0.00383723	0.0476332	-1.26297	0.206601	0.893524	57.9299	158.975	34.3563	94.3375	63.2707	317.456
HPCA	ENSG00000121905	protein_coding	hippocalcin [Source:HGNC Symbol;Acc:HGNC:5144]	3208	16.136	0.915631	1.39862	0.0010159	0.0474862	-0.654665	0.512683	0.951429	19.5132	5.16151	8.58908	27.2127	32.3711	3.96821
BBC3	ENSG00000105327	protein_coding	BCL2 binding component 3 [Source:HGNC Symbol;Acc:HGNC:17868]	27113	584.359	0.914986	0.263605	0.72339	0.307131	-3.47105	0.000518437	0.132169	313.431	428.922	475.835	722.045	718.049	847.873
UTF1	ENSG00000171794	protein_coding	undifferentiated embryonic cell transcription factor 1 [Source:HGNC Symbol;Acc:HGNC:12634]	8433	37.9422	0.913858	0.854336	0.00272899	0.0475448	-1.06967	0.284768	0.910601	29.2698	20.6461	29.2029	54.4255	41.1996	52.9094
GPR179	ENSG00000277399	protein_coding	G protein-coupled receptor 179 [Source:HGNC Symbol;Acc:HGNC:31371]	440435	32.3716	0.913662	0.9622	0.0021613	0.0475152	-0.949555	0.342338	0.92477	37.8069	17.033	12.0247	43.5404	44.1424	39.6821
MTHFS	ENSG00000136371	protein_coding	methenyltetrahydrofolate synthetase [Source:HGNC Symbol;Acc:HGNC:7437]	10588	374.627	0.913119	0.403731	0.0125293	0.0496762	-2.2617	0.0237158	0.583629	160.984	303.497	317.796	424.519	294.283	746.684
DUSP23	ENSG00000158716	protein_coding	dual specificity phosphatase 23 [Source:HGNC Symbol;Acc:HGNC:21480]	54935	8.21764	0.91124	2.55165	0.00030862	0.047489	-0.357119	0.721003	0.968775	12.8056	4.12921	0	0	32.3711	0
MMP13	ENSG00000137745	protein_coding	matrix metallopeptidase 13 [Source:HGNC Symbol;Acc:HGNC:7159]	4322	9.36943	0.910563	1.91894	0.000533023	0.0474862	-0.474514	0.635133	0.965076	10.9762	0	8.58908	14.5135	16.1855	5.95231
MAOB	ENSG00000069535	protein_coding	monoamine oxidase B [Source:HGNC Symbol;Acc:HGNC:6834]	4129	14.7146	0.909902	1.38647	0.00101017	0.0474853	-0.656274	0.511648	0.951429	14.0251	9.80688	6.87126	14.5135	7.35706	35.7138
PCDHGB2	ENSG00000253910	protein_coding	protocadherin gamma subfamily B, 2 [Source:HGNC Symbol;Acc:HGNC:8709]	56103	17.9565	0.908233	1.65247	0.000723328	0.0474853	-0.549621	0.582579	0.958834	0	33.5498	3.43563	43.5404	20.5998	6.61368
CCDC151	ENSG00000198003	protein_coding	coiled-coil domain containing 151 [Source:HGNC Symbol;Acc:HGNC:28303]	115948	247.773	0.90668	0.367621	0.0151958	0.0507994	-2.46634	0.01365	0.50732	212.816	147.103	156.321	368.279	297.225	304.89
MYLPF	ENSG00000180209	protein_coding	myosin light chain, phosphorylatable, fast skeletal muscle [Source:HGNC Symbol;Acc:HGNC:29824]	29895	14.6998	0.906589	1.74403	0.000648298	0.0474855	-0.519826	0.603185	0.96156	21.9524	8.25842	0	30.8411	26.4854	0.661368
HSFX2	ENSG00000268738	protein_coding	heat shock transcription factor family, X-linked 2 [Source:HGNC Symbol;Acc:HGNC:32701]	100130086	18.6843	0.905633	1.63761	0.000736925	0.0474852	-0.55302	0.580249	0.958373	0	35.0983	3.43563	47.1687	19.1284	7.27504
ZHX1-C8orf76	ENSG00000259305	protein_coding	ZHX1-C8orf76 readthrough [Source:HGNC Symbol;Acc:HGNC:42975]	100533106	96.7963	0.903628	0.901828	0.00242262	0.0475271	-1.002	0.316346	0.916202	15.2447	120.779	66.9948	50.7971	22.0712	304.89
C1orf116	ENSG00000182795	protein_coding	chromosome 1 open reading frame 116 [Source:HGNC Symbol;Acc:HGNC:28667]	79098	43.4459	0.902792	0.924238	0.00229907	0.0475207	-0.976796	0.32867	0.919949	6.70767	46.4536	37.7919	70.7531	50.028	48.9412
PIP5KL1	ENSG00000167103	protein_coding	phosphatidylinositol-4-phosphate 5-kinase like 1 [Source:HGNC Symbol;Acc:HGNC:28711]	138429	45.8205	0.902526	0.811839	0.00302525	0.0475639	-1.11171	0.266265	0.910184	32.3188	39.2275	24.0494	65.3106	35.3139	78.7027
WFIKKN1	ENSG00000127578	protein_coding	WAP, follistatin/kazal, immunoglobulin, kunitz and netrin domain containing 1 [Source:HGNC Symbol;Acc:HGNC:30912]	117166	65.9809	0.900557	0.804039	0.00304921	0.047565	-1.12004	0.262696	0.910086	93.2976	26.8399	17.1782	99.78	52.9709	105.819
GGTLC2	ENSG00000100121	protein_coding	gamma-glutamyltransferase light chain 2 [Source:HGNC Symbol;Acc:HGNC:18596]	91227	34.3793	0.900306	1.00677	0.00192447	0.047505	-0.894251	0.371187	0.926826	13.4153	19.6138	39.5098	19.956	85.3419	28.4388
C22orf23	ENSG00000128346	protein_coding	chromosome 22 open reading frame 23 [Source:HGNC Symbol;Acc:HGNC:18589]	84645	137.82	0.900193	0.649918	0.00464725	0.0477186	-1.38509	0.166026	0.886453	18.9034	119.747	151.168	188.675	155.97	192.458
TMEM236	ENSG00000148483	protein_coding	transmembrane protein 236 [Source:HGNC Symbol;Acc:HGNC:23473]	653567	27.6983	0.896567	1.04391	0.00178658	0.0475001	-0.858853	0.390422	0.9332	20.123	10.8392	27.485	21.7702	58.8565	27.1161
ANKK1	ENSG00000170209	protein_coding	ankyrin repeat and kinase domain containing 1 [Source:HGNC Symbol;Acc:HGNC:21027]	255239	14.2517	0.896129	1.82856	0.000583564	0.0474856	-0.490075	0.624081	0.963715	23.172	0	6.87126	1.81418	7.35706	46.2957
TTC6	ENSG00000139865	protein_coding	tetratricopeptide repeat domain 6 [Source:HGNC Symbol;Acc:HGNC:19739]	319089	44.024	0.894838	1.28857	0.00116264	0.0474868	-0.694445	0.487403	0.947386	44.5145	35.0983	12.0247	134.249	38.2567	0
TMPRSS5	ENSG00000166682	protein_coding	transmembrane serine protease 5 [Source:HGNC Symbol;Acc:HGNC:14908]	80975	44.1302	0.893393	1.03532	0.0018284	0.0475015	-0.862915	0.388184	0.9332	14.6349	52.6474	25.7672	9.07091	32.3711	130.289
NUTM2B	ENSG00000188199	protein_coding	NUT family member 2B [Source:HGNC Symbol;Acc:HGNC:23445]	729262	111.863	0.89315	0.618557	0.00494491	0.0477518	-1.44393	0.14876	0.880303	31.0992	77.9389	127.118	161.462	167.741	105.819
CKLF-CMTM1	ENSG00000254788	protein_coding	CKLF-CMTM1 readthrough [Source:HGNC Symbol;Acc:HGNC:39977]	100529251	25.0077	0.892155	1.70064	0.000667783	0.047485	-0.524598	0.599863	0.960981	46.3439	5.67766	0	67.1247	30.8997	0
TTC23L	ENSG00000205838	protein_coding	tetratricopeptide repeat domain 23 like [Source:HGNC Symbol;Acc:HGNC:26355]	153657	32.508	0.890835	1.136	0.00149111	0.0474921	-0.784188	0.43293	0.938409	9.14682	8.77457	51.5345	52.6113	8.82848	64.1526
CACNG6	ENSG00000130433	protein_coding	calcium voltage-gated channel auxiliary subunit gamma 6 [Source:HGNC Symbol;Acc:HGNC:13625]	59285	12.796	0.890416	1.97099	0.000488649	0.0474863	-0.451761	0.651442	0.965076	0	1.54845	25.7672	9.07091	39.7281	0.661368
EBF1	ENSG00000164330	protein_coding	EBF transcription factor 1 [Source:HGNC Symbol;Acc:HGNC:3126]	1879	40.4682	0.889201	0.904943	0.0023725	0.0475233	-0.982605	0.325802	0.919448	21.9524	32.5175	30.9207	18.1418	82.3991	56.8776
CFAP43	ENSG00000197748	protein_coding	cilia and flagella associated protein 43 [Source:HGNC Symbol;Acc:HGNC:26684]	80217	274.812	0.88692	0.389869	0.0129475	0.0498211	-2.27492	0.0229108	0.576872	165.862	164.652	249.083	400.934	435.538	232.801
COPZ2	ENSG00000005243	protein_coding	COPI coat complex subunit zeta 2 [Source:HGNC Symbol;Acc:HGNC:19356]	51226	124.345	0.885046	0.676572	0.0042843	0.0476762	-1.30813	0.190828	0.893524	39.0264	96.0042	128.836	45.3546	173.627	263.224
CFAP69	ENSG00000105792	protein_coding	cilia and flagella associated protein 69 [Source:HGNC Symbol;Acc:HGNC:26107]	79846	333.414	0.884819	0.366318	0.015015	0.0507073	-2.41544	0.0157162	0.524389	215.865	166.201	324.667	331.995	426.71	535.046
GRIN1	ENSG00000176884	protein_coding	glutamate ionotropic receptor NMDA type subunit 1 [Source:HGNC Symbol;Acc:HGNC:4584]	2902	26.2274	0.883022	1.10959	0.00163954	0.047497	-0.795812	0.426142	0.93724	11.586	31.4852	12.0247	43.5404	11.7713	46.9571
TNFAIP8L3	ENSG00000183578	protein_coding	TNF alpha induced protein 8 like 3 [Source:HGNC Symbol;Acc:HGNC:20620]	388121	46.8329	0.882666	0.890758	0.00242204	0.0475252	-0.990916	0.321727	0.917444	7.92725	41.8083	49.8166	50.7971	55.9137	74.7345
ZNF20	ENSG00000132010	protein_coding	zinc finger protein 20 [Source:HGNC Symbol;Acc:HGNC:12992]	7568	2.24564	0.882632	3.81994	0.000131945	0.0474919	-0.231059	0.817269	0.982071	0	4.64536	0	0	8.82848	0
SPATA6	ENSG00000132122	protein_coding	spermatogenesis associated 6 [Source:HGNC Symbol;Acc:HGNC:18309]	54558	239.057	0.882464	0.466101	0.00893067	0.0485235	-1.89329	0.0583192	0.75328	117.689	105.295	285.157	214.074	364.91	347.218
C1orf162	ENSG00000143110	protein_coding	chromosome 1 open reading frame 162 [Source:HGNC Symbol;Acc:HGNC:28344]	128346	94.7808	0.881694	0.616886	0.0051105	0.0477751	-1.42927	0.152928	0.882914	87.8095	72.2612	39.5098	76.1957	123.599	169.31
PLXDC1	ENSG00000161381	protein_coding	plexin domain containing 1 [Source:HGNC Symbol;Acc:HGNC:20945]	57125	75.9279	0.880809	0.733681	0.00356553	0.0476033	-1.20053	0.229932	0.898539	84.1508	16.5168	60.1235	72.5673	117.713	104.496
MDH1B	ENSG00000138400	protein_coding	malate dehydrogenase 1B [Source:HGNC Symbol;Acc:HGNC:17836]	130752	70.4913	0.874831	0.718767	0.00370258	0.047615	-1.21713	0.223556	0.895536	23.172	56.7766	70.4304	54.4255	97.1132	121.03
ANKRD31	ENSG00000145700	protein_coding	ankyrin repeat domain 31 [Source:HGNC Symbol;Acc:HGNC:26853]	256006	122.194	0.874668	0.8224	0.00279725	0.0475456	-1.06356	0.28753	0.911258	10.9762	79.4873	170.064	34.4695	232.483	205.685
PCDHB9	ENSG00000177839	protein_coding	protocadherin beta 9 [Source:HGNC Symbol;Acc:HGNC:8694]	56127	7.94114	0.873245	2.33813	0.000343189	0.0474879	-0.37348	0.708791	0.96873	0	8.25842	8.58908	7.25673	23.5426	0
XYLT1	ENSG00000103489	protein_coding	xylosyltransferase 1 [Source:HGNC Symbol;Acc:HGNC:15516]	64131	24.13	0.873213	1.55365	0.00078704	0.0474843	-0.562042	0.574088	0.956707	43.9048	0	6.87126	68.9389	5.88565	19.1797
CLDN4	ENSG00000189143	protein_coding	claudin 4 [Source:HGNC Symbol;Acc:HGNC:2046]	1364	17.5593	0.872981	1.75951	0.000607117	0.0474849	-0.496151	0.619788	0.963104	25.0013	0	12.0247	54.4255	13.2427	0.661368
ABTB2	ENSG00000166016	protein_coding	ankyrin repeat and BTB domain containing 2 [Source:HGNC Symbol;Acc:HGNC:23842]	25841	647.777	0.87135	0.266726	0.6551	0.325251	-3.26684	0.00108754	0.188769	392.704	488.795	491.295	930.675	974.075	609.119
FGD5	ENSG00000154783	protein_coding	FYVE, RhoGEF and PH domain containing 5 [Source:HGNC Symbol;Acc:HGNC:19117]	152273	29.4892	0.868821	1.09425	0.00158905	0.0474933	-0.793989	0.427202	0.93724	9.14682	33.0337	20.6138	9.07091	51.4994	53.5708
ATP8B1	ENSG00000081923	protein_coding	ATPase phospholipid transporting 8B1 [Source:HGNC Symbol;Acc:HGNC:3706]	5205	66.6881	0.867781	0.818488	0.00283962	0.0475479	-1.06022	0.289043	0.911776	38.4167	55.7443	48.0988	70.7531	19.1284	167.987
LETM2	ENSG00000165046	protein_coding	leucine zipper and EF-hand containing transmembrane protein 2 [Source:HGNC Symbol;Acc:HGNC:14648]	137994	537.767	0.86776	0.30423	0.0222058	0.0549717	-2.85232	0.00434015	0.342096	342.701	273.56	530.805	584.167	772.492	722.875
DMC1	ENSG00000100206	protein_coding	DNA meiotic recombinase 1 [Source:HGNC Symbol;Acc:HGNC:2927]	11144	811.818	0.866208	0.272714	0.0295392	0.0615926	-3.17625	0.0014919	0.21744	578.689	630.737	517.062	662.177	1127.1	1355.14
GADD45A	ENSG00000116717	protein_coding	growth arrest and DNA damage inducible alpha [Source:HGNC Symbol;Acc:HGNC:4095]	1647	3411.76	0.865257	0.19074	0.771261	0.203457	-4.53633	5.72429e-06	0.00518876	1687.89	2391.33	3184.83	4241.56	4353.91	4611.05
C3orf18	ENSG00000088543	protein_coding	chromosome 3 open reading frame 18 [Source:HGNC Symbol;Acc:HGNC:24837]	51161	340.929	0.863159	0.362345	0.0149308	0.0506533	-2.38214	0.0172121	0.543198	277.454	205.944	243.93	371.907	313.411	632.929
HUS1B	ENSG00000188996	protein_coding	HUS1 checkpoint clamp component B [Source:HGNC Symbol;Acc:HGNC:16485]	135458	20.3719	0.860546	1.52865	0.0007899	0.0474838	-0.562947	0.573471	0.956707	9.14682	10.323	24.0494	27.2127	51.4994	0
SOX15	ENSG00000129194	protein_coding	SRY-box transcription factor 15 [Source:HGNC Symbol;Acc:HGNC:11196]	6665	1.55355	0.860256	3.86492	0.00012171	0.047492	-0.22258	0.823862	0.982472	0	0	3.43563	0	5.88565	0
NR4A2	ENSG00000153234	protein_coding	nuclear receptor subfamily 4 group A member 2 [Source:HGNC Symbol;Acc:HGNC:7981]	4929	237.484	0.860153	0.430989	0.0102633	0.0488867	-1.99577	0.0459594	0.708949	111.591	167.233	230.187	261.242	228.069	426.582
TEC	ENSG00000135605	protein_coding	tec protein tyrosine kinase [Source:HGNC Symbol;Acc:HGNC:11719]	7006	204.936	0.8597	0.410992	0.0113607	0.0492349	-2.09177	0.0364593	0.659865	173.18	124.909	139.143	268.499	197.169	326.716
GGN	ENSG00000179168	protein_coding	gametogenetin [Source:HGNC Symbol;Acc:HGNC:18869]	199720	7.99759	0.859127	2.34059	0.000335523	0.0474878	-0.367055	0.713578	0.96873	0	5.16151	12.0247	7.25673	23.5426	0
PSMB11	ENSG00000222028	protein_coding	proteasome subunit beta 11 [Source:HGNC Symbol;Acc:HGNC:31963]	122706	4.1837	0.858856	3.56864	0.000144685	0.0474915	-0.240668	0.809813	0.981284	0	8.77457	0	16.3276	0	0
SERPINF2	ENSG00000167711	protein_coding	serpin family F member 2 [Source:HGNC Symbol;Acc:HGNC:9075]	5345	15.8417	0.857751	1.90638	0.000504723	0.0474856	-0.449936	0.652756	0.965076	0	0	34.3563	19.956	23.5426	17.1956
CCDC194	ENSG00000269720	protein_coding	coiled-coil domain containing 194 [Source:HGNC Symbol;Acc:HGNC:53438]	110806280	6.04678	0.857702	2.58308	0.000278826	0.0474888	-0.332047	0.739854	0.973662	4.26852	6.70997	1.71782	23.5844	0	0
FILIP1	ENSG00000118407	protein_coding	filamin A interacting protein 1 [Source:HGNC Symbol;Acc:HGNC:21015]	27145	18.8535	0.857411	1.58251	0.000741677	0.047484	-0.541804	0.587954	0.960007	3.65873	14.4522	22.3316	0	64.7422	7.93641
PEG10	ENSG00000242265	protein_coding	paternally expressed 10 [Source:HGNC Symbol;Acc:HGNC:14005]	23089	51.9203	0.85506	0.790052	0.00299459	0.0475564	-1.08228	0.279127	0.910184	44.5145	25.8076	41.2276	54.4255	39.7281	105.819
AP1S3	ENSG00000152056	protein_coding	adaptor related protein complex 1 subunit sigma 3 [Source:HGNC Symbol;Acc:HGNC:18971]	130340	442.968	0.854989	0.451822	0.00924738	0.0485982	-1.89232	0.0584489	0.75328	264.648	189.944	496.449	263.056	457.609	986.099
C16orf96	ENSG00000205832	protein_coding	chromosome 16 open reading frame 96 [Source:HGNC Symbol;Acc:HGNC:40031]	342346	39.4312	0.854168	1.45835	0.000866944	0.0474836	-0.585707	0.558072	0.95641	55.4907	0	29.2029	1.81418	19.1284	130.951
TIGD4	ENSG00000169989	protein_coding	tigger transposable element derived 4 [Source:HGNC Symbol;Acc:HGNC:18335]	201798	119.885	0.853158	0.609344	0.00501657	0.0477574	-1.40013	0.161476	0.88481	30.4894	99.6172	127.118	197.746	135.37	128.967
PGF	ENSG00000119630	protein_coding	placental growth factor [Source:HGNC Symbol;Acc:HGNC:8893]	5228	605.543	0.851278	0.267857	0.621415	0.336506	-3.17811	0.00148239	0.21744	374.41	375.242	549.701	878.064	656.25	799.593
TSNAXIP1	ENSG00000102904	protein_coding	translin associated factor X interacting protein 1 [Source:HGNC Symbol;Acc:HGNC:18586]	55815	96.9815	0.849391	0.659693	0.00431755	0.0476736	-1.28755	0.197901	0.893524	125.616	37.1629	44.6632	88.8949	116.242	169.31
ARHGAP24	ENSG00000138639	protein_coding	Rho GTPase activating protein 24 [Source:HGNC Symbol;Acc:HGNC:25361]	83478	168.24	0.847797	0.523609	0.00681352	0.0480431	-1.61914	0.105417	0.831896	188.425	67.6158	104.787	130.621	250.14	267.854
MND1	ENSG00000121211	protein_coding	meiotic nuclear divisions 1 [Source:HGNC Symbol;Acc:HGNC:24839]	84057	27.1299	0.847734	1.3424	0.00102218	0.0474839	-0.631505	0.52771	0.952665	0.609788	28.9045	29.2029	7.25673	22.0712	74.7345
TNFRSF13C	ENSG00000159958	protein_coding	TNF receptor superfamily member 13C [Source:HGNC Symbol;Acc:HGNC:17755]	115650	147.052	0.846125	0.507225	0.00723738	0.0481249	-1.66815	0.0952868	0.813356	54.8809	134.199	127.118	170.533	197.169	198.41
FSIP1	ENSG00000150667	protein_coding	fibrous sheath interacting protein 1 [Source:HGNC Symbol;Acc:HGNC:21674]	161835	46.7328	0.844702	0.926986	0.00213712	0.0475093	-0.911234	0.362172	0.926826	20.123	37.1629	42.9454	58.0538	108.885	13.2274
XKR5	ENSG00000275591	protein_coding	XK related 5 [Source:HGNC Symbol;Acc:HGNC:20782]	389610	174.218	0.841673	0.483379	0.00794883	0.048275	-1.74123	0.0816437	0.785156	90.2487	124.909	161.475	143.32	198.641	326.716
CNBD2	ENSG00000149646	protein_coding	cyclic nucleotide binding domain containing 2 [Source:HGNC Symbol;Acc:HGNC:16145]	140894	153.211	0.841648	0.503364	0.00732229	0.048141	-1.67205	0.0945153	0.81335	67.0767	160.007	101.351	195.932	242.783	152.115
FAM83A	ENSG00000147689	protein_coding	family with sequence similarity 83 member A [Source:HGNC Symbol;Acc:HGNC:28210]	84985	3.17736	0.841417	3.58911	0.000145769	0.0474915	-0.234436	0.814646	0.982071	6.70767	0	0	10.8851	1.47141	0
EVPL	ENSG00000167880	protein_coding	envoplakin [Source:HGNC Symbol;Acc:HGNC:3503]	2125	18.2327	0.841119	1.45919	0.000857519	0.0474833	-0.576428	0.564326	0.95641	20.7328	6.19382	12.0247	34.4695	35.3139	0.661368
VAMP5	ENSG00000168899	protein_coding	vesicle associated membrane protein 5 [Source:HGNC Symbol;Acc:HGNC:12646]	10791	34.0582	0.838548	1.31355	0.00105602	0.0474838	-0.638382	0.523225	0.952665	0	37.679	36.0741	14.5135	42.671	73.4118
CGB1	ENSG00000267631	protein_coding	chorionic gonadotropin subunit beta 1 [Source:HGNC Symbol;Acc:HGNC:16721]	114335	6.89315	0.836505	2.19832	0.000374487	0.0474869	-0.38052	0.703559	0.96873	9.75661	0	5.15345	1.81418	14.7141	9.92051
OXGR1	ENSG00000165621	protein_coding	oxoglutarate receptor 1 [Source:HGNC Symbol;Acc:HGNC:4531]	27199	34.7765	0.836454	1.08962	0.00154203	0.0474905	-0.767659	0.44269	0.938815	43.295	6.19382	25.7672	9.07091	58.8565	65.4754
H2BC15	ENSG00000233822	protein_coding	H2B clustered histone 15 [Source:HGNC Symbol;Acc:HGNC:4749]	8341	404.66	0.834135	0.293749	0.0231975	0.0556808	-2.83962	0.00451673	0.349265	315.87	297.819	257.672	442.66	610.636	503.301
HSFX1	ENSG00000171116	protein_coding	heat shock transcription factor family, X-linked 1 [Source:HGNC Symbol;Acc:HGNC:29603]	100506164	18.0796	0.832928	1.64985	0.000666983	0.0474837	-0.504852	0.613663	0.962465	0	35.0983	3.43563	43.5404	19.1284	7.27504
FES	ENSG00000182511	protein_coding	FES proto-oncogene, tyrosine kinase [Source:HGNC Symbol;Acc:HGNC:3657]	2242	19.4069	0.832218	1.71501	0.000607158	0.0474841	-0.485255	0.627495	0.963715	0	6.19382	36.0741	30.8411	42.671	0.661368
SIRT4	ENSG00000089163	protein_coding	sirtuin 4 [Source:HGNC Symbol;Acc:HGNC:14932]	23409	130.471	0.831981	0.667697	0.00409603	0.0476471	-1.24605	0.212747	0.893908	96.3465	145.555	37.7919	134.249	306.054	62.8299
NUTM2E	ENSG00000228570	protein_coding	NUT family member 2E [Source:HGNC Symbol;Acc:HGNC:23448]	283008	74.4017	0.831648	0.781734	0.00296343	0.0475521	-1.06385	0.287396	0.911258	11.586	57.2928	92.762	121.55	70.6278	92.5915
PLK3	ENSG00000173846	protein_coding	polo like kinase 3 [Source:HGNC Symbol;Acc:HGNC:2154]	1263	247.98	0.830835	0.455974	0.0087879	0.0484704	-1.82211	0.0684378	0.759919	134.153	144.522	257.672	429.961	357.553	164.019
IRF2	ENSG00000168310	protein_coding	interferon regulatory factor 2 [Source:HGNC Symbol;Acc:HGNC:6117]	3660	398.279	0.829258	0.302431	0.0215059	0.0544276	-2.74197	0.0061071	0.398574	269.526	297.819	292.029	618.636	513.523	398.143
CRYBB3	ENSG00000100053	protein_coding	crystallin beta B3 [Source:HGNC Symbol;Acc:HGNC:2400]	1417	54.2493	0.82846	0.96491	0.00193346	0.0475003	-0.858587	0.390568	0.9332	66.4669	10.323	41.2276	29.0269	25.014	153.437
ZNF425	ENSG00000204947	protein_coding	zinc finger protein 425 [Source:HGNC Symbol;Acc:HGNC:20690]	155054	466.852	0.825888	0.333425	0.0171541	0.051737	-2.47698	0.0132498	0.496976	210.377	333.95	468.964	558.768	709.221	519.835
INPP1	ENSG00000151689	protein_coding	inositol polyphosphate-1-phosphatase [Source:HGNC Symbol;Acc:HGNC:6071]	3628	795.484	0.825494	0.231447	0.66527	0.265161	-3.56667	0.00036154	0.117978	457.951	612.156	654.488	1043.15	915.219	1089.93
ZNF670	ENSG00000277462	protein_coding	zinc finger protein 670 [Source:HGNC Symbol;Acc:HGNC:28167]	93474	378.681	0.825066	0.372743	0.0134064	0.0499749	-2.2135	0.0268631	0.602071	204.889	425.825	187.242	429.961	448.781	575.39
POU3F1	ENSG00000185668	protein_coding	POU class 3 homeobox 1 [Source:HGNC Symbol;Acc:HGNC:9214]	5453	108.045	0.823597	0.553035	0.00594881	0.0478874	-1.48923	0.136427	0.869661	110.372	59.3574	63.5592	141.506	160.384	113.094
ABCB11	ENSG00000073734	protein_coding	ATP binding cassette subfamily B member 11 [Source:HGNC Symbol;Acc:HGNC:42]	8647	2.28446	0.821314	3.81776	0.000123766	0.0474918	-0.21513	0.829666	0.983399	4.87831	0	0	0	8.82848	0
BCL2A1	ENSG00000140379	protein_coding	BCL2 related protein A1 [Source:HGNC Symbol;Acc:HGNC:991]	597	7.16504	0.819419	2.43252	0.000299177	0.047488	-0.33686	0.736223	0.972777	0	10.323	5.15345	5.44255	22.0712	0
CORO1A	ENSG00000102879	protein_coding	coronin 1A [Source:HGNC Symbol;Acc:HGNC:2252]	11151	150.734	0.818594	0.581744	0.00531068	0.047791	-1.40714	0.159387	0.884354	143.3	91.3588	91.0442	319.296	191.284	68.1209
SLC26A7	ENSG00000147606	protein_coding	solute carrier family 26 member 7 [Source:HGNC Symbol;Acc:HGNC:14467]	115111	24.7178	0.816771	1.61285	0.000683907	0.0474832	-0.506415	0.612565	0.962465	0	48.0021	5.15345	72.5673	20.5998	1.9841
CREBRF	ENSG00000164463	protein_coding	CREB3 regulatory factor [Source:HGNC Symbol;Acc:HGNC:24050]	153222	1334.69	0.81505	0.179317	0.726114	0.19109	-4.54531	5.48542e-06	0.00518876	1025.05	853.198	1027.25	1572.9	1721.55	1808.18
ZNF501	ENSG00000186446	protein_coding	zinc finger protein 501 [Source:HGNC Symbol;Acc:HGNC:23717]	115560	213.051	0.814718	0.436138	0.00955601	0.048667	-1.86803	0.0617582	0.756808	214.036	148.652	99.6333	205.003	273.683	337.297
ZNF423	ENSG00000102935	protein_coding	zinc finger protein 423 [Source:HGNC Symbol;Acc:HGNC:16762]	23090	293.559	0.814573	0.393317	0.0117416	0.0493445	-2.07103	0.0383558	0.671588	158.545	245.688	233.623	400.934	494.395	228.172
RBMS3	ENSG00000144642	protein_coding	RNA binding motif single stranded interacting protein 3 [Source:HGNC Symbol;Acc:HGNC:13427]	27303	136.958	0.814573	0.472327	0.00808831	0.048298	-1.7246	0.0846002	0.794397	100.615	108.908	87.6086	210.445	144.198	169.971
MYH11	ENSG00000133392	protein_coding	myosin heavy chain 11 [Source:HGNC Symbol;Acc:HGNC:7569]	4629	17.1671	0.813	1.92	0.000471762	0.0474851	-0.423437	0.671976	0.965076	0	0	37.7919	45.3546	13.2427	6.61368
TNFSF13	ENSG00000161955	protein_coding	TNF superfamily member 13 [Source:HGNC Symbol;Acc:HGNC:11928]	8741	3.88387	0.812075	3.70002	0.00012511	0.0474917	-0.219479	0.826277	0.982784	0	0	8.58908	0	14.7141	0
OSM	ENSG00000099985	protein_coding	oncostatin M [Source:HGNC Symbol;Acc:HGNC:8506]	5008	7.15521	0.809823	2.65917	0.000247484	0.0474889	-0.30454	0.760717	0.977698	0	7.22612	8.58908	0	0	27.1161
CD274	ENSG00000120217	protein_coding	CD274 molecule [Source:HGNC Symbol;Acc:HGNC:17635]	29126	78.9833	0.807453	0.751915	0.00314353	0.0475617	-1.07386	0.282885	0.910184	88.4193	39.7437	44.6632	56.2396	47.0852	197.749
TTLL6	ENSG00000170703	protein_coding	tubulin tyrosine ligase like 6 [Source:HGNC Symbol;Acc:HGNC:26664]	284076	35.9054	0.80673	1.27549	0.00106218	0.0474823	-0.632484	0.52707	0.952665	11.586	13.9361	53.2523	34.4695	101.527	0.661368
S100A14	ENSG00000189334	protein_coding	S100 calcium binding protein A14 [Source:HGNC Symbol;Acc:HGNC:18901]	57402	32.7805	0.806534	1.30907	0.00102361	0.0474825	-0.61611	0.537822	0.9541	0	25.8076	46.381	41.7262	20.5998	62.1685
SGPP2	ENSG00000163082	protein_coding	sphingosine-1-phosphate phosphatase 2 [Source:HGNC Symbol;Acc:HGNC:19953]	130367	129.405	0.804974	0.59881	0.0049346	0.0477381	-1.34429	0.178855	0.890471	55.4907	105.295	123.683	78.0098	136.841	277.113
TBC1D10A	ENSG00000099992	protein_coding	TBC1 domain family member 10A [Source:HGNC Symbol;Acc:HGNC:23609]	83874	372.969	0.804573	0.336738	0.0161587	0.0511993	-2.38932	0.0168798	0.537911	182.327	282.335	352.152	466.245	534.123	420.63
IL1R1	ENSG00000115594	protein_coding	interleukin 1 receptor type 1 [Source:HGNC Symbol;Acc:HGNC:5993]	3554	58.4652	0.804143	0.912262	0.0021284	0.047506	-0.881483	0.378057	0.927704	12.8056	84.1327	30.9207	50.7971	27.9568	144.178
TGIF1	ENSG00000177426	protein_coding	TGFB induced factor homeobox 1 [Source:HGNC Symbol;Acc:HGNC:11776]	7050	552.174	0.803346	0.311692	0.019205	0.0528868	-2.57737	0.00995545	0.455568	260.989	424.793	523.934	820.01	545.894	737.425
H1-2	ENSG00000187837	protein_coding	H1.2 linker histone, cluster member [Source:HGNC Symbol;Acc:HGNC:4716]	3006	1362.7	0.801532	0.210342	0.667935	0.234584	-3.81061	0.000138622	0.0646218	964.685	795.905	1226.52	1812.37	1450.81	1925.9
MED11	ENSG00000161920	protein_coding	mediator complex subunit 11 [Source:HGNC Symbol;Acc:HGNC:32687]	400569	1216.78	0.801208	0.195889	0.689378	0.213709	-4.09011	4.31171e-05	0.0237895	810.409	790.744	1065.05	1663.61	1518.5	1452.36
DUSP6	ENSG00000139318	protein_coding	dual specificity phosphatase 6 [Source:HGNC Symbol;Acc:HGNC:3072]	1848	19.2328	0.796885	1.28633	0.00106236	0.0474824	-0.619503	0.535585	0.953038	15.8545	22.1945	3.43563	43.5404	19.1284	11.2432
IPCEF1	ENSG00000074706	protein_coding	interaction protein for cytohesin exchange factors 1 [Source:HGNC Symbol;Acc:HGNC:21204]	26034	36.303	0.795757	1.06541	0.00151501	0.0474874	-0.7469	0.455124	0.939804	10.3664	24.7753	44.6632	68.9389	61.7993	7.27504
CFAP77	ENSG00000188523	protein_coding	cilia and flagella associated protein 77 [Source:HGNC Symbol;Acc:HGNC:33776]	389799	59.5796	0.795507	0.836807	0.00249281	0.0475212	-0.950646	0.341784	0.92477	63.418	16.5168	51.5345	63.4964	30.8997	131.612
BSND	ENSG00000162399	protein_coding	barttin CLCNK type accessory subunit beta [Source:HGNC Symbol;Acc:HGNC:16512]	7809	2.26355	0.793308	3.81929	0.000116696	0.0474919	-0.207711	0.835454	0.984175	0	0	5.15345	1.81418	0	6.61368
SMIM14	ENSG00000163683	protein_coding	small integral membrane protein 14 [Source:HGNC Symbol;Acc:HGNC:27321]	201895	538.102	0.793154	0.326381	0.0192664	0.0529807	-2.43014	0.0150928	0.514675	391.484	440.793	350.434	413.634	641.536	990.729
TSACC	ENSG00000163467	protein_coding	TSSK6 activating cochaperone [Source:HGNC Symbol;Acc:HGNC:30636]	128229	83.3183	0.791921	0.647915	0.0041471	0.0476455	-1.22226	0.221609	0.894091	90.2487	39.7437	53.2523	67.1247	113.299	136.242
CCDC153	ENSG00000248712	protein_coding	coiled-coil domain containing 153 [Source:HGNC Symbol;Acc:HGNC:27446]	283152	82.8628	0.790891	0.660397	0.00398497	0.0476294	-1.1976	0.231073	0.898539	59.7592	60.9059	61.8414	119.736	44.1424	150.792
H2AC15	ENSG00000275221	protein_coding	H2A clustered histone 15 [Source:HGNC Symbol;Acc:HGNC:4726]	8330	29.4758	0.789953	1.11516	0.00138419	0.047485	-0.708379	0.47871	0.944343	31.0992	3.09691	30.9207	30.8411	54.4423	26.4547
GPR162	ENSG00000250510	protein_coding	G protein-coupled receptor 162 [Source:HGNC Symbol;Acc:HGNC:16693]	27239	38.3829	0.789875	1.02317	0.00166575	0.0474908	-0.771991	0.44012	0.938815	37.8069	17.5491	29.2029	7.25673	94.1704	44.3116
ZSCAN2	ENSG00000176371	protein_coding	zinc finger and SCAN domain containing 2 [Source:HGNC Symbol;Acc:HGNC:20994]	54993	830.209	0.787826	0.232529	0.0428682	0.0816098	-3.38808	0.000703834	0.155186	714.672	542.991	568.597	1166.52	854.891	1133.58
PCDH20	ENSG00000280165	protein_coding	protocadherin 20 [Source:HGNC Symbol;Acc:HGNC:14257]	64881	5.49477	0.787111	2.40788	0.000291794	0.0474878	-0.32689	0.743751	0.975825	0.609788	4.64536	6.87126	9.07091	11.7713	0
ZNF419	ENSG00000105136	protein_coding	zinc finger protein 419 [Source:HGNC Symbol;Acc:HGNC:20648]	79744	644.509	0.786797	0.256218	0.551226	0.335884	-3.07082	0.00213475	0.256107	429.291	520.281	470.681	800.054	647.422	999.326
CHGA	ENSG00000100604	protein_coding	chromogranin A [Source:HGNC Symbol;Acc:HGNC:1929]	1113	83.7875	0.784452	0.680601	0.00370762	0.0476032	-1.15259	0.24908	0.90158	40.8558	34.066	111.658	110.665	76.5135	128.967
VSTM2L	ENSG00000132821	protein_coding	V-set and transmembrane domain containing 2 like [Source:HGNC Symbol;Acc:HGNC:16096]	128434	41.0338	0.783407	1.25532	0.00109044	0.0474821	-0.624069	0.532582	0.952665	0.609788	35.0983	54.9701	74.3815	76.5135	4.62957
AP3B2	ENSG00000103723	protein_coding	adaptor related protein complex 3 subunit beta 2 [Source:HGNC Symbol;Acc:HGNC:567]	8120	238.683	0.781035	0.35937	0.0136993	0.0500672	-2.17335	0.0297542	0.617024	158.545	187.879	180.371	335.624	270.74	298.938
SPX	ENSG00000134548	protein_coding	spexin hormone [Source:HGNC Symbol;Acc:HGNC:28139]	80763	170.679	0.780895	0.512236	0.00657873	0.047983	-1.52448	0.127388	0.86017	114.03	179.621	80.7373	330.181	183.927	135.58
RSPH10B	ENSG00000155026	protein_coding	radial spoke head 10 homolog B [Source:HGNC Symbol;Acc:HGNC:27362]	222967	128.353	0.777638	0.617933	0.00450085	0.0476813	-1.25845	0.208229	0.893908	58.5397	161.555	63.5592	108.851	104.47	273.145
FGFBP3	ENSG00000174721	protein_coding	fibroblast growth factor binding protein 3 [Source:HGNC Symbol;Acc:HGNC:23428]	143282	189.26	0.777617	0.492282	0.00710785	0.0480818	-1.57962	0.114194	0.846686	93.9074	86.7134	240.494	273.942	216.298	224.204
H2BC14	ENSG00000273703	protein_coding	H2B clustered histone 14 [Source:HGNC Symbol;Acc:HGNC:4750]	8342	5.83759	0.7776	2.62362	0.000245395	0.0474887	-0.296385	0.766936	0.978559	12.1958	0.516151	0	9.07091	13.2427	0
SMPD3	ENSG00000103056	protein_coding	sphingomyelin phosphodiesterase 3 [Source:HGNC Symbol;Acc:HGNC:14240]	55512	47.9532	0.776809	0.942631	0.00190721	0.0474958	-0.824086	0.409891	0.933688	35.3677	49.0344	20.6138	108.851	63.2707	10.5819
ELAPOR1	ENSG00000116299	protein_coding	endosome-lysosome associated apoptosis and autophagy regulator 1 [Source:HGNC Symbol;Acc:HGNC:29618]	57535	97.7997	0.775981	0.592615	0.00484673	0.047721	-1.30942	0.190393	0.893524	59.1495	65.0351	92.762	92.5233	185.398	91.9301
PTPN7	ENSG00000143851	protein_coding	protein tyrosine phosphatase non-receptor type 7 [Source:HGNC Symbol;Acc:HGNC:9659]	5778	7.70085	0.775933	2.97755	0.000185128	0.04749	-0.260595	0.794405	0.980674	0	0	17.1782	29.0269	0	0
FGF11	ENSG00000161958	protein_coding	fibroblast growth factor 11 [Source:HGNC Symbol;Acc:HGNC:3667]	2256	14.7978	0.775073	1.74037	0.000519852	0.0474826	-0.44535	0.656067	0.965076	12.8056	1.54845	18.896	7.25673	0	48.2798
CYBB	ENSG00000165168	protein_coding	cytochrome b-245 beta chain [Source:HGNC Symbol;Acc:HGNC:2578]	1536	24.7741	0.774769	1.75317	0.000551432	0.0474834	-0.441924	0.658544	0.965076	0	54.712	0	5.44255	11.7713	76.7186
STKLD1	ENSG00000198870	protein_coding	serine/threonine kinase like domain containing 1 [Source:HGNC Symbol;Acc:HGNC:28669]	169436	17.2544	0.774276	1.31455	0.000974107	0.0474809	-0.589004	0.555859	0.95641	14.0251	8.77457	15.4603	9.07091	45.6138	10.5819
TRIM72	ENSG00000177238	protein_coding	tripartite motif containing 72 [Source:HGNC Symbol;Acc:HGNC:32671]	493829	71.5153	0.77321	0.839025	0.00232996	0.0475084	-0.921557	0.35676	0.925695	67.6865	84.1327	5.15345	101.594	97.1132	73.4118
ADGRG5	ENSG00000159618	protein_coding	adhesion G protein-coupled receptor G5 [Source:HGNC Symbol;Acc:HGNC:19010]	221188	3.3209	0.772632	3.78917	0.000116311	0.0474917	-0.203906	0.838427	0.98444	0	7.22612	0	12.6993	0	0
GRIK4	ENSG00000149403	protein_coding	glutamate ionotropic receptor kainate type subunit 4 [Source:HGNC Symbol;Acc:HGNC:4582]	2900	72.773	0.772189	0.680808	0.00366497	0.0475971	-1.13422	0.2567	0.903984	40.8558	85.165	34.3563	78.0098	116.242	82.0096
FOXO6	ENSG00000204060	protein_coding	forkhead box O6 [Source:HGNC Symbol;Acc:HGNC:24814]	100132074	108.74	0.772025	0.532783	0.00582657	0.0478507	-1.44904	0.147326	0.880066	76.8333	63.4866	101.351	163.276	119.184	128.305
CCDC180	ENSG00000197816	protein_coding	coiled-coil domain containing 180 [Source:HGNC Symbol;Acc:HGNC:29303]	100499483	90.4653	0.772022	0.743026	0.00306806	0.0475519	-1.03902	0.298793	0.915419	61.5886	78.9712	60.1235	19.956	183.927	138.226
KCNK15	ENSG00000124249	protein_coding	potassium two pore domain channel subfamily K member 15 [Source:HGNC Symbol;Acc:HGNC:13814]	60598	41.3224	0.770605	0.913207	0.00203846	0.0474999	-0.843845	0.398756	0.9332	23.172	52.1313	15.4603	85.2666	30.8997	41.0048
EFCAB10	ENSG00000185055	protein_coding	EF-hand calcium binding domain 10 [Source:HGNC Symbol;Acc:HGNC:34531]	100130771	96.2638	0.768359	0.714505	0.00329168	0.0475672	-1.07537	0.282208	0.910184	102.444	25.2914	85.8908	128.807	186.869	48.2798
NLRP3	ENSG00000162711	protein_coding	NLR family pyrin domain containing 3 [Source:HGNC Symbol;Acc:HGNC:16400]	114548	8.42049	0.766628	2.63113	0.000234892	0.0474887	-0.291369	0.770769	0.978559	0	0	18.896	27.2127	4.41424	0
ASGR1	ENSG00000141505	protein_coding	asialoglycoprotein receptor 1 [Source:HGNC Symbol;Acc:HGNC:742]	432	134.017	0.760406	0.631224	0.00418616	0.0476443	-1.20465	0.228337	0.898539	45.7341	116.134	137.425	252.171	58.8565	193.781
TEX12	ENSG00000150783	protein_coding	testis expressed 12 [Source:HGNC Symbol;Acc:HGNC:11734]	56158	4.01232	0.76026	3.25793	0.000155135	0.0474907	-0.233356	0.815485	0.982071	0	8.77457	0	10.8851	4.41424	0
L1TD1	ENSG00000240563	protein_coding	LINE1 type transposase domain containing 1 [Source:HGNC Symbol;Acc:HGNC:25595]	54596	0.388389	0.760118	4.05663	0.000182704	0.047493	-0.187377	0.851365	0.985308	0	0.516151	0	1.81418	0	0
PCDHA3	ENSG00000255408	protein_coding	protocadherin alpha 3 [Source:HGNC Symbol;Acc:HGNC:8669]	56145	0.331261	0.760118	4.05663	0.000155912	0.0474928	-0.187377	0.851365	0.985308	0	0.516151	0	0	1.47141	0
PIWIL1	ENSG00000125207	protein_coding	piwi like RNA-mediated gene silencing 1 [Source:HGNC Symbol;Acc:HGNC:9007]	9271	0.331261	0.760118	4.05663	0.000155912	0.0474928	-0.187377	0.851365	0.985308	0	0.516151	0	0	1.47141	0
ZSCAN5B	ENSG00000197213	protein_coding	zinc finger and SCAN domain containing 5B [Source:HGNC Symbol;Acc:HGNC:34246]	342933	0.331261	0.760118	4.05663	0.000155912	0.0474928	-0.187377	0.851365	0.985308	0	0.516151	0	0	1.47141	0
COL17A1	ENSG00000065618	protein_coding	collagen type XVII alpha 1 chain [Source:HGNC Symbol;Acc:HGNC:2194]	1308	10.6056	0.760057	2.21056	0.000338561	0.0474865	-0.343831	0.730974	0.970034	0.609788	22.7107	0	10.8851	29.4283	0
STOX1	ENSG00000165730	protein_coding	storkhead box 1 [Source:HGNC Symbol;Acc:HGNC:23508]	219736	247.321	0.758621	0.437467	0.00882875	0.0484544	-1.73412	0.0828967	0.790344	209.767	235.365	104.787	292.083	213.355	428.566
KLHL10	ENSG00000161594	protein_coding	kelch like family member 10 [Source:HGNC Symbol;Acc:HGNC:18829]	317719	4.74212	0.758252	2.84924	0.0001986	0.0474895	-0.266124	0.790144	0.980674	0	2.06461	8.58908	16.3276	1.47141	0
ATOH7	ENSG00000179774	protein_coding	atonal bHLH transcription factor 7 [Source:HGNC Symbol;Acc:HGNC:13907]	220202	34.7457	0.758102	0.953853	0.00182983	0.0474922	-0.794779	0.426742	0.93724	9.75661	41.8083	25.7672	47.1687	45.6138	38.3593
SNAI1	ENSG00000124216	protein_coding	snail family transcriptional repressor 1 [Source:HGNC Symbol;Acc:HGNC:11128]	6615	86.0166	0.757844	0.607587	0.00450158	0.0476771	-1.2473	0.212287	0.893908	46.3439	52.1313	94.4799	107.037	116.242	99.8665
PAX3	ENSG00000135903	protein_coding	paired box 3 [Source:HGNC Symbol;Acc:HGNC:8617]	5077	1008.87	0.756137	0.207979	0.617757	0.235312	-3.63564	0.000277291	0.107721	761.626	827.391	661.359	1122.98	1210.97	1468.9
TMEM150B	ENSG00000180061	protein_coding	transmembrane protein 150B [Source:HGNC Symbol;Acc:HGNC:34415]	284417	5.257	0.755066	3.30945	0.000149139	0.0474908	-0.228154	0.819526	0.982472	11.586	0	0	19.956	0	0
PXT1	ENSG00000179165	protein_coding	peroxisomal testis enriched protein 1 [Source:HGNC Symbol;Acc:HGNC:18312]	222659	5.7409	0.753846	2.59601	0.000243403	0.0474884	-0.290386	0.771521	0.978559	1.21958	11.3553	0	14.5135	7.35706	0
DRICH1	ENSG00000189269	protein_coding	aspartate rich 1 [Source:HGNC Symbol;Acc:HGNC:28031]	51233	47.8736	0.753839	1.00722	0.00163291	0.0474872	-0.748438	0.454196	0.939804	17.6839	37.1629	53.2523	14.5135	19.1284	145.501
PPM1D	ENSG00000170836	protein_coding	protein phosphatase, Mg2+/Mn2+ dependent 1D [Source:HGNC Symbol;Acc:HGNC:9277]	8493	4392.26	0.75331	0.164385	0.672647	0.174877	-4.58258	4.59264e-06	0.00499557	2697.7	3689.97	3430.48	4508.24	5473.66	6553.49
CDH10	ENSG00000040731	protein_coding	cadherin 10 [Source:HGNC Symbol;Acc:HGNC:1749]	1008	21.1269	0.75154	1.64474	0.000605817	0.0474821	-0.456935	0.647717	0.965076	2.43915	39.2275	5.15345	18.1418	61.7993	0
ENHO	ENSG00000168913	protein_coding	energy homeostasis associated [Source:HGNC Symbol;Acc:HGNC:24838]	375704	267.521	0.751165	0.410757	0.0100031	0.048767	-1.82873	0.0674396	0.759919	167.082	247.753	183.806	341.066	197.169	468.248
H4C15	ENSG00000270276	protein_coding	H4 clustered histone 15 [Source:HGNC Symbol;Acc:HGNC:29607]	554313	1187.08	0.750128	0.180419	0.650822	0.19566	-4.15771	3.21456e-05	0.0189857	852.484	888.296	917.313	1447.72	1389.01	1627.63
LRRC66	ENSG00000188993	protein_coding	leucine rich repeat containing 66 [Source:HGNC Symbol;Acc:HGNC:34299]	339977	43.3879	0.750039	0.953422	0.00181153	0.047491	-0.786681	0.431469	0.938409	38.4167	40.776	17.1782	27.2127	116.242	20.5024
ESRRG	ENSG00000196482	protein_coding	estrogen related receptor gamma [Source:HGNC Symbol;Acc:HGNC:3474]	2104	140.996	0.749716	0.536281	0.00573197	0.0478359	-1.39799	0.162116	0.88481	59.1495	101.166	156.321	175.976	231.012	122.353
FGF23	ENSG00000118972	protein_coding	fibroblast growth factor 23 [Source:HGNC Symbol;Acc:HGNC:3680]	8074	15.6076	0.748886	1.39827	0.000840332	0.0474802	-0.53558	0.592249	0.96073	9.14682	18.5814	6.87126	38.0978	4.41424	16.5342
MOBP	ENSG00000168314	protein_coding	myelin associated oligodendrocyte basic protein [Source:HGNC Symbol;Acc:HGNC:7189]	4336	60.675	0.748542	1.00322	0.00163047	0.0474869	-0.746139	0.455583	0.939804	57.3201	4.12921	75.5839	16.3276	69.1564	141.533
C11orf65	ENSG00000166323	protein_coding	chromosome 11 open reading frame 65 [Source:HGNC Symbol;Acc:HGNC:28519]	160140	65.6625	0.747939	0.78	0.00269363	0.0475262	-0.958895	0.337612	0.923775	57.3201	54.1959	34.3563	145.135	76.5135	26.4547
GRHL3	ENSG00000158055	protein_coding	grainyhead like transcription factor 3 [Source:HGNC Symbol;Acc:HGNC:25839]	57822	109.755	0.747583	0.722945	0.00315498	0.0475547	-1.03408	0.301099	0.915419	71.955	110.973	63.5592	67.1247	42.671	302.245
KTI12	ENSG00000198841	protein_coding	KTI12 chromatin associated homolog [Source:HGNC Symbol;Acc:HGNC:25160]	112970	494.115	0.747056	0.29704	0.0197952	0.0531918	-2.515	0.0119033	0.479543	253.672	393.823	462.092	642.221	575.322	637.558
EVX2	ENSG00000174279	protein_coding	even-skipped homeobox 2 [Source:HGNC Symbol;Acc:HGNC:3507]	344191	4.10827	0.74689	2.88819	0.000194566	0.0474896	-0.258601	0.795943	0.980674	4.87831	4.12921	0	12.6993	2.94283	0
DNAJC25	ENSG00000059769	protein_coding	DnaJ heat shock protein family (Hsp40) member C25 [Source:HGNC Symbol;Acc:HGNC:34187]	548645	983.67	0.745821	0.237589	0.531261	0.30357	-3.13912	0.00169454	0.228584	554.907	825.326	827.987	977.844	1338.99	1376.97
NME5	ENSG00000112981	protein_coding	NME/NM23 family member 5 [Source:HGNC Symbol;Acc:HGNC:7853]	8382	23.5318	0.742618	1.29946	0.000967215	0.0474796	-0.571483	0.567672	0.95641	20.123	24.2591	8.58908	9.07091	4.41424	74.7345
INHBE	ENSG00000139269	protein_coding	inhibin subunit beta E [Source:HGNC Symbol;Acc:HGNC:24029]	83729	18.8818	0.742497	1.41289	0.000812484	0.0474801	-0.525517	0.599224	0.960981	25.6111	7.74227	8.58908	43.5404	26.4854	1.32274
FAM209A	ENSG00000124103	protein_coding	family with sequence similarity 209 member A [Source:HGNC Symbol;Acc:HGNC:16100]	200232	34.9756	0.742459	1.23269	0.0010778	0.0474799	-0.602308	0.546969	0.956001	57.9299	20.1299	0	45.3546	17.657	68.7822
PRAC2	ENSG00000229637	protein_coding	PRAC2 small nuclear protein [Source:HGNC Symbol;Acc:HGNC:30143]	360205	46.8613	0.739812	0.884635	0.00207454	0.0474982	-0.83629	0.402992	0.933417	12.1958	56.7766	36.0741	56.2396	86.8134	33.0684
IGIP	ENSG00000182700	protein_coding	IgA inducing protein [Source:HGNC Symbol;Acc:HGNC:33847]	492311	252.853	0.738006	0.36357	0.0125681	0.049597	-2.02989	0.0423681	0.688814	170.741	209.041	188.96	355.58	244.255	348.541
ST6GALNAC2	ENSG00000070731	protein_coding	ST6 N-acetylgalactosaminide alpha-2,6-sialyltransferase 2 [Source:HGNC Symbol;Acc:HGNC:10867]	10610	24.7195	0.736231	1.70256	0.000556053	0.0474825	-0.432427	0.665431	0.965076	0	31.4852	24.0494	47.1687	45.6138	0
HSD11B1L	ENSG00000167733	protein_coding	hydroxysteroid 11-beta dehydrogenase 1 like [Source:HGNC Symbol;Acc:HGNC:30419]	374875	336.595	0.736191	0.338752	0.0144929	0.0503693	-2.17324	0.029762	0.617024	209.157	207.493	343.563	458.988	413.467	386.9
C15orf65	ENSG00000261652	protein_coding	chromosome 15 open reading frame 65 [Source:HGNC Symbol;Acc:HGNC:44654]	145788	60.6824	0.73614	0.890273	0.00200638	0.0474947	-0.826869	0.408311	0.933688	46.3439	76.9066	12.0247	148.763	26.4854	53.5708
DUSP2	ENSG00000158050	protein_coding	dual specificity phosphatase 2 [Source:HGNC Symbol;Acc:HGNC:3068]	1844	62.3271	0.735857	0.722937	0.00307744	0.0475472	-1.01787	0.308739	0.915419	46.9537	46.4536	46.381	128.807	54.4423	50.9253
CEP19	ENSG00000174007	protein_coding	centrosomal protein 19 [Source:HGNC Symbol;Acc:HGNC:28209]	84984	460.837	0.735448	0.361344	0.0127196	0.0496536	-2.03532	0.0418191	0.68713	271.356	468.149	298.9	417.262	437.01	872.344
GATM	ENSG00000171766	protein_coding	glycine amidinotransferase [Source:HGNC Symbol;Acc:HGNC:4175]	2628	31.4855	0.734821	1.03979	0.00148512	0.0474831	-0.706702	0.479752	0.944812	12.8056	12.9038	46.381	21.7702	30.8997	64.1526
EOMES	ENSG00000163508	protein_coding	eomesodermin [Source:HGNC Symbol;Acc:HGNC:3372]	8320	283.02	0.734051	0.407853	0.00980275	0.0486995	-1.79979	0.0718935	0.761013	116.47	261.173	261.108	290.269	444.367	324.731
FAM227B	ENSG00000166262	protein_coding	family with sequence similarity 227 member B [Source:HGNC Symbol;Acc:HGNC:26543]	196951	148.12	0.733644	0.630347	0.00407638	0.0476284	-1.16387	0.244475	0.90158	180.497	124.392	27.485	103.408	228.069	224.865
SHF	ENSG00000138606	protein_coding	Src homology 2 domain containing F [Source:HGNC Symbol;Acc:HGNC:25116]	90525	194.38	0.732874	0.474242	0.00718012	0.0480794	-1.54536	0.122259	0.858313	94.5172	137.296	207.856	328.367	151.556	246.69
DDIT3	ENSG00000175197	protein_coding	DNA damage inducible transcript 3 [Source:HGNC Symbol;Acc:HGNC:2726]	1649	708.826	0.732286	0.273027	0.0235245	0.0557874	-2.6821	0.00731622	0.424544	479.294	432.019	688.844	1066.74	910.804	675.256
ODF3L2	ENSG00000181781	protein_coding	outer dense fiber of sperm tails 3 like 2 [Source:HGNC Symbol;Acc:HGNC:26841]	284451	17.6191	0.731528	1.66485	0.000579061	0.0474819	-0.439396	0.660375	0.965076	1.82936	37.679	0	18.1418	4.41424	43.6503
KCNJ5	ENSG00000120457	protein_coding	potassium inwardly rectifying channel subfamily J member 5 [Source:HGNC Symbol;Acc:HGNC:6266]	3762	14.9516	0.731207	1.43899	0.000783432	0.0474803	-0.508139	0.611356	0.962465	12.8056	2.58076	18.896	10.8851	8.82848	35.7138
MAP6	ENSG00000171533	protein_coding	microtubule associated protein 6 [Source:HGNC Symbol;Acc:HGNC:6868]	4135	146.186	0.729556	0.463554	0.00736246	0.0481091	-1.57383	0.115526	0.84945	88.4193	108.908	133.99	154.205	183.927	207.669
DDX53	ENSG00000184735	protein_coding	DEAD-box helicase 53 [Source:HGNC Symbol;Acc:HGNC:20083]	168400	2.73296	0.72778	3.80199	0.000109189	0.0474917	-0.191421	0.848196	0.98527	6.09788	0	0	0	10.2999	0
EBI3	ENSG00000105246	protein_coding	Epstein-Barr virus induced 3 [Source:HGNC Symbol;Acc:HGNC:3129]	10148	18.9697	0.726609	1.93408	0.000417119	0.0474844	-0.375687	0.707149	0.96873	1.82936	5.16151	36.0741	70.7531	0	0
COMP	ENSG00000105664	protein_coding	cartilage oligomeric matrix protein [Source:HGNC Symbol;Acc:HGNC:2227]	1311	103.875	0.725497	0.70847	0.00317412	0.0475527	-1.02403	0.305819	0.915419	68.9061	39.2275	128.836	38.0978	133.899	214.283
DUS4L-BCAP29	ENSG00000288558	protein_coding	DUS4L-BCAP29 readthrough [Source:HGNC Symbol;Acc:HGNC:54422]	115253422	267.637	0.725443	0.388524	0.0108018	0.0489906	-1.86718	0.0618768	0.756808	173.79	248.269	183.806	270.313	263.383	466.264
FAM131A	ENSG00000175182	protein_coding	family with sequence similarity 131 member A [Source:HGNC Symbol;Acc:HGNC:28308]	131408	170.098	0.725311	0.471599	0.00720747	0.0480825	-1.53798	0.124053	0.858956	87.8095	106.843	192.395	217.702	175.098	240.738
HSCB	ENSG00000100209	protein_coding	HscB mitochondrial iron-sulfur cluster cochaperone [Source:HGNC Symbol;Acc:HGNC:28913]	150274	685.638	0.725298	0.325363	0.0155728	0.0508515	-2.22919	0.0258011	0.599237	334.774	401.05	819.398	1032.27	738.649	787.689
LSMEM1	ENSG00000181016	protein_coding	leucine rich single-pass membrane protein 1 [Source:HGNC Symbol;Acc:HGNC:22036]	286006	44.9909	0.723753	0.913106	0.00190124	0.0474913	-0.792627	0.427995	0.937716	16.4643	23.2268	63.5592	25.3986	50.028	91.2687
PCDHB12	ENSG00000120328	protein_coding	protocadherin beta 12 [Source:HGNC Symbol;Acc:HGNC:8683]	56124	38.6048	0.723749	0.966122	0.00170986	0.0474867	-0.749128	0.45378	0.939804	43.295	16.5168	27.485	76.1957	13.2427	54.8935
ZNF430	ENSG00000118620	protein_coding	zinc finger protein 430 [Source:HGNC Symbol;Acc:HGNC:20808]	80264	758.048	0.723732	0.306091	0.017973	0.0520897	-2.36444	0.0180575	0.547865	431.12	693.191	592.646	546.069	1219.8	1065.46
RDH12	ENSG00000139988	protein_coding	retinol dehydrogenase 12 [Source:HGNC Symbol;Acc:HGNC:19977]	145226	19.535	0.723182	1.48419	0.000720689	0.0474801	-0.487257	0.626076	0.963715	25.0013	18.5814	0	38.0978	30.8997	4.62957
TEPP	ENSG00000159648	protein_coding	testis, prostate and placenta expressed [Source:HGNC Symbol;Acc:HGNC:33745]	374739	35.656	0.722339	0.92932	0.00182989	0.0474891	-0.777277	0.436996	0.938409	35.9775	15.4845	29.2029	68.9389	27.9568	36.3752
INPP5D	ENSG00000168918	protein_coding	inositol polyphosphate-5-phosphatase D [Source:HGNC Symbol;Acc:HGNC:6079]	3635	336.443	0.722073	0.340591	0.0138134	0.0500618	-2.12006	0.034001	0.647757	342.701	200.267	218.163	431.775	376.682	449.069
LAT2	ENSG00000086730	protein_coding	linker for activation of T cells family member 2 [Source:HGNC Symbol;Acc:HGNC:12749]	7462	102.972	0.722022	0.642074	0.00394646	0.0476162	-1.12451	0.260795	0.907857	60.9788	139.877	30.9207	114.293	136.841	134.919
CDKN2AIP	ENSG00000168564	protein_coding	CDKN2A interacting protein [Source:HGNC Symbol;Acc:HGNC:24325]	55602	1966.41	0.721821	0.252868	0.433301	0.422816	-2.85454	0.00430998	0.342096	1428.73	1594.39	1434.38	1632.76	1904.01	3804.19
MRM2	ENSG00000122687	protein_coding	mitochondrial rRNA methyltransferase 2 [Source:HGNC Symbol;Acc:HGNC:16352]	29960	111.017	0.721484	0.713672	0.00310973	0.0475483	-1.01095	0.312042	0.915419	36.5873	72.7773	142.579	234.03	139.784	40.3434
ALKAL1	ENSG00000196711	protein_coding	ALK and LTK ligand 1 [Source:HGNC Symbol;Acc:HGNC:33775]	389658	260.877	0.720549	0.456191	0.00768909	0.0481783	-1.57949	0.114224	0.846686	192.693	217.816	182.088	214.074	189.812	568.776
KLK8	ENSG00000129455	protein_coding	kallikrein related peptidase 8 [Source:HGNC Symbol;Acc:HGNC:6369]	11202	11.3006	0.720098	2.38844	0.000273121	0.0474873	-0.301494	0.763038	0.978354	0	25.2914	0	38.0978	4.41424	0
ZNF296	ENSG00000170684	protein_coding	zinc finger protein 296 [Source:HGNC Symbol;Acc:HGNC:15981]	162979	397.188	0.71802	0.289172	0.0201156	0.0533566	-2.48302	0.0130275	0.496548	288.43	279.754	333.256	535.184	517.937	428.566
CAV3	ENSG00000182533	protein_coding	caveolin 3 [Source:HGNC Symbol;Acc:HGNC:1529]	859	126.505	0.717456	0.550389	0.00519551	0.0477511	-1.30354	0.19239	0.893524	56.7103	138.845	91.0442	130.621	214.826	126.983
H4C14	ENSG00000270882	protein_coding	H4 clustered histone 14 [Source:HGNC Symbol;Acc:HGNC:4794]	8370	1256.41	0.716453	0.180557	0.609388	0.198353	-3.96802	7.24716e-05	0.0369514	908.584	903.265	1044.43	1529.36	1453.76	1699.05
DNAH17	ENSG00000187775	protein_coding	dynein axonemal heavy chain 17 [Source:HGNC Symbol;Acc:HGNC:2946]	8632	132.193	0.715762	0.491438	0.00656382	0.0479603	-1.45646	0.145264	0.878429	70.1256	125.425	104.787	163.276	158.913	170.633
CCDC183	ENSG00000213213	protein_coding	coiled-coil domain containing 183 [Source:HGNC Symbol;Acc:HGNC:28236]	84960	33.8357	0.71366	1.56402	0.00065781	0.0474811	-0.456298	0.648176	0.965076	72.5648	2.06461	1.71782	70.7531	55.9137	0
SH3BGR	ENSG00000185437	protein_coding	SH3 domain binding glutamate rich protein [Source:HGNC Symbol;Acc:HGNC:10822]	6450	65.7888	0.71188	0.951698	0.00173716	0.0474862	-0.74801	0.454454	0.939804	45.1243	93.9395	10.3069	12.6993	70.6278	162.035
KLLN	ENSG00000227268	protein_coding	killin, p53 regulated DNA replication inhibitor [Source:HGNC Symbol;Acc:HGNC:37212]	100144748	102.616	0.711546	0.584451	0.00457474	0.0476754	-1.21746	0.223429	0.895536	52.4418	67.0997	115.094	105.223	170.684	105.157
SYNPO2L	ENSG00000166317	protein_coding	synaptopodin 2 like [Source:HGNC Symbol;Acc:HGNC:23532]	79933	5.10345	0.71111	3.04915	0.000165598	0.04749	-0.233215	0.815594	0.982071	10.9762	0.516151	0	0	19.1284	0
ZNF222	ENSG00000159885	protein_coding	zinc finger protein 222 [Source:HGNC Symbol;Acc:HGNC:13015]	7673	384.927	0.71038	0.34694	0.0133287	0.0498689	-2.04756	0.0406031	0.681339	266.477	245.688	367.613	313.854	492.923	623.008
IQCK	ENSG00000174628	protein_coding	IQ motif containing K [Source:HGNC Symbol;Acc:HGNC:28556]	124152	428.964	0.710034	0.294458	0.0189145	0.0526028	-2.41133	0.0158946	0.526229	335.384	274.593	369.33	453.546	504.695	636.236
SHPK	ENSG00000197417	protein_coding	sedoheptulokinase [Source:HGNC Symbol;Acc:HGNC:1492]	23729	250.86	0.707542	0.517778	0.00586816	0.0478468	-1.3665	0.171783	0.88815	194.522	55.2282	324.667	297.526	310.468	322.747
ITGAL	ENSG00000005844	protein_coding	integrin subunit alpha L [Source:HGNC Symbol;Acc:HGNC:6148]	3683	8.02695	0.706897	2.01514	0.000384011	0.0474847	-0.350794	0.725743	0.969162	10.3664	7.74227	0	1.81418	17.657	10.5819
MS4A4E	ENSG00000214787	protein_coding	membrane spanning 4-domains A4E [Source:HGNC Symbol;Acc:HGNC:14284]	643680	0.836887	0.70532	3.94532	0.000114157	0.047492	-0.178774	0.858115	0.987563	1.21958	0.516151	0	1.81418	1.47141	0
PRR30	ENSG00000186143	protein_coding	proline rich 30 [Source:HGNC Symbol;Acc:HGNC:28677]	339779	61.4331	0.70521	0.772032	0.00259565	0.0475159	-0.913446	0.361008	0.926826	23.172	63.4866	53.2523	79.824	111.827	37.0366
CCDC96	ENSG00000173013	protein_coding	coiled-coil domain containing 96 [Source:HGNC Symbol;Acc:HGNC:26900]	257236	138.764	0.704988	0.571257	0.00474976	0.0476939	-1.2341	0.217166	0.894091	135.373	42.8406	139.143	230.401	122.127	162.696
MSRB3	ENSG00000174099	protein_coding	methionine sulfoxide reductase B3 [Source:HGNC Symbol;Acc:HGNC:27375]	253827	723.07	0.704912	0.327448	0.0149903	0.0505655	-2.15274	0.031339	0.630161	653.083	703.514	290.311	687.575	818.105	1185.83
ZNF669	ENSG00000188295	protein_coding	zinc finger protein 669 [Source:HGNC Symbol;Acc:HGNC:25736]	79862	417.1	0.704758	0.344546	0.0135433	0.0499529	-2.04547	0.040809	0.682913	378.678	370.081	200.984	373.722	562.08	617.056
ZSCAN22	ENSG00000182318	protein_coding	zinc finger and SCAN domain containing 22 [Source:HGNC Symbol;Acc:HGNC:4929]	342945	598.053	0.703133	0.246063	0.421658	0.410435	-2.85753	0.00426948	0.342096	442.096	395.372	530.805	761.957	691.564	766.525
HDAC9	ENSG00000048052	protein_coding	histone deacetylase 9 [Source:HGNC Symbol;Acc:HGNC:14065]	9734	88.8764	0.702947	0.664183	0.00350849	0.0475735	-1.05836	0.28989	0.911865	53.6614	42.8406	108.222	54.4255	133.899	140.21
ZCWPW2	ENSG00000206559	protein_coding	zinc finger CW-type and PWWP domain containing 2 [Source:HGNC Symbol;Acc:HGNC:23574]	152098	33.539	0.702664	1.56775	0.000624591	0.0474805	-0.448199	0.654009	0.965076	0	51.099	25.7672	0	26.4854	97.8824
FAM133A	ENSG00000179083	protein_coding	family with sequence similarity 133 member A [Source:HGNC Symbol;Acc:HGNC:26748]	286499	122.472	0.702328	0.600174	0.00403387	0.047609	-1.17021	0.241918	0.90158	51.2222	161.039	66.9948	94.3375	178.041	183.199
CBARP	ENSG00000099625	protein_coding	CACN subunit beta associated regulatory protein [Source:HGNC Symbol;Acc:HGNC:28617]	255057	355.604	0.701254	0.316684	0.0160097	0.051037	-2.21436	0.0268037	0.602071	298.796	228.655	286.875	379.164	409.053	531.078
C19orf38	ENSG00000214212	protein_coding	chromosome 19 open reading frame 38 [Source:HGNC Symbol;Acc:HGNC:34073]	255809	96.2403	0.698621	0.725427	0.00290449	0.0475317	-0.963047	0.335524	0.922662	37.1971	54.712	128.836	217.702	92.699	46.2957
EFHB	ENSG00000163576	protein_coding	EF-hand domain family member B [Source:HGNC Symbol;Acc:HGNC:26330]	151651	19.6774	0.698022	1.40134	0.000775534	0.0474786	-0.498109	0.618407	0.962465	17.6839	14.9684	12.0247	34.4695	38.2567	0.661368
TP53TG3B	ENSG00000261509	protein_coding	TP53 target 3B [Source:HGNC Symbol;Acc:HGNC:37202]	729355	13.5542	0.697873	2.01597	0.00036876	0.0474848	-0.346172	0.729214	0.969825	5.48809	0	25.7672	23.5844	26.4854	0
HSD17B7	ENSG00000132196	protein_coding	hydroxysteroid 17-beta dehydrogenase 7 [Source:HGNC Symbol;Acc:HGNC:5215]	51478	975.021	0.696683	0.223554	0.501419	0.283817	-3.1164	0.00183071	0.240997	709.794	930.105	587.493	1277.18	1181.54	1164.01
FAS	ENSG00000026103	protein_coding	Fas cell surface death receptor [Source:HGNC Symbol;Acc:HGNC:11920]	355	834.012	0.695719	0.266716	0.0238178	0.0559643	-2.60846	0.00909509	0.437745	410.997	739.645	762.71	885.321	1103.56	1101.84
SH2D3C	ENSG00000095370	protein_coding	SH2 domain containing 3C [Source:HGNC Symbol;Acc:HGNC:16884]	10044	77.0536	0.694938	0.704033	0.00306377	0.0475399	-0.987081	0.323603	0.917684	21.9524	96.0042	58.4057	94.3375	102.999	88.6232
ZNF19	ENSG00000157429	protein_coding	zinc finger protein 19 [Source:HGNC Symbol;Acc:HGNC:12981]	7567	133.563	0.694501	0.58887	0.00443613	0.0476568	-1.17938	0.238247	0.900372	94.5172	149.168	61.8414	68.9389	219.241	207.669
SLC13A5	ENSG00000141485	protein_coding	solute carrier family 13 member 5 [Source:HGNC Symbol;Acc:HGNC:23089]	284111	9.34899	0.692719	2.21758	0.000305459	0.0474862	-0.312376	0.754755	0.977278	0	14.4522	6.87126	12.6993	22.0712	0
H2BC18	ENSG00000203814	protein_coding	H2B clustered histone 18 [Source:HGNC Symbol;Acc:HGNC:24700]	440689	118.426	0.692701	0.630546	0.00381539	0.0475959	-1.09857	0.271954	0.910184	25.6111	126.457	120.247	137.878	151.556	148.808
TEX22	ENSG00000226174	protein_coding	testis expressed 22 [Source:HGNC Symbol;Acc:HGNC:40026]	647310	57.7275	0.692405	0.792549	0.00242363	0.0475067	-0.873643	0.382313	0.92963	38.4167	18.0653	77.3017	48.9829	80.9277	82.6709
REC8	ENSG00000100918	protein_coding	REC8 meiotic recombination protein [Source:HGNC Symbol;Acc:HGNC:16879]	9985	89.2198	0.691116	0.638925	0.00374118	0.04759	-1.08169	0.279392	0.910184	67.6865	54.1959	84.173	88.8949	61.7993	178.569
POMZP3	ENSG00000146707	protein_coding	POM121 and ZP3 fusion [Source:HGNC Symbol;Acc:HGNC:9203]	22932	424.615	0.69077	0.319566	0.0155832	0.0508294	-2.16159	0.0306498	0.62544	298.796	287.496	391.662	493.458	388.453	687.822
DAPK2	ENSG00000035664	protein_coding	death associated protein kinase 2 [Source:HGNC Symbol;Acc:HGNC:2675]	23604	164.07	0.690753	0.574947	0.0046354	0.0476785	-1.20142	0.229588	0.898539	63.418	174.459	139.143	264.871	77.9849	264.547
SYT6	ENSG00000134207	protein_coding	synaptotagmin 6 [Source:HGNC Symbol;Acc:HGNC:18638]	148281	114.509	0.690536	0.776021	0.0025299	0.0475111	-0.889842	0.373551	0.927022	190.864	25.2914	46.381	166.905	42.671	214.944
LRRC9	ENSG00000131951	protein_coding	leucine rich repeat containing 9 [Source:HGNC Symbol;Acc:HGNC:19848]	341883	175.182	0.690183	0.494802	0.00622187	0.0478944	-1.39487	0.163056	0.88481	106.103	98.0688	200.984	145.135	191.284	309.52
RSAD2	ENSG00000134321	protein_coding	radical S-adenosyl methionine domain containing 2 [Source:HGNC Symbol;Acc:HGNC:30908]	91543	10.2471	0.689413	1.86954	0.0004269	0.0474834	-0.368762	0.712305	0.96873	0	6.70997	17.1782	14.5135	5.88565	17.1956
HLA-DPB1	ENSG00000223865	protein_coding	major histocompatibility complex, class II, DP beta 1 [Source:HGNC Symbol;Acc:HGNC:4940]	3115	57.9486	0.689217	0.844784	0.00212795	0.0474949	-0.81585	0.414586	0.934391	14.0251	85.6811	32.6385	107.037	57.3851	50.9253
DDB2	ENSG00000134574	protein_coding	damage specific DNA binding protein 2 [Source:HGNC Symbol;Acc:HGNC:2718]	1643	2278.6	0.686708	0.168032	0.592126	0.182912	-4.08677	4.37414e-05	0.0237895	1704.97	1556.2	1985.79	2550.74	2588.22	3285.67
RFX2	ENSG00000087903	protein_coding	regulatory factor X2 [Source:HGNC Symbol;Acc:HGNC:9983]	5990	693.554	0.686539	0.267025	0.0230562	0.0553518	-2.57107	0.0101385	0.460733	595.763	370.081	632.156	747.443	940.233	875.651
ETV5	ENSG00000244405	protein_coding	ETS variant transcription factor 5 [Source:HGNC Symbol;Acc:HGNC:3494]	2119	6.23146	0.686307	2.37306	0.000262835	0.0474871	-0.289207	0.772423	0.978598	0	1.0323	13.7425	1.81418	2.94283	17.8569
PDGFRA	ENSG00000134853	protein_coding	platelet derived growth factor receptor alpha [Source:HGNC Symbol;Acc:HGNC:8803]	5156	46.7019	0.686136	1.01739	0.0014392	0.0474785	-0.674409	0.500051	0.950019	2.43915	50.5828	54.9701	58.0538	36.7853	77.38
BICDL1	ENSG00000135127	protein_coding	BICD family like cargo adaptor 1 [Source:HGNC Symbol;Acc:HGNC:28095]	92558	154.239	0.685962	0.488431	0.00643277	0.0479298	-1.40442	0.160195	0.88448	124.397	109.424	121.965	174.161	117.713	277.774
MAGEA6	ENSG00000197172	protein_coding	MAGE family member A6 [Source:HGNC Symbol;Acc:HGNC:6804]	4105	38.0705	0.685631	0.86353	0.00199739	0.0474895	-0.793986	0.427204	0.93724	24.3915	25.8076	37.7919	34.4695	60.3279	45.6344
TOR4A	ENSG00000198113	protein_coding	torsin family 4 member A [Source:HGNC Symbol;Acc:HGNC:25981]	54863	163.606	0.685546	0.514319	0.00573162	0.0478175	-1.33292	0.182558	0.891589	109.762	117.166	151.168	183.232	101.527	318.779
ERC2	ENSG00000187672	protein_coding	ELKS/RAB6-interacting/CAST family member 2 [Source:HGNC Symbol;Acc:HGNC:31922]	26059	415.82	0.683607	0.307113	0.0166286	0.0513257	-2.22592	0.0260197	0.599284	285.991	289.045	384.791	400.934	620.936	513.221
STEAP1B	ENSG00000105889	protein_coding	STEAP family member 1B [Source:HGNC Symbol;Acc:HGNC:41907]	256227	10.2333	0.68352	2.16774	0.000320381	0.0474857	-0.315314	0.752523	0.976982	5.48809	18.0653	0	0	1.47141	36.3752
AGAP6	ENSG00000204149	protein_coding	ArfGAP with GTPase domain, ankyrin repeat and PH domain 6 [Source:HGNC Symbol;Acc:HGNC:23466]	414189	232.812	0.68125	0.509792	0.00576823	0.0478205	-1.33633	0.181441	0.891589	86.5899	280.786	170.064	175.976	225.126	458.328
CCDC157	ENSG00000187860	protein_coding	coiled-coil domain containing 157 [Source:HGNC Symbol;Acc:HGNC:33854]	550631	346.01	0.681136	0.314918	0.0157377	0.0508868	-2.1629	0.0305488	0.625389	288.43	262.205	247.365	371.907	386.982	519.173
HES5	ENSG00000197921	protein_coding	hes family bHLH transcription factor 5 [Source:HGNC Symbol;Acc:HGNC:19764]	388585	40.1491	0.681023	1.28627	0.000898419	0.0474771	-0.529454	0.59649	0.960981	45.1243	14.4522	32.6385	101.594	47.0852	0
RASGEF1B	ENSG00000138670	protein_coding	RasGEF domain family member 1B [Source:HGNC Symbol;Acc:HGNC:24881]	153020	218.147	0.680779	0.449184	0.00749997	0.0481242	-1.51559	0.129623	0.86017	169.521	167.233	164.91	281.198	388.453	137.564
OSCP1	ENSG00000116885	protein_coding	organic solute carrier partner 1 [Source:HGNC Symbol;Acc:HGNC:29971]	127700	387.357	0.679975	0.357248	0.0120068	0.0493572	-1.90337	0.0569923	0.746297	276.234	385.049	231.905	331.995	429.653	669.304
LURAP1L	ENSG00000153714	protein_coding	leucine rich adaptor protein 1 like [Source:HGNC Symbol;Acc:HGNC:31452]	286343	38.4084	0.678777	0.961645	0.00160782	0.0474805	-0.70585	0.480281	0.944812	56.7103	9.29072	22.3316	61.6822	36.7853	43.6503
TRPM6	ENSG00000119121	protein_coding	transient receptor potential cation channel subfamily M member 6 [Source:HGNC Symbol;Acc:HGNC:17995]	140803	99.9809	0.678266	0.815845	0.00224109	0.047498	-0.831367	0.405767	0.933688	17.0741	26.8399	188.96	78.0098	176.57	112.432
FANCE	ENSG00000112039	protein_coding	FA complementation group E [Source:HGNC Symbol;Acc:HGNC:3586]	2178	939.527	0.676542	0.272995	0.0214812	0.0542016	-2.47822	0.013204	0.496548	615.886	757.194	800.502	1035.9	776.906	1650.77
NHLH2	ENSG00000177551	protein_coding	nescient helix-loop-helix 2 [Source:HGNC Symbol;Acc:HGNC:7818]	4808	142.545	0.675342	0.488413	0.00626181	0.0478957	-1.38273	0.166749	0.887169	113.421	112.005	103.069	170.533	239.84	116.401
REM2	ENSG00000139890	protein_coding	RRAD and GEM like GTPase 2 [Source:HGNC Symbol;Acc:HGNC:20248]	161253	49.2347	0.675167	1.10863	0.00119605	0.0474762	-0.609009	0.542519	0.954573	1.21958	60.9059	51.5345	87.0807	79.4563	15.2115
FAM222A	ENSG00000139438	protein_coding	family with sequence similarity 222 member A [Source:HGNC Symbol;Acc:HGNC:25915]	84915	178.222	0.675021	0.457947	0.00710465	0.0480433	-1.47401	0.140478	0.874488	131.104	114.069	166.628	273.942	248.669	134.919
PROX1	ENSG00000117707	protein_coding	prospero homeobox 1 [Source:HGNC Symbol;Acc:HGNC:9459]	5629	172.051	0.673146	0.520924	0.0055041	0.0477814	-1.29222	0.196283	0.893524	193.913	129.554	73.8661	119.736	216.298	298.938
RHBG	ENSG00000132677	protein_coding	Rh family B glycoprotein [Source:HGNC Symbol;Acc:HGNC:14572]	57127	6.54493	0.672077	3.08737	0.000150886	0.0474901	-0.217686	0.827674	0.983003	0	0	15.4603	0	0	23.8092
RIPPLY2	ENSG00000203877	protein_coding	ripply transcriptional repressor 2 [Source:HGNC Symbol;Acc:HGNC:21390]	134701	44.6095	0.671267	0.964087	0.00159285	0.0474798	-0.696272	0.486258	0.946731	9.14682	76.3904	17.1782	38.0978	70.6278	56.2162
DUSP10	ENSG00000143507	protein_coding	dual specificity phosphatase 10 [Source:HGNC Symbol;Acc:HGNC:3065]	11221	170.088	0.67125	0.596238	0.00417392	0.0476252	-1.12581	0.260247	0.907498	81.1018	110.973	204.42	119.736	101.527	402.773
TCEA3	ENSG00000204219	protein_coding	transcription elongation factor A3 [Source:HGNC Symbol;Acc:HGNC:11615]	6920	45.2213	0.670587	0.981669	0.0015377	0.0474791	-0.683109	0.494538	0.949513	81.7116	8.77457	13.7425	41.7262	69.1564	56.2162
GLIPR1	ENSG00000139278	protein_coding	GLI pathogenesis related 1 [Source:HGNC Symbol;Acc:HGNC:17001]	11010	30.945	0.669536	1.37848	0.000771798	0.0474775	-0.485707	0.627175	0.963715	2.43915	32.0014	37.7919	0	42.671	70.7663
DLX5	ENSG00000105880	protein_coding	distal-less homeobox 5 [Source:HGNC Symbol;Acc:HGNC:2918]	1749	255.887	0.668958	0.385491	0.0100351	0.0487296	-1.73534	0.0826804	0.789359	142.69	188.395	264.544	268.499	300.168	371.027
ARHGAP4	ENSG00000089820	protein_coding	Rho GTPase activating protein 4 [Source:HGNC Symbol;Acc:HGNC:674]	393	125.319	0.668515	0.705547	0.0029507	0.0475293	-0.947512	0.343378	0.92477	93.9074	81.0358	116.811	21.7702	169.212	269.177
NRL	ENSG00000129535	protein_coding	neural retina leucine zipper [Source:HGNC Symbol;Acc:HGNC:8002]	4901	66.1837	0.666238	0.813164	0.00221062	0.047495	-0.819315	0.412607	0.934391	76.2235	18.5814	58.4057	150.577	52.9709	40.3434
ZNF571	ENSG00000180479	protein_coding	zinc finger protein 571 [Source:HGNC Symbol;Acc:HGNC:25000]	51276	552.315	0.66622	0.256984	0.0240907	0.0560938	-2.59245	0.00952942	0.450385	384.167	409.308	489.577	611.379	773.963	645.495
MRPS28	ENSG00000147586	protein_coding	mitochondrial ribosomal protein S28 [Source:HGNC Symbol;Acc:HGNC:14513]	28957	1024.88	0.665951	0.233775	0.40245	0.383895	-2.84868	0.00439011	0.34437	676.255	664.803	1042.71	1277.18	1088.85	1399.45
SPON2	ENSG00000159674	protein_coding	spondin 2 [Source:HGNC Symbol;Acc:HGNC:11253]	10417	18.0556	0.664688	1.44727	0.000691009	0.0474783	-0.459271	0.64604	0.965076	12.8056	0.516151	29.2029	10.8851	26.4854	28.4388
MXRA8	ENSG00000162576	protein_coding	matrix remodeling associated 8 [Source:HGNC Symbol;Acc:HGNC:7542]	54587	53.6281	0.663699	0.737922	0.00268011	0.0475139	-0.899416	0.368431	0.926826	34.7579	53.1636	36.0741	79.824	67.685	50.2639
OR4D1	ENSG00000141194	protein_coding	olfactory receptor family 4 subfamily D member 1 [Source:HGNC Symbol;Acc:HGNC:8293]	26689	17.9763	0.661968	1.86725	0.000411347	0.0474831	-0.354515	0.722953	0.968775	19.5132	0	22.3316	14.5135	51.4994	0
SNAP91	ENSG00000065609	protein_coding	synaptosome associated protein 91 [Source:HGNC Symbol;Acc:HGNC:14986]	9892	199.508	0.65994	0.563955	0.00459751	0.0476656	-1.1702	0.24192	0.90158	154.886	198.202	111.658	125.179	117.713	489.412
FAM228B	ENSG00000219626	protein_coding	family with sequence similarity 228 member B [Source:HGNC Symbol;Acc:HGNC:24736]	375190	273.786	0.658716	0.528728	0.0052155	0.0477389	-1.24585	0.21282	0.893908	254.891	138.845	245.648	99.78	295.754	607.797
UBOX5	ENSG00000185019	protein_coding	U-box domain containing 5 [Source:HGNC Symbol;Acc:HGNC:17777]	22888	541.032	0.658526	0.289135	0.0182548	0.052162	-2.27757	0.0227519	0.575536	420.754	437.18	401.969	676.69	459.081	850.519
FAAP24	ENSG00000131944	protein_coding	FA core complex associated protein 24 [Source:HGNC Symbol;Acc:HGNC:28467]	91442	532.576	0.657168	0.34086	0.0127251	0.0495968	-1.92797	0.0538591	0.73762	221.353	470.214	551.419	689.389	522.352	740.732
HARBI1	ENSG00000180423	protein_coding	harbinger transposase derived 1 [Source:HGNC Symbol;Acc:HGNC:26522]	283254	361.742	0.656892	0.382538	0.0100537	0.048728	-1.7172	0.0859433	0.79698	296.967	327.756	218.163	315.668	320.768	691.129
HNRNPCL4	ENSG00000179412	protein_coding	heterogeneous nuclear ribonucleoprotein C like 4 [Source:HGNC Symbol;Acc:HGNC:51333]	101060301	0.403995	0.65614	4.05276	0.000162424	0.0474928	-0.1619	0.871385	0.987846	0.609788	0	0	1.81418	0	0
TMC3	ENSG00000188869	protein_coding	transmembrane channel like 3 [Source:HGNC Symbol;Acc:HGNC:22995]	342125	0.403995	0.65614	4.05276	0.000162424	0.0474928	-0.1619	0.871385	0.987846	0.609788	0	0	1.81418	0	0
DUS4L	ENSG00000105865	protein_coding	dihydrouridine synthase 4 like [Source:HGNC Symbol;Acc:HGNC:21517]	11062	321.239	0.654437	0.40669	0.00879296	0.0483972	-1.60918	0.107577	0.833581	118.299	297.303	334.974	355.58	450.252	371.027
DUOX2	ENSG00000140279	protein_coding	dual oxidase 2 [Source:HGNC Symbol;Acc:HGNC:13273]	50506	13.1976	0.654312	1.9911	0.000356555	0.0474842	-0.328619	0.742443	0.975153	0	0.516151	30.9207	7.25673	1.47141	39.0207
LGR5	ENSG00000139292	protein_coding	leucine rich repeat containing G protein-coupled receptor 5 [Source:HGNC Symbol;Acc:HGNC:4504]	8549	50.6702	0.653757	1.23603	0.000960373	0.0474759	-0.528918	0.596863	0.960981	7.92725	91.3588	18.896	0	58.8565	126.983
NME1-NME2	ENSG00000011052	protein_coding	NME1-NME2 readthrough [Source:HGNC Symbol;Acc:HGNC:33531]	654364	107.14	0.653744	0.871455	0.00188997	0.0474841	-0.750175	0.453149	0.939804	139.642	43.8729	65.277	275.756	110.356	7.93641
NXPH3	ENSG00000182575	protein_coding	neurexophilin 3 [Source:HGNC Symbol;Acc:HGNC:8077]	11248	101.897	0.653153	0.679333	0.00314037	0.047539	-0.961462	0.33632	0.922662	81.1018	65.0351	92.762	103.408	38.2567	230.817
PCDH8	ENSG00000136099	protein_coding	protocadherin 8 [Source:HGNC Symbol;Acc:HGNC:8660]	5100	82.0386	0.652348	0.786643	0.00229573	0.0474949	-0.82928	0.406946	0.933688	26.2209	140.393	24.0494	88.8949	69.1564	143.517
ZNF211	ENSG00000121417	protein_coding	zinc finger protein 211 [Source:HGNC Symbol;Acc:HGNC:13003]	10520	1157.99	0.651424	0.23045	0.377688	0.410635	-2.82674	0.00470243	0.354846	759.186	998.753	948.234	1015.94	1515.56	1710.3
CNKSR2	ENSG00000149970	protein_coding	connector enhancer of kinase suppressor of Ras 2 [Source:HGNC Symbol;Acc:HGNC:19701]	22866	0.531538	0.650349	4.05233	-7.82011e-06	0.0474921	-0.160487	0.872497	0.987846	0	0	1.71782	0	1.47141	0
CDH4	ENSG00000179242	protein_coding	cadherin 4 [Source:HGNC Symbol;Acc:HGNC:1763]	1002	0.531538	0.650349	4.05233	-7.82011e-06	0.0474921	-0.160487	0.872497	0.987846	0	0	1.71782	0	1.47141	0
HAMP	ENSG00000105697	protein_coding	hepcidin antimicrobial peptide [Source:HGNC Symbol;Acc:HGNC:15598]	57817	0.531538	0.650349	4.05233	-7.82011e-06	0.0474921	-0.160487	0.872497	0.987846	0	0	1.71782	0	1.47141	0
PARVG	ENSG00000138964	protein_coding	parvin gamma [Source:HGNC Symbol;Acc:HGNC:14654]	64098	0.531538	0.650349	4.05233	-7.82011e-06	0.0474921	-0.160487	0.872497	0.987846	0	0	1.71782	0	1.47141	0
UPP2	ENSG00000007001	protein_coding	uridine phosphorylase 2 [Source:HGNC Symbol;Acc:HGNC:23061]	151531	0.588666	0.650349	4.05233	2.24488e-05	0.0474921	-0.160487	0.872497	0.987846	0	0	1.71782	1.81418	0	0
TMPRSS11F	ENSG00000198092	protein_coding	transmembrane serine protease 11F [Source:HGNC Symbol;Acc:HGNC:29994]	389208	0.588666	0.650349	4.05233	2.24488e-05	0.0474921	-0.160487	0.872497	0.987846	0	0	1.71782	1.81418	0	0
KRT4	ENSG00000170477	protein_coding	keratin 4 [Source:HGNC Symbol;Acc:HGNC:6441]	3851	0.588666	0.650349	4.05233	2.24488e-05	0.0474921	-0.160487	0.872497	0.987846	0	0	1.71782	1.81418	0	0
TCTE3	ENSG00000184786	protein_coding	t-complex-associated-testis-expressed 3 [Source:HGNC Symbol;Acc:HGNC:11695]	6991	376.183	0.650143	0.316113	0.0148436	0.0504467	-2.05668	0.0397172	0.67933	276.844	347.37	254.237	388.235	422.295	568.115
SULT2A1	ENSG00000105398	protein_coding	sulfotransferase family 2A member 1 [Source:HGNC Symbol;Acc:HGNC:11458]	6822	40.0825	0.649728	1.10524	0.00116963	0.0474744	-0.587864	0.556624	0.95641	64.0278	16.0007	13.7425	5.44255	36.7853	104.496
B3GALT1	ENSG00000172318	protein_coding	beta-1,3-galactosyltransferase 1 [Source:HGNC Symbol;Acc:HGNC:916]	8708	120.185	0.649171	0.509027	0.00557564	0.0477843	-1.27532	0.202197	0.893524	101.835	78.455	101.351	110.665	151.556	177.246
ZNF329	ENSG00000181894	protein_coding	zinc finger protein 329 [Source:HGNC Symbol;Acc:HGNC:14209]	79673	348.132	0.649072	0.345774	0.0117892	0.0492432	-1.87716	0.0604963	0.755222	193.913	298.852	322.949	319.296	459.081	494.703
BTG2	ENSG00000159388	protein_coding	BTG anti-proliferation factor 2 [Source:HGNC Symbol;Acc:HGNC:1131]	7832	3058.57	0.648074	0.145048	0.575608	0.154855	-4.46799	7.89578e-06	0.0067804	2649.53	2024.35	2477.09	3788.01	3677.06	3735.4
ABCG2	ENSG00000118777	protein_coding	ATP binding cassette subfamily G member 2 (Junior blood group) [Source:HGNC Symbol;Acc:HGNC:74]	9429	367.786	0.647023	0.355959	0.0115873	0.0491965	-1.81769	0.0691114	0.759919	198.791	303.497	360.741	419.076	334.011	590.601
ZNF653	ENSG00000161914	protein_coding	zinc finger protein 653 [Source:HGNC Symbol;Acc:HGNC:25196]	115950	351.886	0.644582	0.326711	0.0136453	0.0499384	-1.97294	0.048502	0.714222	309.772	208.525	305.771	511.599	391.396	384.255
BFSP1	ENSG00000125864	protein_coding	beaded filament structural protein 1 [Source:HGNC Symbol;Acc:HGNC:1040]	631	282.321	0.643865	0.37573	0.0100433	0.0487108	-1.71364	0.0865948	0.79698	172.57	219.88	271.415	264.871	307.525	457.666
H2AC13	ENSG00000196747	protein_coding	H2A clustered histone 13 [Source:HGNC Symbol;Acc:HGNC:4725]	8329	119.035	0.643513	0.587374	0.00414599	0.0476164	-1.09558	0.273264	0.910184	39.6362	137.812	101.351	172.347	116.242	146.824
IL34	ENSG00000157368	protein_coding	interleukin 34 [Source:HGNC Symbol;Acc:HGNC:28529]	146433	26.5502	0.64224	3.73194	9.36261e-05	0.0474914	-0.172093	0.863365	0.987846	62.1984	0	0	0	25.014	72.0891
SNUPN	ENSG00000169371	protein_coding	snurportin 1 [Source:HGNC Symbol;Acc:HGNC:14245]	10073	1366	0.641002	0.208143	0.451276	0.269207	-3.07962	0.00207263	0.256107	789.676	1260.44	1154.37	1641.83	1562.64	1787.02
AMACR	ENSG00000242110	protein_coding	alpha-methylacyl-CoA racemase [Source:HGNC Symbol;Acc:HGNC:451]	23600	121.238	0.640915	0.496977	0.0057533	0.0478057	-1.28963	0.19718	0.893524	95.7368	103.746	84.173	174.161	122.127	147.485
CCDC171	ENSG00000164989	protein_coding	coiled-coil domain containing 171 [Source:HGNC Symbol;Acc:HGNC:29828]	203238	302.233	0.639168	0.325409	0.0136348	0.0499277	-1.9642	0.049507	0.719704	253.062	220.397	235.341	420.89	319.297	364.413
RTEL1	ENSG00000258366	protein_coding	regulator of telomere elongation helicase 1 [Source:HGNC Symbol;Acc:HGNC:15888]	51750	116.581	0.638745	0.671617	0.00313291	0.0475354	-0.951056	0.341576	0.92477	71.3452	169.298	30.9207	156.02	197.169	74.7345
H2BU1	ENSG00000196890	protein_coding	H2B.U histone 1 [Source:HGNC Symbol;Acc:HGNC:20514]	128312	314.51	0.638456	0.336469	0.0127599	0.0495956	-1.89752	0.0577592	0.749721	218.304	204.912	317.796	361.022	366.382	418.646
CCDC148	ENSG00000153237	protein_coding	coiled-coil domain containing 148 [Source:HGNC Symbol;Acc:HGNC:25191]	130940	51.1142	0.637887	0.926214	0.00164033	0.0474775	-0.688703	0.49101	0.949258	50.0026	48.5182	20.6138	39.912	132.427	15.2115
CATSPER3	ENSG00000152705	protein_coding	cation channel sperm associated 3 [Source:HGNC Symbol;Acc:HGNC:20819]	347732	19.2685	0.637834	1.3928	0.000728043	0.0474768	-0.45795	0.646988	0.965076	29.8796	5.16151	10.3069	1.81418	29.4283	39.0207
FAM122C	ENSG00000156500	protein_coding	family with sequence similarity 122C [Source:HGNC Symbol;Acc:HGNC:25202]	159091	367.768	0.637404	0.299851	0.0163975	0.0511613	-2.12573	0.0335256	0.644291	264.648	297.819	302.336	428.147	395.81	517.851
NOP2	ENSG00000111641	protein_coding	NOP2 nucleolar protein [Source:HGNC Symbol;Acc:HGNC:7867]	4839	378.717	0.637281	0.395701	0.00907401	0.0484562	-1.61051	0.107286	0.832772	329.286	243.107	319.514	341.066	278.097	761.234
CDKN2B	ENSG00000147883	protein_coding	cyclin dependent kinase inhibitor 2B [Source:HGNC Symbol;Acc:HGNC:1788]	1030	873.843	0.637211	0.269215	0.0207035	0.0536148	-2.36692	0.0179368	0.547865	645.766	656.545	754.121	716.602	979.961	1490.06
HMMR	ENSG00000072571	protein_coding	hyaluronan mediated motility receptor [Source:HGNC Symbol;Acc:HGNC:5012]	3161	5859.18	0.636851	0.131182	0.577462	0.138271	-4.85471	1.20563e-06	0.00178828	4275.84	4212.31	5277.13	7488.94	7424.75	6476.11
ZNF566	ENSG00000186017	protein_coding	zinc finger protein 566 [Source:HGNC Symbol;Acc:HGNC:25919]	84924	626.46	0.636802	0.287948	0.0177684	0.0518656	-2.21152	0.0269999	0.602071	493.319	497.054	482.706	475.316	872.548	937.819
TSGA10	ENSG00000135951	protein_coding	testis specific 10 [Source:HGNC Symbol;Acc:HGNC:14927]	80705	400.666	0.636233	0.399312	0.00887566	0.0484069	-1.59332	0.111088	0.844309	136.593	433.051	372.766	504.343	401.696	555.549
TAF1A	ENSG00000143498	protein_coding	TATA-box binding protein associated factor, RNA polymerase I subunit A [Source:HGNC Symbol;Acc:HGNC:11532]	9015	855.86	0.635886	0.263191	0.0218375	0.0543774	-2.41607	0.0156892	0.524389	682.963	649.318	681.973	722.045	956.418	1442.44
GBX1	ENSG00000164900	protein_coding	gastrulation brain homeobox 1 [Source:HGNC Symbol;Acc:HGNC:4185]	2636	103.213	0.635622	0.691066	0.00293013	0.0475228	-0.919771	0.357692	0.925695	109.762	22.1945	111.658	139.692	70.6278	165.342
ZSCAN31	ENSG00000235109	protein_coding	zinc finger and SCAN domain containing 31 [Source:HGNC Symbol;Acc:HGNC:14097]	64288	190.267	0.635187	0.492162	0.00580306	0.0478115	-1.29061	0.19684	0.893524	201.23	66.0674	180.371	270.313	232.483	191.135
IL31	ENSG00000204671	protein_coding	interleukin 31 [Source:HGNC Symbol;Acc:HGNC:19372]	386653	0.948828	0.635045	3.92918	9.84097e-05	0.0474919	-0.161623	0.871603	0.987846	0	2.06461	0	3.62836	0	0
ANKRD39	ENSG00000213337	protein_coding	ankyrin repeat domain 39 [Source:HGNC Symbol;Acc:HGNC:28640]	51239	483.888	0.633916	0.296685	0.0162415	0.0510651	-2.13666	0.0326256	0.634575	404.29	297.303	438.043	682.133	447.309	634.251
FRS3	ENSG00000137218	protein_coding	fibroblast growth factor receptor substrate 3 [Source:HGNC Symbol;Acc:HGNC:16970]	10817	196.521	0.633033	0.43832	0.00731049	0.0480646	-1.44422	0.148676	0.880303	93.9074	185.814	183.806	223.144	213.355	279.097
ZNF30	ENSG00000168661	protein_coding	zinc finger protein 30 [Source:HGNC Symbol;Acc:HGNC:13090]	90075	698.048	0.632501	0.33325	0.012872	0.0496304	-1.89798	0.0576989	0.749721	594.544	696.288	350.434	488.015	904.919	1154.09
TMEM126A	ENSG00000171202	protein_coding	transmembrane protein 126A [Source:HGNC Symbol;Acc:HGNC:25382]	84233	682.679	0.631795	0.294323	0.0166975	0.0512988	-2.1466	0.0318248	0.630161	408.558	595.639	601.235	1119.35	807.806	563.485
ACVRL1	ENSG00000139567	protein_coding	activin A receptor like type 1 [Source:HGNC Symbol;Acc:HGNC:175]	94	97.0248	0.631577	0.951739	0.0015597	0.0474765	-0.663604	0.506944	0.951348	176.229	11.3553	41.2276	30.8411	36.7853	285.711
SDCBP2	ENSG00000125775	protein_coding	syndecan binding protein 2 [Source:HGNC Symbol;Acc:HGNC:15756]	27111	57.0031	0.631166	1.23089	0.00121248	0.0474845	-0.512772	0.608111	0.962465	128.665	3.09691	1.71782	43.5404	147.141	17.8569
TNFAIP8L1	ENSG00000185361	protein_coding	TNF alpha induced protein 8 like 1 [Source:HGNC Symbol;Acc:HGNC:28279]	126282	776.835	0.630605	0.229183	0.0345866	0.0671272	-2.75154	0.00593164	0.397768	607.959	571.896	652.77	801.869	897.562	1128.95
PALMD	ENSG00000099260	protein_coding	palmdelphin [Source:HGNC Symbol;Acc:HGNC:15846]	54873	19.8943	0.630429	1.81592	0.00041185	0.0474823	-0.347168	0.728465	0.969825	0	9.29072	37.7919	39.912	32.3711	0
ARHGEF15	ENSG00000198844	protein_coding	Rho guanine nucleotide exchange factor 15 [Source:HGNC Symbol;Acc:HGNC:15590]	22899	5.29381	0.630214	3.05549	0.000143426	0.0474899	-0.206256	0.836591	0.984255	0.609788	0	12.0247	0	19.1284	0
[truncated: 14,149 more rows]

## Sheet: wt vs mut2
hgnc_symbol	ensembl	gene_biotype	description	entrez	baseMean	log2FoldChange	lfcSE	LFC_Shrunken	lfcSE_Shrunken	stat	pvalue	padj	FLAG_uS10_WT_rep1	FLAG_uS10_WT_rep2	FLAG_uS10_WT_rep3	FLAG_uS10_mut2_rep1	FLAG_uS10_mut2_rep2	FLAG_uS10_mut2_rep3
[truncated: 15,852 more rows]

[truncated: 1 more sheets: wt vs mut3]
