# Supplementary material for: Changes in the Transcriptome Caused by Mutations in the Ribosomal Protein uS10 Associated with a Predisposition to Colorectal Cancer
Source: Int J Mol Sci. 2022 May 31;23(11):6174. doi: 10.3390/ijms23116174 (PMC9181716; doi:10.3390/ijms23116174)
Supplement: Supplementary file 1 [file ijms-23-06174-s001.zip › ijms-1724764-supplementary/Supplementary Table S3.xlsx]

## Sheet: mut1
hgnc_symbol	ensembl	gene_biotype	description	entrez	baseMean	log2FoldChange	lfcSE	LFC_Shrunken	lfcSE_Shrunken	stat	pvalue	padj	FLAG_uS10_WT_rep1	FLAG_uS10_WT_rep2	FLAG_uS10_WT_rep3	FLAG_uS10_mut1_rep1	FLAG_uS10_mut1_rep2	FLAG_uS10_mut1_rep3
PLK2	ENSG00000145632	protein_coding	polo like kinase 2 [Source:HGNC Symbol;Acc:HGNC:19699]	10769	458.787	1.75197	0.27562	1.65931	0.283168	-6.35647	2.06449e-10	1.12281e-06	222.573	230.204	175.217	649.477	723.935	751.313
MROH8	ENSG00000101353	protein_coding	maestro heat like repeat family member 8 [Source:HGNC Symbol;Acc:HGNC:16125]	140699	479.067	1.76474	0.323649	1.63502	0.338281	-5.45264	4.96275e-08	0.000134954	155.496	180.137	322.949	809.125	732.764	673.933
ERMAP	ENSG00000164010	protein_coding	erythroblast membrane associated protein (Scianna blood group) [Source:HGNC Symbol;Acc:HGNC:15743]	114625	513.597	1.60932	0.319833	1.46885	0.336928	-5.03176	4.86003e-07	0.000881069	203.059	216.784	345.281	858.108	537.066	921.285
INPP4B	ENSG00000109452	protein_coding	inositol polyphosphate-4-phosphatase type II B [Source:HGNC Symbol;Acc:HGNC:6075]	8821	261.846	1.57678	0.371983	1.37499	0.402736	-4.23885	2.24667e-05	0.0153969	134.763	139.361	120.247	273.942	438.481	464.28
EML2	ENSG00000125746	protein_coding	EMAP like 2 [Source:HGNC Symbol;Acc:HGNC:18035]	24139	2740.43	1.28649	0.166869	1.24113	0.170065	-7.7096	1.26208e-14	2.05921e-10	1425.08	1500.97	1858.68	4310.5	4125.84	3221.52
CYB5D2	ENSG00000167740	protein_coding	cytochrome b5 domain containing 2 [Source:HGNC Symbol;Acc:HGNC:28471]	124936	1643.9	1.02432	0.170964	0.963546	0.176651	-5.99147	2.07954e-09	8.48246e-06	1139.08	940.428	1173.27	2371.14	2207.12	2032.38
GDF15	ENSG00000130513	protein_coding	growth differentiation factor 15 [Source:HGNC Symbol;Acc:HGNC:30142]	9518	415.586	1.15376	0.307252	0.956184	0.345044	-3.75509	0.000173282	0.0764125	276.844	237.43	259.39	653.106	411.996	654.754
GADD45A	ENSG00000116717	protein_coding	growth arrest and DNA damage inducible alpha [Source:HGNC Symbol;Acc:HGNC:4095]	1647	3411.76	0.865257	0.19074	0.771261	0.203457	-4.53633	5.72429e-06	0.00518876	1687.89	2391.33	3184.83	4241.56	4353.91	4611.05
ZNF627	ENSG00000198551	protein_coding	zinc finger protein 627 [Source:HGNC Symbol;Acc:HGNC:30570]	199692	753.942	0.925444	0.2503	0.761674	0.281995	-3.69734	0.000217872	0.0935475	459.171	621.962	479.271	767.399	1041.76	1154.09
CREBRF	ENSG00000164463	protein_coding	CREB3 regulatory factor [Source:HGNC Symbol;Acc:HGNC:24050]	153222	1334.69	0.81505	0.179317	0.726114	0.19109	-4.54531	5.48542e-06	0.00518876	1025.05	853.198	1027.25	1572.9	1721.55	1808.18
MED11	ENSG00000161920	protein_coding	mediator complex subunit 11 [Source:HGNC Symbol;Acc:HGNC:32687]	400569	1216.78	0.801208	0.195889	0.689378	0.213709	-4.09011	4.31171e-05	0.0237895	810.409	790.744	1065.05	1663.61	1518.5	1452.36
PPM1D	ENSG00000170836	protein_coding	protein phosphatase, Mg2+/Mn2+ dependent 1D [Source:HGNC Symbol;Acc:HGNC:9277]	8493	4392.26	0.75331	0.164385	0.672647	0.174877	-4.58258	4.59264e-06	0.00499557	2697.7	3689.97	3430.48	4508.24	5473.66	6553.49
H1-2	ENSG00000187837	protein_coding	H1.2 linker histone, cluster member [Source:HGNC Symbol;Acc:HGNC:4716]	3006	1362.7	0.801532	0.210342	0.667935	0.234584	-3.81061	0.000138622	0.0646218	964.685	795.905	1226.52	1812.37	1450.81	1925.9
H4C15	ENSG00000270276	protein_coding	H4 clustered histone 15 [Source:HGNC Symbol;Acc:HGNC:29607]	554313	1187.08	0.750128	0.180419	0.650822	0.19566	-4.15771	3.21456e-05	0.0189857	852.484	888.296	917.313	1447.72	1389.01	1627.63
H4C14	ENSG00000270882	protein_coding	H4 clustered histone 14 [Source:HGNC Symbol;Acc:HGNC:4794]	8370	1256.41	0.716453	0.180557	0.609388	0.198353	-3.96802	7.24716e-05	0.0369514	908.584	903.265	1044.43	1529.36	1453.76	1699.05
DDB2	ENSG00000134574	protein_coding	damage specific DNA binding protein 2 [Source:HGNC Symbol;Acc:HGNC:2718]	1643	2278.6	0.686708	0.168032	0.592126	0.182912	-4.08677	4.37414e-05	0.0237895	1704.97	1556.2	1985.79	2550.74	2588.22	3285.67
H1-0	ENSG00000189060	protein_coding	H1.0 linker histone [Source:HGNC Symbol;Acc:HGNC:4714]	3005	17531	0.616982	0.0957528	0.585984	0.0983058	-6.44348	1.16762e-10	9.52547e-07	13621.4	14028	13869.6	20890.3	20120.1	22656.5
HMMR	ENSG00000072571	protein_coding	hyaluronan mediated motility receptor [Source:HGNC Symbol;Acc:HGNC:5012]	3161	5859.18	0.636851	0.131182	0.577462	0.138271	-4.85471	1.20563e-06	0.00178828	4275.84	4212.31	5277.13	7488.94	7424.75	6476.11
BTG2	ENSG00000159388	protein_coding	BTG anti-proliferation factor 2 [Source:HGNC Symbol;Acc:HGNC:1131]	7832	3058.57	0.648074	0.145048	0.575608	0.154855	-4.46799	7.89578e-06	0.0067804	2649.53	2024.35	2477.09	3788.01	3677.06	3735.4
PIGN	ENSG00000197563	protein_coding	phosphatidylinositol glycan anchor biosynthesis class N [Source:HGNC Symbol;Acc:HGNC:8967]	23556	2102.75	0.628014	0.149614	0.547423	0.161623	-4.19757	2.69789e-05	0.0169303	1592.77	1686.78	1680.02	2320.34	2566.14	2770.47
RPS20	ENSG00000008988	protein_coding	ribosomal protein S20 [Source:HGNC Symbol;Acc:HGNC:10405]	6224	341870	0.505686	0.111035	0.452074	0.11791	-4.55428	5.25656e-06	0.00518876	243169	309426	295093	362111	423764	417657
AEN	ENSG00000181026	protein_coding	apoptosis enhancing nuclease [Source:HGNC Symbol;Acc:HGNC:25722]	64782	7715.17	0.444722	0.102842	0.391582	0.110032	-4.32431	1.53013e-05	0.0118884	6501.56	6414.21	6694.33	8862.28	8575.39	9243.27
AURKA	ENSG00000087586	protein_coding	aurora kinase A [Source:HGNC Symbol;Acc:HGNC:11393]	6790	6200.8	0.445582	0.115613	0.376956	0.126978	-3.85408	0.000116164	0.0566246	5190.52	5745.28	4811.6	6990.04	7159.89	7307.45
MT-ND6	ENSG00000198695	protein_coding	mitochondrially encoded NADH:ubiquinone oxidoreductase core subunit 6 [Source:HGNC Symbol;Acc:HGNC:7462]	4541	7847.53	-0.742404	0.130125	-0.694473	0.134816	5.70532	1.16124e-08	3.78936e-05	10239	10568.7	8654.35	5631.22	6715.53	5276.39

## Sheet: mut2
hgnc_symbol	ensembl	gene_biotype	description	entrez	baseMean	log2FoldChange	lfcSE	LFC_Shrunken	lfcSE_Shrunken	stat	pvalue	padj	FLAG_uS10_WT_rep1	FLAG_uS10_WT_rep2	FLAG_uS10_WT_rep3	FLAG_uS10_mut2_rep1	FLAG_uS10_mut2_rep2	FLAG_uS10_mut2_rep3
ERMAP	ENSG00000164010	protein_coding	erythroblast membrane associated protein (Scianna blood group) [Source:HGNC Symbol;Acc:HGNC:15743]	114625	742.473	2.21589	0.36472	2.08728	0.376854	-6.07558	1.23538e-09	4.99835e-06	210.943	225.242	357.416	1283.9	1728.49	648.837
PLK2	ENSG00000145632	protein_coding	polo like kinase 2 [Source:HGNC Symbol;Acc:HGNC:19699]	10769	492.695	1.81756	0.346183	1.67439	0.361666	-5.2503	1.51853e-07	0.000409599	231.214	239.186	181.375	583.312	1027.57	693.511
NHLH2	ENSG00000177551	protein_coding	nescient helix-loop-helix 2 [Source:HGNC Symbol;Acc:HGNC:7818]	4808	246.268	1.7375	0.428299	1.49203	0.468694	-4.05673	4.97642e-05	0.0402692	117.824	116.375	106.691	452.144	367.603	316.973
MROH8	ENSG00000101353	protein_coding	maestro heat like repeat family member 8 [Source:HGNC Symbol;Acc:HGNC:16125]	140699	442.016	1.53888	0.377668	1.3256	0.413444	-4.0747	4.60741e-05	0.0402692	161.533	187.165	334.3	739.171	570.451	659.474
EML2	ENSG00000125746	protein_coding	EMAP like 2 [Source:HGNC Symbol;Acc:HGNC:18035]	24139	2909	1.33435	0.159313	1.29549	0.161794	-8.37565	5.4919e-17	8.88809e-13	1480.4	1559.53	1924	4072.38	4341.71	4075.97
TYW1B	ENSG00000277149	protein_coding	tRNA-yW synthesizing protein 1 homolog B [Source:HGNC Symbol;Acc:HGNC:33908]	441250	493.971	1.20954	0.318987	1.0107	0.355015	-3.79183	0.000149544	0.0704578	260.987	308.367	327.187	692.876	808.535	565.871
H1-2	ENSG00000187837	protein_coding	H1.2 linker histone, cluster member [Source:HGNC Symbol;Acc:HGNC:4716]	3006	1515.38	0.956241	0.243298	0.813917	0.266557	-3.93032	8.48314e-05	0.0578191	1002.14	826.96	1269.63	1907.34	2541.79	1544.45
SPATA18	ENSG00000163071	protein_coding	spermatogenesis associated 18 [Source:HGNC Symbol;Acc:HGNC:29579]	132671	1079.26	0.93674	0.244112	0.78985	0.268874	-3.83734	0.000124376	0.0629033	727.216	822.67	672.155	1347.17	1761.83	1144.51
MDM2	ENSG00000135679	protein_coding	MDM2 proto-oncogene [Source:HGNC Symbol;Acc:HGNC:6973]	4193	16212.5	0.901404	0.140544	0.855217	0.144188	-6.41368	1.4205e-10	7.66314e-07	11756.4	12827	9330.16	20993.8	24644.6	17722.8
CREBRF	ENSG00000164463	protein_coding	CREB3 regulatory factor [Source:HGNC Symbol;Acc:HGNC:24050]	153222	1435.89	0.896756	0.222542	0.771456	0.241771	-4.02959	5.58733e-05	0.0430597	1064.85	886.488	1063.36	2054.71	2122.76	1423.19
GADD45A	ENSG00000116717	protein_coding	growth arrest and DNA damage inducible alpha [Source:HGNC Symbol;Acc:HGNC:4095]	1647	3586.34	0.89431	0.201124	0.791496	0.214502	-4.44656	8.7258e-06	0.0117682	1753.43	2484.63	3296.76	4207.41	5089.3	4686.52
CYB5D2	ENSG00000167740	protein_coding	cytochrome b5 domain containing 2 [Source:HGNC Symbol;Acc:HGNC:28471]	124936	1560.72	0.829399	0.217106	0.700212	0.239002	-3.82026	0.000133314	0.0653802	1183.31	977.121	1214.5	2440.5	1615.17	1933.75
TP53INP1	ENSG00000164938	protein_coding	tumor protein p53 inducible nuclear protein 1 [Source:HGNC Symbol;Acc:HGNC:18022]	94241	1424.82	0.817482	0.220655	0.678839	0.244862	-3.7048	0.000211556	0.0877905	1114.9	1132.11	846.418	1999.93	1977.05	1478.5
BTG2	ENSG00000159388	protein_coding	BTG anti-proliferation factor 2 [Source:HGNC Symbol;Acc:HGNC:1131]	7832	3378.61	0.79375	0.155369	0.729514	0.162166	-5.10881	3.24189e-07	0.000727257	2752.4	2103.33	2564.15	4468.98	4421.71	3961.1
PIGN	ENSG00000197563	protein_coding	phosphatidylinositol glycan anchor biosynthesis class N [Source:HGNC Symbol;Acc:HGNC:8967]	23556	2303.85	0.754527	0.199773	0.63344	0.219949	-3.77693	0.000158774	0.0704578	1654.61	1752.6	1739.07	2411.18	3770.31	2495.36
RPS20	ENSG00000008988	protein_coding	ribosomal protein S20 [Source:HGNC Symbol;Acc:HGNC:10405]	6224	389677	0.729621	0.10515	0.684682	0.107105	-6.93887	3.95245e-12	3.19832e-08	252610	321499	305464	513914	503621	440952
ZBTB2	ENSG00000181472	protein_coding	zinc finger and BTB domain containing 2 [Source:HGNC Symbol;Acc:HGNC:20868]	57621	1942.44	0.720507	0.195079	0.599968	0.215734	-3.69341	0.000221264	0.0895232	1595.69	1471.04	1333.64	2097.92	2941.77	2214.56
PPM1D	ENSG00000170836	protein_coding	protein phosphatase, Mg2+/Mn2+ dependent 1D [Source:HGNC Symbol;Acc:HGNC:9277]	8493	4447.99	0.696575	0.178791	0.593718	0.194598	-3.89603	9.7781e-05	0.0608649	2802.44	3833.94	3551.04	4906.46	6941.6	4652.48
DCAF10	ENSG00000122741	protein_coding	DDB1 and CUL4 associated factor 10 [Source:HGNC Symbol;Acc:HGNC:23686]	79269	2798.42	0.683891	0.18728	0.565979	0.207458	-3.6517	0.000260514	0.0958219	2153.77	2331.26	1957.79	3315.47	4300.76	2731.5
PRR11	ENSG00000068489	protein_coding	proline rich 11 [Source:HGNC Symbol;Acc:HGNC:25619]	55771	7105.85	0.678408	0.133302	0.617884	0.139267	-5.08924	3.59494e-07	0.000727257	6403.05	5139.27	4849.12	9295.19	8498.67	8449.78
FOXO3	ENSG00000118689	protein_coding	forkhead box O3 [Source:HGNC Symbol;Acc:HGNC:3821]	2309	2832.14	0.638651	0.173634	0.529364	0.191388	-3.67814	0.000234939	0.0913309	2229.16	2296.93	2123.16	3732.89	3894.11	2716.61
NET1	ENSG00000173848	protein_coding	neuroepithelial cell transforming 1 [Source:HGNC Symbol;Acc:HGNC:14592]	10276	7281.2	0.580011	0.136286	0.513707	0.144805	-4.25583	2.08275e-05	0.0240766	5850.67	6157.69	5505.27	8846.13	10051.9	7275.49
CDKN1A	ENSG00000124762	protein_coding	cyclin dependent kinase inhibitor 1A [Source:HGNC Symbol;Acc:HGNC:1784]	1026	3178.16	0.577448	0.149003	0.49355	0.16127	-3.8754	0.000106448	0.062429	2417.93	2542.02	2693.96	4161.89	3402.71	3850.48
HMMR	ENSG00000072571	protein_coding	hyaluronan mediated motility receptor [Source:HGNC Symbol;Acc:HGNC:5012]	3161	5916.75	0.573006	0.133067	0.514987	0.140996	-4.30613	1.66134e-05	0.0206824	4441.84	4376.67	5462.6	6988.18	7557.76	6673.45
ACBD3	ENSG00000182827	protein_coding	acyl-CoA binding domain containing 3 [Source:HGNC Symbol;Acc:HGNC:15453]	64746	8208.07	0.547159	0.140294	0.469838	0.151125	-3.90009	9.61554e-05	0.0608649	6287.76	7368.63	6353.47	8699.53	11731.9	8807.17
TBX3	ENSG00000135111	protein_coding	T-box transcription factor 3 [Source:HGNC Symbol;Acc:HGNC:11602]	6926	5367.97	0.519521	0.137263	0.437676	0.148391	-3.78485	0.000153802	0.0704578	4434.24	4171.27	4637.52	6397.15	7130.16	5437.47
ARL6IP1	ENSG00000170540	protein_coding	ADP ribosylation factor like GTPase 6 interacting protein 1 [Source:HGNC Symbol;Acc:HGNC:697]	23204	14254.3	0.502474	0.133165	0.425568	0.143772	-3.77333	0.000161081	0.0704578	11266.8	12635	11494.2	16841.2	19790.5	13497.9
H1-0	ENSG00000189060	protein_coding	H1.0 linker histone [Source:HGNC Symbol;Acc:HGNC:4714]	3005	17269.3	0.490683	0.0891769	0.45876	0.0918909	-5.50235	3.74766e-08	0.000121304	14150.3	14575.3	14357.1	20035.5	20668.6	19828.9
RPL7L1	ENSG00000146223	protein_coding	ribosomal protein L7 like 1 [Source:HGNC Symbol;Acc:HGNC:21370]	285855	19055.6	0.471904	0.122536	0.404337	0.131376	-3.85116	0.000117559	0.062429	17515.3	17354.4	13021.7	22975.3	22779	20688.3
AEN	ENSG00000181026	protein_coding	apoptosis enhancing nuclease [Source:HGNC Symbol;Acc:HGNC:25722]	64782	7981	0.437108	0.110246	0.37948	0.117094	-3.96484	7.34467e-05	0.05403	6753.98	6664.48	6929.6	9934.83	8785.32	8817.81
CRTAP	ENSG00000170275	protein_coding	cartilage associated protein [Source:HGNC Symbol;Acc:HGNC:2379]	10491	10181.3	-0.427576	0.101982	-0.379155	0.107444	4.19266	2.75706e-05	0.0278877	11710.2	11129.1	12198.4	8358.5	8803.42	8888.01
RPS29	ENSG00000213741	protein_coding	ribosomal protein S29 [Source:HGNC Symbol;Acc:HGNC:10419]	6235	12451.6	-0.470672	0.114388	-0.414024	0.121328	4.11471	3.87667e-05	0.0369059	14214.9	14501.8	14675.4	11288.2	8967.22	11062.1
NDRG1	ENSG00000104419	protein_coding	N-myc downstream regulated 1 [Source:HGNC Symbol;Acc:HGNC:7679]	10397	9445.89	-0.489968	0.126803	-0.421046	0.13623	3.86402	0.000111538	0.062429	12128.3	9916.55	11053.2	7965.76	6887.31	8724.2
TMEM109	ENSG00000110108	protein_coding	transmembrane protein 109 [Source:HGNC Symbol;Acc:HGNC:28771]	79073	5618.06	-0.576845	0.15851	-0.479828	0.174349	3.63918	0.000273509	0.0983661	7187.91	5904.02	7080.75	4381.79	3676.03	5477.89
NR2C2AP	ENSG00000184162	protein_coding	nuclear receptor 2C2 associated protein [Source:HGNC Symbol;Acc:HGNC:30763]	126382	1137.4	-1.01309	0.263347	-0.855273	0.290648	3.84698	0.000119581	0.062429	1657.77	1576.16	1324.75	811.699	509.501	944.537

## Sheet: mut3
hgnc_symbol	ensembl	gene_biotype	description	entrez	baseMean	log2FoldChange	lfcSE	LFC_Shrunken	lfcSE_Shrunken	stat	pvalue	padj	FLAG_uS10_WT_rep1	FLAG_uS10_WT_rep2	FLAG_uS10_WT_rep3	FLAG_uS10_mut3_rep1	FLAG_uS10_mut3_rep2	FLAG_uS10_mut3_rep3
H2BC17	ENSG00000274641	protein_coding	H2B clustered histone 17 [Source:HGNC Symbol;Acc:HGNC:4758]	8348	139.471	2.27614	0.539495	1.98287	0.583914	-4.21903	2.45359e-05	0.00284055	21.6495	94.0802	25.6967	134.568	271.372	289.462
CHMP4A	ENSG00000254505	protein_coding	charged multivesicular body protein 4A [Source:HGNC Symbol;Acc:HGNC:20274]	29082	223.631	2.03233	0.341419	1.91037	0.352336	-5.95261	2.63897e-09	2.22348e-06	96.2198	94.0802	71.6801	243.14	331.36	505.303
MROH8	ENSG00000101353	protein_coding	maestro heat like repeat family member 8 [Source:HGNC Symbol;Acc:HGNC:16125]	140699	424.382	1.98232	0.30367	1.8836	0.312756	-6.52789	6.67047e-11	9.19676e-08	122.68	142.138	254.262	466.401	704.14	856.673
ERMAP	ENSG00000164010	protein_coding	erythroblast membrane associated protein (Scianna blood group) [Source:HGNC Symbol;Acc:HGNC:15743]	114625	458.318	1.84796	0.251179	1.77649	0.256949	-7.35716	1.87868e-13	4.74868e-10	160.206	171.055	271.844	600.969	801.263	744.57
PLK2	ENSG00000145632	protein_coding	polo like kinase 2 [Source:HGNC Symbol;Acc:HGNC:19699]	10769	372.003	1.80031	0.243396	1.73151	0.247875	-7.3966	1.39712e-13	4.23774e-10	175.601	181.644	137.95	492.397	568.454	675.969
EFCAB6	ENSG00000186976	protein_coding	EF-hand calcium binding domain 6 [Source:HGNC Symbol;Acc:HGNC:24204]	64800	118.251	1.91169	0.451796	1.66907	0.487901	-4.2313	2.32342e-05	0.00277457	72.6459	41.1346	33.8114	192.677	129.973	239.266
EML2	ENSG00000125746	protein_coding	EMAP like 2 [Source:HGNC Symbol;Acc:HGNC:18035]	24139	2586.98	1.64282	0.1421	1.61698	0.143222	-11.5611	6.48945e-31	9.8419e-27	1124.33	1184.35	1463.36	3191.41	3980.61	4577.85
H2AC11	ENSG00000196787	protein_coding	H2A clustered histone 11 [Source:HGNC Symbol;Acc:HGNC:4737]	8969	323.3	1.43348	0.271764	1.32305	0.282989	-5.27473	1.3295e-07	6.72108e-05	214.089	186.124	120.369	441.934	487.042	490.245
CCDC30	ENSG00000186409	protein_coding	coiled-coil domain containing 30 [Source:HGNC Symbol;Acc:HGNC:26103]	728621	179.243	1.4847	0.350168	1.29742	0.377456	-4.23997	2.23554e-05	0.00275208	125.086	83.491	73.0326	307.366	217.098	269.384
ELAPOR1	ENSG00000116299	protein_coding	endosome-lysosome associated apoptosis and autophagy regulator 1 [Source:HGNC Symbol;Acc:HGNC:29618]	57535	108.143	1.49827	0.427586	1.19351	0.495873	-3.50403	0.000458282	0.0200551	46.6666	51.3164	73.0326	120.806	191.389	165.646
CYB5D2	ENSG00000167740	protein_coding	cytochrome b5 domain containing 2 [Source:HGNC Symbol;Acc:HGNC:28471]	124936	1399.53	1.18787	0.152247	1.14791	0.154929	-7.80225	6.08146e-15	2.30579e-11	898.693	742.052	923.727	1645.4	1965.31	2222
TMEM169	ENSG00000163449	protein_coding	transmembrane protein 169 [Source:HGNC Symbol;Acc:HGNC:25130]	92691	114.972	1.51068	0.472022	1.11228	0.589666	-3.20045	0.00137213	0.0379048	50.9965	47.2437	82.4998	269.136	122.832	117.123
H2AC6	ENSG00000180573	protein_coding	H2A clustered histone 6 [Source:HGNC Symbol;Acc:HGNC:4733]	8334	238.422	1.24388	0.282192	1.1016	0.301544	-4.40792	1.0437e-05	0.00158288	144.811	149.062	129.836	284.428	334.217	388.18
H2BC15	ENSG00000233822	protein_coding	H2B clustered histone 15 [Source:HGNC Symbol;Acc:HGNC:4749]	8341	376.089	1.18575	0.226231	1.09415	0.23581	-5.24132	1.59428e-07	7.79963e-05	249.209	234.997	202.868	498.514	497.04	573.904
TYW1B	ENSG00000277149	protein_coding	tRNA-yW synthesizing protein 1 homolog B [Source:HGNC Symbol;Acc:HGNC:33908]	441250	352.416	1.07668	0.23708	0.961931	0.251983	-4.54142	5.58773e-06	0.00105795	198.213	234.182	248.852	428.172	471.331	533.748
H2BC11	ENSG00000124635	protein_coding	H2B clustered histone 11 [Source:HGNC Symbol;Acc:HGNC:4761]	8970	424.875	1.06209	0.236123	0.947147	0.250814	-4.49805	6.85789e-06	0.00120938	302.13	299.753	220.45	529.098	508.466	689.354
LRRC39	ENSG00000122477	protein_coding	leucine rich repeat containing 39 [Source:HGNC Symbol;Acc:HGNC:28228]	127495	136.031	1.30241	0.416913	0.94145	0.525403	-3.12393	0.00178452	0.0442621	77.4569	96.1165	60.8605	125.393	275.657	180.705
MED11	ENSG00000161920	protein_coding	mediator complex subunit 11 [Source:HGNC Symbol;Acc:HGNC:32687]	400569	1046.1	0.995988	0.166897	0.939011	0.172178	-5.9677	2.40622e-09	2.14664e-06	639.38	623.943	838.522	1218.76	1456.84	1499.18
H2BC5	ENSG00000158373	protein_coding	H2B clustered histone 5 [Source:HGNC Symbol;Acc:HGNC:4747]	3017	469.131	1.16533	0.329743	0.938199	0.376785	-3.53404	0.000409261	0.0185834	120.275	380.393	369.22	602.499	689.857	652.544
CREBRF	ENSG00000164463	protein_coding	CREB3 regulatory factor [Source:HGNC Symbol;Acc:HGNC:24050]	153222	1123.37	0.959908	0.160452	0.904265	0.165361	-5.98253	2.19692e-09	2.09584e-06	808.727	673.223	808.768	1232.52	1642.52	1574.47
DNAJC28	ENSG00000177692	protein_coding	DnaJ heat shock protein family (Hsp40) member C28 [Source:HGNC Symbol;Acc:HGNC:1297]	54943	186.375	1.127	0.326428	0.893647	0.377256	-3.45253	0.000555358	0.0228219	91.4088	120.553	140.655	221.732	262.803	281.096
GDF15	ENSG00000130513	protein_coding	growth differentiation factor 15 [Source:HGNC Symbol;Acc:HGNC:30142]	9518	308.07	1.02301	0.258076	0.875356	0.281572	-3.964	7.37037e-05	0.00657524	218.419	187.346	204.221	360.887	502.753	374.795
ZNF423	ENSG00000102935	protein_coding	zinc finger protein 423 [Source:HGNC Symbol;Acc:HGNC:16762]	23090	257.292	1.05234	0.288247	0.865225	0.323477	-3.65084	0.000261386	0.0140673	125.086	193.862	183.934	350.183	314.221	376.468
RPS20	ENSG00000008988	protein_coding	ribosomal protein S20 [Source:HGNC Symbol;Acc:HGNC:10405]	6224	316734	0.882451	0.0942527	0.857685	0.0951871	-9.3626	7.77978e-21	5.89941e-17	191851	244155	232330	355925	454596	421548
CDKN2D	ENSG00000129355	protein_coding	cyclin dependent kinase inhibitor 2D [Source:HGNC Symbol;Acc:HGNC:1790]	1032	316.775	1.07497	0.317134	0.841867	0.369929	-3.38964	0.000699855	0.0256997	118.831	206.895	289.426	374.65	484.186	426.663
EPCAM	ENSG00000119888	protein_coding	epithelial cell adhesion molecule [Source:HGNC Symbol;Acc:HGNC:11529]	4072	193.147	1.03236	0.304386	0.810901	0.353076	-3.39161	0.00069484	0.0256477	127.972	126.662	125.778	295.133	225.668	257.671
ZNF425	ENSG00000204947	protein_coding	zinc finger protein 425 [Source:HGNC Symbol;Acc:HGNC:20690]	155054	398.237	1.00383	0.285997	0.806685	0.326364	-3.50993	0.00044822	0.0197035	165.979	263.506	369.22	472.518	514.179	604.022
PIGN	ENSG00000197563	protein_coding	phosphatidylinositol glycan anchor biosynthesis class N [Source:HGNC Symbol;Acc:HGNC:8967]	23556	1823.24	0.845794	0.15341	0.788109	0.158903	-5.51329	3.52184e-08	2.32227e-05	1256.63	1330.97	1322.7	1874.78	2209.54	2944.81
PPM1D	ENSG00000170836	protein_coding	protein phosphatase, Mg2+/Mn2+ dependent 1D [Source:HGNC Symbol;Acc:HGNC:9277]	8493	3558.91	0.814752	0.123237	0.777564	0.126099	-6.61126	3.81052e-11	5.77904e-08	2128.38	2911.6	2700.85	4136.44	4473.36	5002.84
CFAP43	ENSG00000197748	protein_coding	cilia and flagella associated protein 43 [Source:HGNC Symbol;Acc:HGNC:26684]	80217	228.225	1.01033	0.311205	0.764833	0.372369	-3.24652	0.00116826	0.0344705	130.859	129.92	196.106	264.549	368.495	279.423
ZNF134	ENSG00000213762	protein_coding	zinc finger protein 134 [Source:HGNC Symbol;Acc:HGNC:12918]	7693	1018.82	0.821097	0.162601	0.753584	0.16964	-5.04976	4.42369e-07	0.000167724	687.971	860.569	657.293	1435.9	1191.18	1279.99
BTG2	ENSG00000159388	protein_coding	BTG anti-proliferation factor 2 [Source:HGNC Symbol;Acc:HGNC:1131]	7832	2533.93	0.763904	0.119963	0.725752	0.122955	-6.36782	1.91735e-10	2.23681e-07	2090.37	1597.33	1950.24	3114.95	3343.59	3107.11
GADD45B	ENSG00000099860	protein_coding	growth arrest and DNA damage inducible beta [Source:HGNC Symbol;Acc:HGNC:4096]	4616	616.67	0.903479	0.265214	0.710184	0.3058	-3.4066	0.000657765	0.0249392	306.941	417.048	568.031	614.732	675.575	1117.69
ABTB2	ENSG00000166016	protein_coding	ankyrin repeat and BTB domain containing 2 [Source:HGNC Symbol;Acc:HGNC:23842]	25841	495.461	0.807502	0.203253	0.694868	0.220332	-3.97289	7.10062e-05	0.00641	309.828	385.688	386.802	617.79	677.003	595.656
PAX3	ENSG00000135903	protein_coding	paired box 3 [Source:HGNC Symbol;Acc:HGNC:8617]	5077	802.422	0.771893	0.168343	0.694356	0.177469	-4.58525	4.53448e-06	0.00096859	600.893	652.859	520.695	987.853	941.234	1111
ZNF430	ENSG00000118620	protein_coding	zinc finger protein 430 [Source:HGNC Symbol;Acc:HGNC:20808]	80264	625.292	0.825958	0.218634	0.694332	0.240307	-3.77782	0.000158209	0.0102539	340.137	546.968	466.597	775.296	928.379	694.374
WDR92	ENSG00000243667	protein_coding	WD repeat domain 92 [Source:HGNC Symbol;Acc:HGNC:25176]	116143	393.167	0.917978	0.289465	0.684877	0.348118	-3.17129	0.00151765	0.0399411	337.731	312.379	162.295	426.642	494.184	625.773
KRCC1	ENSG00000172086	protein_coding	lysine rich coiled-coil 1 [Source:HGNC Symbol;Acc:HGNC:28039]	51315	542.601	0.804175	0.210978	0.677489	0.231425	-3.81166	0.000138039	0.00986982	320.893	392.204	476.064	659.078	759.843	647.524
ZSWIM6	ENSG00000130449	protein_coding	zinc finger SWIM-type containing 6 [Source:HGNC Symbol;Acc:HGNC:29316]	57688	903.743	0.781437	0.193134	0.676538	0.208039	-4.04609	5.2081e-05	0.00519645	672.576	831.652	484.179	1127.01	1114.06	1192.98
IRF2	ENSG00000168310	protein_coding	interferon regulatory factor 2 [Source:HGNC Symbol;Acc:HGNC:6117]	3660	313.28	0.827958	0.237256	0.667137	0.268223	-3.48972	0.00048353	0.0205989	212.646	234.997	229.917	415.938	401.346	384.834
SNUPN	ENSG00000169371	protein_coding	snurportin 1 [Source:HGNC Symbol;Acc:HGNC:14245]	10073	1143.91	0.780478	0.204816	0.659286	0.224173	-3.81062	0.000138617	0.00986982	623.023	994.562	908.85	1053.61	1596.81	1686.58
TBC1D10A	ENSG00000099992	protein_coding	TBC1 domain family member 10A [Source:HGNC Symbol;Acc:HGNC:23609]	83874	306.335	0.899947	0.289213	0.656935	0.3551	-3.11171	0.00186008	0.0452809	143.849	222.779	277.253	374.65	382.778	436.703
H4C15	ENSG00000270276	protein_coding	H4 clustered histone 15 [Source:HGNC Symbol;Acc:HGNC:29607]	554313	920.492	0.711237	0.148873	0.645163	0.156061	-4.77748	1.77504e-06	0.000507784	672.576	700.918	722.211	1102.54	1235.46	1089.25
GADD45A	ENSG00000116717	protein_coding	growth arrest and DNA damage inducible alpha [Source:HGNC Symbol;Acc:HGNC:4095]	1647	2708.74	0.879542	0.286098	0.634729	0.353961	-3.07427	0.0021102	0.0494641	1331.68	1886.9	2507.45	2920.74	3633.53	3972.15
GPATCH2	ENSG00000092978	protein_coding	G-patch domain containing 2 [Source:HGNC Symbol;Acc:HGNC:25499]	55105	1550.51	0.686705	0.135085	0.632753	0.140449	-5.0835	3.7055e-07	0.000152467	1211.89	1336.26	1010.28	1937.48	1879.61	1927.51
SP4	ENSG00000105866	protein_coding	Sp4 transcription factor [Source:HGNC Symbol;Acc:HGNC:11209]	6671	818.549	0.716839	0.168644	0.632019	0.179686	-4.25061	2.13189e-05	0.00269638	661.992	590.546	604.548	868.577	1051.21	1134.42
CDKN2B	ENSG00000147883	protein_coding	cyclin dependent kinase inhibitor 2B [Source:HGNC Symbol;Acc:HGNC:1788]	1030	719.184	0.734837	0.185845	0.631524	0.20119	-3.95403	7.68464e-05	0.00673672	509.484	518.052	593.728	807.409	805.548	1080.88
ZBTB2	ENSG00000181472	protein_coding	zinc finger and BTB domain containing 2 [Source:HGNC Symbol;Acc:HGNC:20868]	57621	1451.73	0.680439	0.136136	0.624365	0.14181	-4.99822	5.78625e-07	0.000195009	1211.89	1117.15	1014.34	1596.47	1946.74	1823.78
ZNF654	ENSG00000175105	protein_coding	zinc finger protein 654 [Source:HGNC Symbol;Acc:HGNC:25612]	55279	1706.77	0.666262	0.12365	0.618865	0.127974	-5.38827	7.11374e-08	3.99582e-05	1198.9	1332.6	1430.9	1949.71	2146.7	2181.84
SNX16	ENSG00000104497	protein_coding	sorting nexin 16 [Source:HGNC Symbol;Acc:HGNC:14980]	64089	370.092	0.774362	0.227936	0.615353	0.259668	-3.39728	0.000680591	0.0252986	291.065	256.175	271.844	415.938	458.477	527.055
H4C14	ENSG00000270882	protein_coding	H4 clustered histone 14 [Source:HGNC Symbol;Acc:HGNC:4794]	8370	974.489	0.678647	0.150777	0.608002	0.159157	-4.50101	6.76328e-06	0.00120938	716.837	712.728	822.293	1149.95	1304.02	1141.12
FAM76B	ENSG00000077458	protein_coding	family with sequence similarity 76 member B [Source:HGNC Symbol;Acc:HGNC:28492]	143684	1800.42	0.686711	0.166588	0.600323	0.178247	-4.12221	3.75256e-05	0.00395217	1057.94	1683.67	1397.09	2304.48	1869.61	2489.71
MED26	ENSG00000105085	protein_coding	mediator complex subunit 26 [Source:HGNC Symbol;Acc:HGNC:2376]	9441	695.349	0.710321	0.186291	0.597919	0.20349	-3.81297	0.000137306	0.00986982	611.958	439.448	531.515	818.113	844.111	926.947
HMMR	ENSG00000072571	protein_coding	hyaluronan mediated motility receptor [Source:HGNC Symbol;Acc:HGNC:5012]	3161	4592.92	0.6248	0.101633	0.591926	0.10421	-6.14761	7.86605e-10	8.52118e-07	3373.47	3323.76	4154.74	5364.38	5725.96	5615.23
ZNF627	ENSG00000198551	protein_coding	zinc finger protein 627 [Source:HGNC Symbol;Acc:HGNC:30570]	199692	541.534	0.711531	0.206582	0.57217	0.232419	-3.4443	0.000572533	0.0230319	362.267	490.764	377.335	614.732	739.847	664.256
CDC40	ENSG00000168438	protein_coding	cell division cycle 40 [Source:HGNC Symbol;Acc:HGNC:17350]	51362	2067.46	0.626736	0.132228	0.570033	0.138246	-4.73983	2.13899e-06	0.000540664	1627.56	1886.9	1353.81	2578.2	2396.65	2561.65
HES1	ENSG00000114315	protein_coding	hes family bHLH transcription factor 1 [Source:HGNC Symbol;Acc:HGNC:5192]	3280	1674.76	0.691437	0.191713	0.569916	0.212221	-3.60663	0.000310199	0.0157868	989.139	1243.81	1614.83	1503.19	2199.55	2498.07
ZNF566	ENSG00000186017	protein_coding	zinc finger protein 566 [Source:HGNC Symbol;Acc:HGNC:25919]	84924	507.538	0.696354	0.196444	0.56969	0.218524	-3.54479	0.000392923	0.0184491	389.209	392.204	380.04	567.327	607.017	709.433
LCA5	ENSG00000135338	protein_coding	lebercilin LCA5 [Source:HGNC Symbol;Acc:HGNC:31923]	167691	378.583	0.754225	0.241722	0.560468	0.288934	-3.12022	0.00180715	0.0445647	241.031	288.35	317.827	397.588	559.884	466.82
C7orf26	ENSG00000146576	protein_coding	chromosome 7 open reading frame 26 [Source:HGNC Symbol;Acc:HGNC:21702]	79034	841.257	0.664613	0.177202	0.560254	0.193313	-3.7506	0.000176415	0.0108296	560.961	758.75	631.597	906.806	1058.35	1131.08
TP53INP1	ENSG00000164938	protein_coding	tumor protein p53 inducible nuclear protein 1 [Source:HGNC Symbol;Acc:HGNC:18022]	94241	1009.65	0.653408	0.169021	0.558318	0.182752	-3.86584	0.000110707	0.00883677	846.734	859.754	643.769	1160.65	1412.56	1134.42
NUDT6	ENSG00000170917	protein_coding	nudix hydrolase 6 [Source:HGNC Symbol;Acc:HGNC:8053]	11162	394.493	0.742386	0.237421	0.553339	0.282423	-3.12687	0.00176677	0.0441432	366.597	256.582	261.024	529.098	478.472	475.186
RAD52	ENSG00000002016	protein_coding	RAD52 homolog, DNA repair protein [Source:HGNC Symbol;Acc:HGNC:9824]	5893	1069.84	0.632588	0.156818	0.549498	0.167899	-4.03389	5.48618e-05	0.00543813	876.081	911.885	724.916	1148.42	1422.56	1335.21
ZNF211	ENSG00000121417	protein_coding	zinc finger protein 211 [Source:HGNC Symbol;Acc:HGNC:13003]	10520	909.299	0.639934	0.166108	0.546015	0.179814	-3.85252	0.000116909	0.00919316	598.968	788.074	746.556	1013.85	1145.48	1162.87
CLK1	ENSG00000013441	protein_coding	CDC like kinase 1 [Source:HGNC Symbol;Acc:HGNC:2068]	1195	2956.46	0.582463	0.107675	0.542861	0.111154	-5.40947	6.32129e-08	3.68726e-05	2199.1	2593.52	2307.29	3466.66	3322.17	3850.01
PRR11	ENSG00000068489	protein_coding	proline rich 11 [Source:HGNC Symbol;Acc:HGNC:25619]	55771	5193.26	0.585777	0.114104	0.541034	0.118281	-5.13374	2.84046e-07	0.000130541	4862.95	3902.9	3688.15	5534.12	6820.02	6351.43
ZNF254	ENSG00000213096	protein_coding	zinc finger protein 254 [Source:HGNC Symbol;Acc:HGNC:13047]	9534	593.772	0.669085	0.19578	0.536907	0.220168	-3.41753	0.000631912	0.0245733	404.123	499.317	472.007	683.545	657.007	846.634
CDKN2AIP	ENSG00000168564	protein_coding	CDKN2A interacting protein [Source:HGNC Symbol;Acc:HGNC:24325]	55602	1471.51	0.59507	0.1311	0.535777	0.137666	-4.53907	5.65032e-06	0.00105795	1127.21	1258.07	1129.3	1605.64	1769.63	1939.23
PIM1	ENSG00000137193	protein_coding	Pim-1 proto-oncogene, serine/threonine kinase [Source:HGNC Symbol;Acc:HGNC:8986]	5292	779.4	0.667695	0.196932	0.532873	0.222228	-3.39048	0.000697701	0.0256829	660.549	513.572	632.949	873.164	799.835	1196.33
LIN52	ENSG00000205659	protein_coding	lin-52 DREAM MuvB core complex component [Source:HGNC Symbol;Acc:HGNC:19856]	91750	1687.15	0.662824	0.195309	0.529183	0.22004	-3.39373	0.000689488	0.0255667	1795.46	1264.58	852.047	2009.35	2068.14	2133.32
TIPARP	ENSG00000163659	protein_coding	TCDD inducible poly(ADP-ribose) polymerase [Source:HGNC Symbol;Acc:HGNC:23696]	25976	1911.98	0.578963	0.127752	0.520192	0.134138	-4.53191	5.84521e-06	0.00107372	1740.13	1387.99	1470.12	2165.32	2215.26	2493.05
FAM76A	ENSG00000009780	protein_coding	family with sequence similarity 76 member A [Source:HGNC Symbol;Acc:HGNC:28530]	199870	1397	0.616973	0.165869	0.519551	0.180641	-3.71963	0.000199512	0.0117735	884.26	1330.56	1092.78	1458.84	1845.33	1770.23
H2AC19	ENSG00000272196	protein_coding	H2A clustered histone 19 [Source:HGNC Symbol;Acc:HGNC:29668]	723790	622.602	0.674531	0.210482	0.516885	0.243955	-3.20469	0.00135208	0.0374874	528.728	437.004	473.359	584.148	932.664	779.706
H2AC18	ENSG00000203812	protein_coding	H2A clustered histone 18 [Source:HGNC Symbol;Acc:HGNC:4736]	8337	622.242	0.671699	0.21036	0.512403	0.244333	-3.19309	0.00140758	0.0381886	528.728	436.597	474.712	584.148	931.236	778.033
RAB3IP	ENSG00000127328	protein_coding	RAB3A interacting protein [Source:HGNC Symbol;Acc:HGNC:16508]	117177	1038.19	0.600955	0.159623	0.509357	0.172988	-3.76483	0.000166661	0.0105756	846.253	883.783	742.498	1437.43	1238.32	1080.88
CLP1	ENSG00000172409	protein_coding	cleavage factor polyribonucleotide kinase subunit 1 [Source:HGNC Symbol;Acc:HGNC:16999]	10978	1215.75	0.642669	0.194685	0.503334	0.221586	-3.30106	0.000963188	0.0306241	626.872	1087.42	1137.42	1481.78	1515.4	1445.64
CDC20	ENSG00000117399	protein_coding	cell division cycle 20 [Source:HGNC Symbol;Acc:HGNC:1723]	991	8009.18	0.549281	0.116254	0.497823	0.121338	-4.72484	2.30299e-06	0.000563341	6223.5	5473.75	7821.25	8800.45	9069.55	10666.6
MOK	ENSG00000080823	protein_coding	MOK protein kinase [Source:HGNC Symbol;Acc:HGNC:9833]	5891	917.145	0.578098	0.150934	0.494031	0.162647	-3.83015	0.000128065	0.00972496	758.693	759.972	687.047	1116.3	1166.9	1013.95
CCDC34	ENSG00000109881	protein_coding	coiled-coil domain containing 34 [Source:HGNC Symbol;Acc:HGNC:25079]	91057	1654.12	0.550752	0.12513	0.492632	0.131689	-4.40144	1.07536e-05	0.00159891	1275.87	1293.91	1460.65	2134.74	1825.34	1934.21
ZMAT3	ENSG00000172667	protein_coding	zinc finger matrin-type 3 [Source:HGNC Symbol;Acc:HGNC:29983]	64393	1291.81	0.587853	0.162803	0.488904	0.178021	-3.61083	0.000305219	0.0156626	979.517	1270.29	841.227	1448.14	1595.38	1616.3
H1-2	ENSG00000187837	protein_coding	H1.2 linker histone, cluster member [Source:HGNC Symbol;Acc:HGNC:4716]	3006	991.543	0.615451	0.184756	0.487797	0.208593	-3.33116	0.000864834	0.0288265	761.098	628.016	965.653	1015.38	1274.02	1305.09
PELI1	ENSG00000197329	protein_coding	pellino E3 ubiquitin protein ligase 1 [Source:HGNC Symbol;Acc:HGNC:8827]	57162	928.654	0.614805	0.185165	0.486569	0.209024	-3.32031	0.000899171	0.0294532	573.951	897.631	728.974	1010.79	1172.61	1187.96
TRMT10B	ENSG00000165275	protein_coding	tRNA methyltransferase 10B [Source:HGNC Symbol;Acc:HGNC:26454]	158234	491.446	0.644885	0.208196	0.48136	0.244764	-3.09749	0.0019517	0.0467414	382.955	407.273	358.401	532.156	558.456	709.433
HSD17B7	ENSG00000132196	protein_coding	hydroxysteroid 17-beta dehydrogenase 7 [Source:HGNC Symbol;Acc:HGNC:5215]	51478	746.05	0.625123	0.195684	0.480431	0.224941	-3.19455	0.00140051	0.0381886	559.999	733.907	462.54	874.693	958.373	886.791
GTF2E1	ENSG00000153767	protein_coding	general transcription factor IIE subunit 1 [Source:HGNC Symbol;Acc:HGNC:4650]	2960	1243.78	0.558384	0.143555	0.479289	0.153935	-3.88969	0.000100373	0.00827311	1012.71	1131	869.629	1472.6	1541.11	1435.6
EBAG9	ENSG00000147654	protein_coding	estrogen receptor binding site associated antigen 9 [Source:HGNC Symbol;Acc:HGNC:3123]	9166	1059.33	0.555809	0.14228	0.477899	0.152575	-3.90643	9.36696e-05	0.00789219	829.415	879.303	864.219	1209.58	1189.75	1383.73
LNX2	ENSG00000139517	protein_coding	ligand of numb-protein X 2 [Source:HGNC Symbol;Acc:HGNC:20421]	222484	1136.02	0.555797	0.144537	0.477741	0.155235	-3.84535	0.000120382	0.0093626	912.645	1024.7	818.236	1292.16	1399.71	1368.67
TOB1	ENSG00000141232	protein_coding	transducer of ERBB2, 1 [Source:HGNC Symbol;Acc:HGNC:11979]	10140	2283.59	0.524514	0.113024	0.475686	0.118035	-4.64074	3.47163e-06	0.000785833	1745.43	1860.83	2016.51	2471.16	2718.01	2889.6
C3orf38	ENSG00000179021	protein_coding	chromosome 3 open reading frame 38 [Source:HGNC Symbol;Acc:HGNC:28384]	285237	2225.98	0.533652	0.1233	0.474712	0.129922	-4.32806	1.5043e-05	0.00209304	1626.6	1775.71	2061.14	2844.28	2633.74	2414.41
PLPBP	ENSG00000147471	protein_coding	pyridoxal phosphate binding protein [Source:HGNC Symbol;Acc:HGNC:9457]	11212	3097.49	0.513223	0.102072	0.474499	0.1057	-5.02805	4.95481e-07	0.000178916	2715.32	2620.4	2314.05	3696.04	3439.29	3799.81
ACBD3	ENSG00000182827	protein_coding	acyl-CoA binding domain containing 3 [Source:HGNC Symbol;Acc:HGNC:15453]	64746	6130.55	0.50454	0.0883234	0.474232	0.0906296	-5.71241	1.11386e-08	8.44636e-06	4775.39	5595.94	4832.32	7054.13	7519.87	7005.65
SETDB2	ENSG00000136169	protein_coding	SET domain bifurcated histone lysine methyltransferase 2 [Source:HGNC Symbol;Acc:HGNC:20263]	83852	706.789	0.592693	0.177215	0.472591	0.19868	-3.34449	0.000824337	0.0282848	558.556	599.914	531.515	842.58	966.943	741.223
CNEP1R1	ENSG00000205423	protein_coding	CTD nuclear envelope phosphatase 1 regulatory subunit 1 [Source:HGNC Symbol;Acc:HGNC:26759]	255919	642.558	0.605504	0.186841	0.471307	0.212571	-3.24074	0.0011922	0.0349324	509.965	585.659	430.081	796.705	798.406	734.53
ATF2	ENSG00000115966	protein_coding	activating transcription factor 2 [Source:HGNC Symbol;Acc:HGNC:784]	1386	2307.69	0.514758	0.126993	0.450627	0.134771	-4.05343	5.0473e-05	0.00506936	1661.72	2117.82	1920.49	2653.13	2459.49	3033.49
TAF13	ENSG00000197780	protein_coding	TATA-box binding protein associated factor 13 [Source:HGNC Symbol;Acc:HGNC:11546]	6884	1292.94	0.524927	0.140691	0.445493	0.151637	-3.73107	0.000190669	0.0113399	1191.2	990.489	996.76	1556.71	1401.14	1621.32
AURKA	ENSG00000087586	protein_coding	aurora kinase A [Source:HGNC Symbol;Acc:HGNC:11393]	6790	4973.8	0.487497	0.102634	0.445102	0.106648	-4.74985	2.03567e-06	0.000532293	4095.11	4533.36	3788.23	5339.91	5567.42	6518.75
NEK2	ENSG00000117650	protein_coding	NIMA related kinase 2 [Source:HGNC Symbol;Acc:HGNC:7745]	4751	2661.78	0.49409	0.11134	0.444069	0.116555	-4.43765	9.09451e-06	0.00148432	2080.75	2459.12	2086.84	3044.61	2947.96	3351.4
MDM2	ENSG00000135679	protein_coding	MDM2 proto-oncogene [Source:HGNC Symbol;Acc:HGNC:6973]	4193	10358	0.496813	0.10924	0.443596	0.114136	-4.54791	5.41822e-06	0.00105795	8928.71	9741.17	7096.33	11655.4	13640	11086.6
CDKN1B	ENSG00000111276	protein_coding	cyclin dependent kinase inhibitor 1B [Source:HGNC Symbol;Acc:HGNC:1785]	1027	3220.88	0.490003	0.107562	0.443382	0.112249	-4.55552	5.22566e-06	0.00105795	2690.31	2759.28	2584.54	3321.39	3744.94	4224.8
MSX2	ENSG00000120149	protein_coding	msh homeobox 2 [Source:HGNC Symbol;Acc:HGNC:7392]	4488	1006.06	0.577284	0.182396	0.442777	0.208991	-3.165	0.00155082	0.0402422	613.882	880.525	930.489	1157.59	1096.92	1356.96
CPEB4	ENSG00000113742	protein_coding	cytoplasmic polyadenylation element binding protein 4 [Source:HGNC Symbol;Acc:HGNC:21747]	80315	1375.34	0.512157	0.132996	0.441047	0.142247	-3.85092	0.000117677	0.00919945	1211.41	1090.68	1098.19	1457.31	1739.64	1654.78
ZCCHC7	ENSG00000147905	protein_coding	zinc finger CCHC-type containing 7 [Source:HGNC Symbol;Acc:HGNC:26209]	84186	1598.66	0.534058	0.15419	0.437303	0.169536	-3.46364	0.00053291	0.0223881	1033.4	1344	1545.86	1781.5	1822.48	2064.72
CCSER2	ENSG00000107771	protein_coding	coiled-coil serine rich protein 2 [Source:HGNC Symbol;Acc:HGNC:29197]	54462	1229.05	0.518559	0.142122	0.436098	0.153837	-3.64869	0.000263578	0.0141252	980.48	1029.99	1021.1	1247.81	1505.4	1589.53
SESN1	ENSG00000080546	protein_coding	sestrin 1 [Source:HGNC Symbol;Acc:HGNC:21595]	27244	1179.45	0.516696	0.140568	0.436061	0.151885	-3.67577	0.000237136	0.0131256	857.799	1048.32	1006.23	1402.26	1358.29	1403.81
GATAD1	ENSG00000157259	protein_coding	GATA zinc finger domain containing 1 [Source:HGNC Symbol;Acc:HGNC:29941]	57798	2069.43	0.530408	0.153347	0.434235	0.168346	-3.45886	0.000542458	0.0226346	1985.98	1823.77	1261.84	2275.43	2420.93	2648.66
NUP62CL	ENSG00000198088	protein_coding	nucleoporin 62 C-terminal like [Source:HGNC Symbol;Acc:HGNC:25960]	54830	747.256	0.538444	0.160369	0.433447	0.177872	-3.35753	0.000786433	0.0276089	618.212	619.463	589.671	828.818	925.523	901.849
RSPRY1	ENSG00000159579	protein_coding	ring finger and SPRY domain containing 1 [Source:HGNC Symbol;Acc:HGNC:29420]	89970	1924.1	0.486737	0.11475	0.43189	0.120675	-4.24173	2.21806e-05	0.00275208	1469.28	1611.58	1731.14	2189.79	2302.38	2240.4
MRPL35	ENSG00000132313	protein_coding	mitochondrial ribosomal protein L35 [Source:HGNC Symbol;Acc:HGNC:14489]	51318	2611.77	0.474823	0.104513	0.429813	0.108947	-4.54318	5.54112e-06	0.00105795	2217.87	2324.31	2009.75	3195.99	2929.39	2993.34
ZNF250	ENSG00000196150	protein_coding	zinc finger protein 250 [Source:HGNC Symbol;Acc:HGNC:13044]	58500	1002.83	0.550849	0.17184	0.429022	0.194255	-3.20559	0.00134787	0.0374494	741.373	1007.19	688.4	1209.58	1212.61	1157.85
SGO2	ENSG00000163535	protein_coding	shugoshin 2 [Source:HGNC Symbol;Acc:HGNC:30812]	151246	1994.24	0.480606	0.113072	0.427535	0.118777	-4.25044	2.1335e-05	0.00269638	1644.4	1686.52	1663.52	2420.7	2102.42	2447.88
PHF21A	ENSG00000135365	protein_coding	PHD finger protein 21A [Source:HGNC Symbol;Acc:HGNC:24156]	51317	1845.51	0.475303	0.110298	0.42483	0.115678	-4.30925	1.63811e-05	0.00221817	1497.18	1552.93	1583.73	2218.85	2055.29	2165.11
PSMG2	ENSG00000128789	protein_coding	proteasome assembly chaperone 2 [Source:HGNC Symbol;Acc:HGNC:24929]	56984	1067.85	0.540563	0.167728	0.422921	0.189112	-3.22286	0.00126916	0.0360467	747.147	868.307	998.112	1416.02	1064.07	1313.45
CCNG2	ENSG00000138764	protein_coding	cyclin G2 [Source:HGNC Symbol;Acc:HGNC:1593]	901	1123.68	0.509955	0.147893	0.420017	0.162018	-3.44814	0.000564467	0.0229781	818.83	953.427	1011.64	1220.29	1314.01	1423.88
ARRDC3	ENSG00000113369	protein_coding	arrestin domain containing 3 [Source:HGNC Symbol;Acc:HGNC:29263]	57561	2318.96	0.487631	0.128901	0.417262	0.137905	-3.78298	0.00015496	0.0102126	1800.75	2041.25	1950.24	2226.49	2925.11	2969.91
SRGAP2C	ENSG00000171943	protein_coding	SLIT-ROBO Rho GTPase activating protein 2C [Source:HGNC Symbol;Acc:HGNC:30584]	653464	2507.3	0.457091	0.103408	0.415516	0.107901	-4.42026	9.85839e-06	0.00154137	2198.14	2179.32	1958.36	2911.57	3012.23	2784.19
GTF2B	ENSG00000137947	protein_coding	general transcription factor IIB [Source:HGNC Symbol;Acc:HGNC:4648]	2959	1484.6	0.518846	0.155268	0.414959	0.172028	-3.34161	0.000832947	0.0282974	1141.17	1403.87	1114.42	1688.22	2072.43	1487.47
ZNF473	ENSG00000142528	protein_coding	zinc finger protein 473 [Source:HGNC Symbol;Acc:HGNC:23239]	25888	1996.93	0.479258	0.12789	0.409247	0.136943	-3.74744	0.000178651	0.0108377	1505.84	1816.44	1682.45	2024.64	2480.92	2471.3
MXD1	ENSG00000059728	protein_coding	MAX dimerization protein 1 [Source:HGNC Symbol;Acc:HGNC:6761]	4084	1055.59	0.49802	0.149495	0.401099	0.164956	-3.33136	0.000864232	0.0288265	865.016	898.445	861.514	1062.78	1334.01	1311.78
CKAP2L	ENSG00000169607	protein_coding	cytoskeleton associated protein 2 like [Source:HGNC Symbol;Acc:HGNC:26877]	150468	2106.44	0.47927	0.135107	0.399546	0.146237	-3.54734	0.000389141	0.0183854	1450.03	2004.19	1825.82	2250.96	2530.91	2576.71
MED6	ENSG00000133997	protein_coding	mediator complex subunit 6 [Source:HGNC Symbol;Acc:HGNC:19970]	10001	1855.05	0.466273	0.126559	0.396108	0.1356	-3.68423	0.000229397	0.0128378	1751.68	1567.6	1348.4	2087.34	2166.69	2208.61
RSRC2	ENSG00000111011	protein_coding	arginine and serine rich coiled-coil 2 [Source:HGNC Symbol;Acc:HGNC:30559]	65117	6808.16	0.43279	0.0869628	0.395717	0.0896856	-4.97673	6.46663e-07	0.000208874	5546.59	5693.27	6149.62	7083.18	8279.72	8096.57
H2BC12	ENSG00000197903	protein_coding	H2B clustered histone 12 [Source:HGNC Symbol;Acc:HGNC:13954]	85236	2590.28	0.437763	0.102393	0.391301	0.107106	-4.2753	1.9088e-05	0.00247426	2208.24	2213.53	2177.45	3066.01	2730.86	3145.6
DDB2	ENSG00000134574	protein_coding	damage specific DNA binding protein 2 [Source:HGNC Symbol;Acc:HGNC:2718]	1643	1644.3	0.473417	0.137622	0.389667	0.149924	-3.43998	0.000581755	0.023341	1345.15	1227.93	1563.44	1746.33	2132.42	1850.55
OTUD7B	ENSG00000264522	protein_coding	OTU deubiquitinase 7B [Source:HGNC Symbol;Acc:HGNC:16683]	56957	2960.09	0.444	0.111491	0.386839	0.117648	-3.98237	6.82302e-05	0.00623816	2584.46	2745.02	2186.92	3244.93	3355.02	3644.21
FAM133B	ENSG00000234545	protein_coding	family with sequence similarity 133 member B [Source:HGNC Symbol;Acc:HGNC:28629]	257415	3216.36	0.421777	0.0892669	0.386506	0.0923783	-4.7249	2.30227e-06	0.000563341	2823.09	2692.89	2731.96	3720.5	3613.54	3716.15
SESN2	ENSG00000130766	protein_coding	sestrin 2 [Source:HGNC Symbol;Acc:HGNC:20746]	83667	3782.18	0.445511	0.116854	0.3859	0.124179	-3.81256	0.000137533	0.00986982	2817.32	3033.37	3766.59	3978.94	4470.5	4626.37
TBX3	ENSG00000135111	protein_coding	T-box transcription factor 3 [Source:HGNC Symbol;Acc:HGNC:11602]	6926	3936.58	0.430699	0.100436	0.384948	0.104978	-4.2883	1.80042e-05	0.00241639	3367.69	3167.77	3527.2	4125.74	4404.8	5026.26
KIF20A	ENSG00000112984	protein_coding	kinesin family member 20A [Source:HGNC Symbol;Acc:HGNC:9787]	10112	4836.04	0.420957	0.0927202	0.383854	0.0962355	-4.54008	5.62339e-06	0.00105795	4414.08	3782.35	4212.9	5370.49	5917.35	5319.07
OSER1	ENSG00000132823	protein_coding	oxidative stress responsive serine rich 1 [Source:HGNC Symbol;Acc:HGNC:16105]	51526	1805.26	0.486659	0.152778	0.381687	0.170615	-3.18539	0.00144558	0.0387344	1310.03	1389.21	1817.7	1781.5	2153.84	2379.28
CSRNP2	ENSG00000110925	protein_coding	cysteine and serine rich nuclear protein 2 [Source:HGNC Symbol;Acc:HGNC:16006]	81566	1511.57	0.457874	0.130871	0.380666	0.141451	-3.49866	0.000467594	0.0203196	1362.47	1174.58	1284.83	1578.12	1882.47	1786.97
E2F7	ENSG00000165891	protein_coding	E2F transcription factor 7 [Source:HGNC Symbol;Acc:HGNC:23820]	144455	2401.43	0.435214	0.10845	0.379592	0.114359	-4.01303	5.99432e-05	0.00571761	2002.81	2244.48	1873.15	2761.71	2752.29	2774.15
RDH11	ENSG00000072042	protein_coding	retinol dehydrogenase 11 [Source:HGNC Symbol;Acc:HGNC:17964]	51109	5094.6	0.456196	0.132348	0.375059	0.143562	-3.44695	0.000566954	0.0229905	4528.58	5150.38	3197.21	5939.35	5671.68	6080.37
RMI1	ENSG00000178966	protein_coding	RecQ mediated genome instability 1 [Source:HGNC Symbol;Acc:HGNC:25764]	80010	1228.46	0.475803	0.148963	0.374565	0.165531	-3.19411	0.00140265	0.0381886	989.62	1180.28	908.85	1513.89	1304.02	1474.08
RPAP3	ENSG00000005175	protein_coding	RNA polymerase II associated protein 3 [Source:HGNC Symbol;Acc:HGNC:26151]	79657	3339.33	0.434231	0.114267	0.374509	0.121304	-3.80013	0.000144622	0.00998989	2418.48	3053.74	3052.49	3572.17	3816.35	4122.74
RAB21	ENSG00000080371	protein_coding	RAB21, member RAS oncogene family [Source:HGNC Symbol;Acc:HGNC:18263]	23011	2623.46	0.419107	0.100382	0.372753	0.105051	-4.17512	2.97828e-05	0.00332121	2200.55	2305.57	2227.49	2960.5	2840.84	3205.83
ARL6IP1	ENSG00000170540	protein_coding	ADP ribosylation factor like GTPase 6 interacting protein 1 [Source:HGNC Symbol;Acc:HGNC:697]	23204	10404.3	0.401344	0.0800605	0.372145	0.0823651	-5.01301	5.35859e-07	0.000188996	8556.83	9595.36	8742.27	11280.8	11459.1	12791.5
AKIRIN1	ENSG00000174574	protein_coding	akirin 1 [Source:HGNC Symbol;Acc:HGNC:25744]	79647	5364.27	0.423419	0.106118	0.371434	0.111648	-3.99008	6.60498e-05	0.00614547	5055.87	4845.74	3835.56	5962.29	5947.34	6538.83
RFK	ENSG00000135002	protein_coding	riboflavin kinase [Source:HGNC Symbol;Acc:HGNC:30324]	55312	1948.3	0.454677	0.133362	0.371387	0.144927	-3.40935	0.000651182	0.0247514	1442.82	1948.8	1536.39	2270.84	2175.26	2315.69
HEXIM1	ENSG00000186834	protein_coding	HEXIM P-TEFb complex subunit 1 [Source:HGNC Symbol;Acc:HGNC:24953]	10614	4038.4	0.447464	0.12773	0.369342	0.137958	-3.50321	0.000459686	0.0200551	2791.82	3498.89	3966.75	4093.63	4669.03	5210.31
FOXO3	ENSG00000118689	protein_coding	forkhead box O3 [Source:HGNC Symbol;Acc:HGNC:3821]	2309	1974.93	0.427155	0.111409	0.368811	0.117938	-3.8341	0.000126024	0.00965292	1692.99	1744.35	1614.83	2368.71	2323.81	2104.87
GOLPH3L	ENSG00000143457	protein_coding	golgi phosphoprotein 3 like [Source:HGNC Symbol;Acc:HGNC:24882]	55204	2027.29	0.438405	0.124188	0.367002	0.133489	-3.53018	0.00041528	0.0188004	1623.71	1977.31	1559.38	2290.72	2443.78	2268.85
HSF2	ENSG00000025156	protein_coding	heat shock transcription factor 2 [Source:HGNC Symbol;Acc:HGNC:5225]	3298	2332.71	0.426402	0.112459	0.363853	0.119299	-3.79161	0.000149675	0.0101809	1961.92	2185.84	1819.05	2767.82	2745.15	2516.48
UVRAG	ENSG00000198382	protein_coding	UV radiation resistance associated [Source:HGNC Symbol;Acc:HGNC:12640]	7405	1071.19	0.455633	0.140319	0.36197	0.154571	-3.24714	0.00116573	0.0344629	827.009	930.212	954.834	1247.81	1214.03	1253.22
TAF12	ENSG00000120656	protein_coding	TATA-box binding protein associated factor 12 [Source:HGNC Symbol;Acc:HGNC:11545]	6883	1632.14	0.437016	0.12767	0.360684	0.138061	-3.42301	0.000619307	0.0242698	1426.94	1403.87	1328.11	1657.64	2073.86	1902.42
MGAT2	ENSG00000168282	protein_coding	alpha-1,6-mannosyl-glycoprotein 2-beta-N-acetylglucosaminyltransferase [Source:HGNC Symbol;Acc:HGNC:7045]	4247	5128.09	0.403032	0.0966622	0.35913	0.100967	-4.16949	3.0528e-05	0.00337823	4711.4	4225.87	4308.92	5922.53	5203.21	6396.6
ZBTB21	ENSG00000173276	protein_coding	zinc finger and BTB domain containing 21 [Source:HGNC Symbol;Acc:HGNC:13083]	49854	3084.96	0.406584	0.101272	0.358269	0.106305	-4.01476	5.95073e-05	0.00571194	2509.89	2597.59	2856.39	3307.63	3473.57	3764.68
DCAF10	ENSG00000122741	protein_coding	DDB1 and CUL4 associated factor 10 [Source:HGNC Symbol;Acc:HGNC:23686]	79269	1909.44	0.42016	0.115463	0.357441	0.123005	-3.63891	0.000273794	0.0144673	1635.74	1770.42	1489.05	2150.03	2219.54	2191.88
CDKN1A	ENSG00000124762	protein_coding	cyclin dependent kinase inhibitor 1A [Source:HGNC Symbol;Acc:HGNC:1784]	1026	2256.32	0.410798	0.107277	0.357151	0.113325	-3.82932	0.000128496	0.00972496	1836.35	1930.48	2048.97	2604.2	2695.16	2422.78
RYBP	ENSG00000163602	protein_coding	RING1 and YY1 binding protein [Source:HGNC Symbol;Acc:HGNC:10480]	23429	2894.01	0.410274	0.10849	0.356266	0.114754	-3.78168	0.000155772	0.0102126	2265.49	2547.09	2646.76	2986.5	3466.43	3451.79
GLTP	ENSG00000139433	protein_coding	glycolipid transfer protein [Source:HGNC Symbol;Acc:HGNC:24867]	51228	1881.86	0.417783	0.114838	0.355443	0.122414	-3.63803	0.000274732	0.0144673	1549.62	1537.05	1751.43	2150.03	2071	2232.04
ERCC4	ENSG00000175595	protein_coding	ERCC excision repair 4, endonuclease catalytic subunit [Source:HGNC Symbol;Acc:HGNC:3436]	2072	1719.71	0.422788	0.120129	0.354958	0.128773	-3.51944	0.00043246	0.019273	1383.16	1579	1445.78	1896.19	2106.71	1907.44
CFLAR	ENSG00000003402	protein_coding	CASP8 and FADD like apoptosis regulator [Source:HGNC Symbol;Acc:HGNC:1876]	8837	1244.23	0.445911	0.14088	0.354613	0.155491	-3.16518	0.00154985	0.0402422	1156.08	1041.81	958.891	1373.21	1362.58	1572.8
SDCCAG8	ENSG00000054282	protein_coding	SHH signaling and ciliogenesis regulator SDCCAG8 [Source:HGNC Symbol;Acc:HGNC:10671]	10806	1018.59	0.456614	0.147454	0.353599	0.164477	-3.09665	0.00195722	0.0467451	866.94	935.1	770.9	1218.76	1195.47	1124.38
KIFC1	ENSG00000237649	protein_coding	kinesin family member C1 [Source:HGNC Symbol;Acc:HGNC:6389]	3833	3284.21	0.424295	0.122585	0.352693	0.131988	-3.46122	0.000537732	0.0225283	2405.01	2794.71	3220.2	3760.26	3362.16	4162.9
PRNP	ENSG00000171867	protein_coding	prion protein [Source:HGNC Symbol;Acc:HGNC:9449]	5621	2307	0.407158	0.107728	0.351874	0.113874	-3.7795	0.000157143	0.0102285	1977.8	2122.3	1846.1	2752.53	2518.05	2625.23
PRKAB1	ENSG00000111725	protein_coding	protein kinase AMP-activated non-catalytic subunit beta 1 [Source:HGNC Symbol;Acc:HGNC:9378]	5564	2024.16	0.421623	0.120794	0.351853	0.129713	-3.49044	0.000482222	0.0205989	1877.73	1649.46	1662.17	2075.1	2362.37	2518.15
IFT57	ENSG00000114446	protein_coding	intraflagellar transport 57 [Source:HGNC Symbol;Acc:HGNC:17367]	55081	3915.7	0.390365	0.0913066	0.351607	0.0950043	-4.27532	1.90862e-05	0.00247426	3221.44	3356.75	3594.83	4257.25	4691.89	4372.05
CBFB	ENSG00000067955	protein_coding	core-binding factor subunit beta [Source:HGNC Symbol;Acc:HGNC:1539]	865	3161.27	0.40345	0.105471	0.350158	0.111265	-3.82521	0.00013066	0.00976151	2971.75	2626.1	2564.26	3379.5	3490.71	3935.34
AEN	ENSG00000181026	protein_coding	apoptosis enhancing nuclease [Source:HGNC Symbol;Acc:HGNC:25722]	64782	5926.01	0.378448	0.0791054	0.350153	0.0814664	-4.78411	1.71751e-06	0.000500917	5129.48	5061.19	5270.52	6427.16	6570.07	7097.67
AFTPH	ENSG00000119844	protein_coding	aftiphilin [Source:HGNC Symbol;Acc:HGNC:25951]	54812	1550.16	0.426692	0.126396	0.349564	0.13675	-3.37583	0.00073594	0.0265744	1321.58	1398.58	1245.61	1746.33	1942.46	1646.42
CIPC	ENSG00000198894	protein_coding	CLOCK interacting pacemaker [Source:HGNC Symbol;Acc:HGNC:20365]	85457	1525.26	0.423469	0.124608	0.349431	0.134513	-3.3984	0.000677812	0.0252986	1373.06	1307.75	1225.32	1617.88	1775.35	1852.22
SRGAP2B	ENSG00000196369	protein_coding	SLIT-ROBO Rho GTPase activating protein 2B [Source:HGNC Symbol;Acc:HGNC:35237]	647135	2501.34	0.408953	0.1128	0.349164	0.119952	-3.62548	0.000288423	0.0150835	2109.62	2303.95	2031.39	2621.02	3167.92	2774.15
TENT4B	ENSG00000121274	protein_coding	terminal nucleotidyltransferase 4B [Source:HGNC Symbol;Acc:HGNC:30758]	64282	2150.71	0.402374	0.107795	0.346416	0.114114	-3.73276	0.000189394	0.0113151	1730.99	1865.31	1965.12	2376.35	2446.64	2519.82
ATP6V1A	ENSG00000114573	protein_coding	ATPase H+ transporting V1 subunit A [Source:HGNC Symbol;Acc:HGNC:851]	523	7844.27	0.404407	0.107564	0.345438	0.113771	-3.75971	0.000170114	0.0106454	7009.13	7763.85	5470.68	8971.72	8719.63	9130.6
SRGAP2	ENSG00000266028	protein_coding	SLIT-ROBO Rho GTPase activating protein 2 [Source:HGNC Symbol;Acc:HGNC:19751]	23380	3751.57	0.384868	0.0908027	0.345078	0.0944675	-4.2385	2.25015e-05	0.00275208	3454.29	3112.38	3194.5	4066.1	4361.95	4320.18
STOM	ENSG00000148175	protein_coding	stomatin [Source:HGNC Symbol;Acc:HGNC:3383]	2040	2065.51	0.427213	0.131147	0.344815	0.143048	-3.2575	0.00112398	0.0335557	1483.71	2035.55	1766.31	2393.17	2443.78	2270.52
BPGM	ENSG00000172331	protein_coding	bisphosphoglycerate mutase [Source:HGNC Symbol;Acc:HGNC:1093]	669	1640.38	0.41568	0.122189	0.343364	0.13169	-3.40195	0.000669079	0.0252103	1295.12	1451.52	1472.82	1786.09	1999.59	1837.16
NUP58	ENSG00000139496	protein_coding	nucleoporin 58 [Source:HGNC Symbol;Acc:HGNC:20261]	9818	4403.56	0.436361	0.13911	0.342702	0.153609	-3.13681	0.00170796	0.0432956	3485.56	4785.06	2948.35	5135	4684.75	5382.65
CHMP1B	ENSG00000255112	protein_coding	charged multivesicular body protein 1B [Source:HGNC Symbol;Acc:HGNC:24287]	57132	1243.51	0.43779	0.140448	0.342676	0.155513	-3.1171	0.00182642	0.0447487	1015.6	1054.84	1099.55	1246.29	1485.41	1559.41
H1-0	ENSG00000189060	protein_coding	H1.0 linker histone [Source:HGNC Symbol;Acc:HGNC:4714]	3005	12491	0.36671	0.0721881	0.341373	0.0740051	-5.07992	3.77591e-07	0.000152467	10746.8	11068.9	10919.7	13007.2	14464.2	14739.1
ACBD5	ENSG00000107897	protein_coding	acyl-CoA binding domain containing 5 [Source:HGNC Symbol;Acc:HGNC:23338]	91452	1353.59	0.425375	0.131286	0.340286	0.143307	-3.24006	0.00119503	0.0349324	1152.71	1197.79	1114.42	1396.15	1652.52	1607.94
RSL1D1	ENSG00000171490	protein_coding	ribosomal L1 domain containing 1 [Source:HGNC Symbol;Acc:HGNC:24534]	26156	14603.2	0.391505	0.102656	0.339485	0.108093	-3.81374	0.000136877	0.00986982	12251.2	15025.5	10612.7	16932.7	15705.3	17091.6
C16orf87	ENSG00000155330	protein_coding	chromosome 16 open reading frame 87 [Source:HGNC Symbol;Acc:HGNC:33754]	388272	2299.31	0.408398	0.119478	0.338629	0.128403	-3.41819	0.000630399	0.0245733	1764.67	2175.65	1986.76	2547.62	2456.63	2864.5
LMNA	ENSG00000160789	protein_coding	lamin A/C [Source:HGNC Symbol;Acc:HGNC:6636]	4000	4285.95	0.396345	0.110925	0.338167	0.118	-3.57309	0.000352794	0.0172596	3144.94	3667.5	4299.46	4763.41	5013.25	4827.15
DUSP16	ENSG00000111266	protein_coding	dual specificity phosphatase 16 [Source:HGNC Symbol;Acc:HGNC:17909]	80824	2997.75	0.416865	0.128546	0.33642	0.139895	-3.24293	0.00118308	0.0347724	2942.4	2565.82	2188.27	2948.27	3592.11	3749.62
ENOX2	ENSG00000165675	protein_coding	ecto-NOX disulfide-thiol exchanger 2 [Source:HGNC Symbol;Acc:HGNC:2259]	10495	1319.23	0.419015	0.131214	0.334156	0.143519	-3.19337	0.00140623	0.0381886	1172.92	1019.81	1196.92	1518.48	1499.69	1507.54
CMC2	ENSG00000103121	protein_coding	C-X9-C motif containing 2 [Source:HGNC Symbol;Acc:HGNC:24447]	56942	1345.57	0.429674	0.139248	0.333395	0.154312	-3.08568	0.00203088	0.0480505	1082.95	1069.5	1291.6	1520.01	1431.13	1678.21
YWHAB	ENSG00000166913	protein_coding	tyrosine 3-monooxygenase/tryptophan 5-monooxygenase activation protein beta [Source:HGNC Symbol;Acc:HGNC:12849]	7529	13124.2	0.362385	0.0759808	0.333347	0.0781279	-4.76943	1.84745e-06	0.000507784	12026.5	11964.9	10450.4	14719.9	14324.2	15259.5
SMG8	ENSG00000167447	protein_coding	SMG8 nonsense mediated mRNA decay factor [Source:HGNC Symbol;Acc:HGNC:25551]	55181	3201.41	0.374047	0.0920022	0.332169	0.0959512	-4.06563	4.79022e-05	0.00487573	2855.32	2716.51	2794.17	3454.43	3614.97	3773.04
KIF14	ENSG00000118193	protein_coding	kinesin family member 14 [Source:HGNC Symbol;Acc:HGNC:19181]	9928	2897.06	0.406716	0.123137	0.331531	0.133026	-3.30296	0.000956707	0.0305252	2226.53	2913.23	2331.63	3420.78	3513.56	2976.6
WTAP	ENSG00000146457	protein_coding	WT1 associated protein [Source:HGNC Symbol;Acc:HGNC:16846]	9589	6966.99	0.359163	0.0769514	0.330671	0.0792194	-4.6674	3.05032e-06	0.00072283	5785.7	6473.2	6052.24	7772.84	7884.08	7833.88
GTSE1	ENSG00000075218	protein_coding	G2 and S-phase expressed 1 [Source:HGNC Symbol;Acc:HGNC:13698]	51512	3538.15	0.374277	0.0942002	0.329598	0.0984953	-3.9732	7.09126e-05	0.00641	3193.05	2978.39	3072.78	3844.37	3823.49	4316.83
ZHX1	ENSG00000165156	protein_coding	zinc fingers and homeoboxes 1 [Source:HGNC Symbol;Acc:HGNC:12871]	11244	3273.4	0.379221	0.101182	0.328405	0.106583	-3.7479	0.000178319	0.0108377	2750.44	2720.99	3070.07	3491.13	3592.11	4015.66
NFATC3	ENSG00000072736	protein_coding	nuclear factor of activated T cells 3 [Source:HGNC Symbol;Acc:HGNC:7777]	4775	2226.06	0.389107	0.110464	0.32823	0.11761	-3.52249	0.000427519	0.0191261	1754.09	1951.65	2081.43	2576.68	2450.92	2541.58
RPF1	ENSG00000117133	protein_coding	ribosome production factor 1 homolog [Source:HGNC Symbol;Acc:HGNC:30350]	80135	3424.51	0.394415	0.115404	0.32792	0.12364	-3.41769	0.000631547	0.0245733	2524.81	2944.59	3416.3	3682.28	3973.46	4005.62
MMADHC	ENSG00000168288	protein_coding	metabolism of cobalamin associated D [Source:HGNC Symbol;Acc:HGNC:25221]	27249	5039.65	0.378955	0.100544	0.327652	0.105845	-3.76903	0.000163883	0.0104872	3809.82	4660.02	4678.14	5806.31	5310.33	5973.29
JUN	ENSG00000177606	protein_coding	Jun proto-oncogene, AP-1 transcription factor subunit [Source:HGNC Symbol;Acc:HGNC:6204]	3725	16184.1	0.364711	0.0836415	0.326387	0.0865848	-4.3604	1.29823e-05	0.00184009	13301.4	14726.6	14419.9	16291.9	18227.7	20136.8
PNO1	ENSG00000115946	protein_coding	partner of NOB1 homolog [Source:HGNC Symbol;Acc:HGNC:32790]	56902	2605.54	0.394227	0.115474	0.326328	0.12368	-3.414	0.000640175	0.0246889	2312.64	2395.58	2040.86	2842.75	2725.15	3316.26
ORC1	ENSG00000085840	protein_coding	origin recognition complex subunit 1 [Source:HGNC Symbol;Acc:HGNC:8487]	4998	2274.6	0.381394	0.105348	0.325776	0.111485	-3.62032	0.000294236	0.0153346	2086.53	1886.08	1954.3	2472.69	2688.02	2559.98
NET1	ENSG00000173848	protein_coding	neuroepithelial cell transforming 1 [Source:HGNC Symbol;Acc:HGNC:14592]	10276	5082.05	0.367835	0.0938339	0.323543	0.0981012	-3.92006	8.8526e-05	0.00754262	4443.43	4676.31	4187.2	5375.08	5458.87	6351.43
PTPRU	ENSG00000060656	protein_coding	protein tyrosine phosphatase receptor type U [Source:HGNC Symbol;Acc:HGNC:9683]	10076	6249.92	-0.354707	0.0803658	-0.322365	0.0830175	4.41366	1.01639e-05	0.00157291	7200.13	6515.97	7331.66	5498.95	5541.71	5411.1
ADCY6	ENSG00000174233	protein_coding	adenylate cyclase 6 [Source:HGNC Symbol;Acc:HGNC:237]	112	2447.01	-0.381167	0.108174	-0.32276	0.114864	3.52366	0.000425625	0.0190977	2872.64	2613.47	2821.22	2029.23	2320.95	2024.56
MIF	ENSG00000240972	protein_coding	macrophage migration inhibitory factor [Source:HGNC Symbol;Acc:HGNC:7097]	4282	10191.3	-0.364652	0.0873124	-0.323953	0.0907289	4.17641	2.96151e-05	0.00332121	12668.8	11396.7	10343.6	8613.89	8592.51	9532.16
GANAB	ENSG00000089597	protein_coding	glucosidase II alpha subunit [Source:HGNC Symbol;Acc:HGNC:4138]	23193	21936	-0.348518	0.0691576	-0.325001	0.0708075	5.03947	4.66812e-07	0.000172675	25488.1	22758.8	25476.2	19977.3	18983.2	18932.1
COL4A2	ENSG00000134871	protein_coding	collagen type IV alpha 2 chain [Source:HGNC Symbol;Acc:HGNC:2203]	1284	4260.71	-0.376057	0.099429	-0.327158	0.104545	3.78217	0.000155467	0.0102126	4756.62	4455.98	5231.3	4067.63	3540.7	3512.03
DOCK6	ENSG00000130158	protein_coding	dedicator of cytokinesis 6 [Source:HGNC Symbol;Acc:HGNC:19189]	57572	1957.97	-0.416494	0.13336	-0.328294	0.146477	3.12307	0.00178974	0.0442794	2531.54	1878.75	2307.29	1582.71	1781.06	1666.5
LSM2	ENSG00000204392	protein_coding	LSM2 homolog, U6 small nuclear RNA and mRNA degradation associated [Source:HGNC Symbol;Acc:HGNC:13940]	57819	1549.86	-0.402545	0.122283	-0.328496	0.132119	3.29192	0.000995069	0.0310425	1858.97	1725.21	1708.15	1364.03	1244.03	1398.79
PCSK6	ENSG00000140479	protein_coding	proprotein convertase subtilisin/kexin type 6 [Source:HGNC Symbol;Acc:HGNC:8569]	5046	3167.34	-0.386911	0.108235	-0.329049	0.114883	3.57473	0.000350585	0.017207	3851.2	3175.51	3744.95	2914.62	2759.43	2558.31
NDUFS8	ENSG00000110717	protein_coding	NADH:ubiquinone oxidoreductase core subunit S8 [Source:HGNC Symbol;Acc:HGNC:7715]	4728	3429.3	-0.368332	0.0891363	-0.329062	0.0927151	4.13223	3.5926e-05	0.003837	3968.58	3917.16	3705.73	2937.56	3055.08	2991.66
TBC1D16	ENSG00000167291	protein_coding	TBC1 domain family member 16 [Source:HGNC Symbol;Acc:HGNC:28356]	125058	4027.67	-0.375883	0.0968153	-0.329521	0.101487	3.88247	0.000103401	0.00843103	4574.77	4302.84	4772.82	3793.91	3187.91	3533.78
NPIPA1	ENSG00000183426	protein_coding	nuclear pore complex interacting protein family member A1 [Source:HGNC Symbol;Acc:HGNC:7909]	9284	2260.51	-0.388309	0.107902	-0.330813	0.114461	3.59871	0.000319795	0.0161959	2486.8	2485.59	2719.79	1856.43	2085.28	1929.19
TSEN34	ENSG00000170892	protein_coding	tRNA splicing endonuclease subunit 34 [Source:HGNC Symbol;Acc:HGNC:15506]	79042	1539.53	-0.411908	0.128683	-0.330854	0.140343	3.20095	0.00136974	0.0379048	1616.01	1709.33	1951.59	1388.5	1268.31	1303.41
XYLT2	ENSG00000015532	protein_coding	xylosyltransferase 2 [Source:HGNC Symbol;Acc:HGNC:15517]	64132	1758.78	-0.402728	0.120109	-0.331725	0.129295	3.35301	0.00079937	0.0279338	2153.88	1914.59	1939.42	1539.89	1601.1	1403.81
MYH14	ENSG00000105357	protein_coding	myosin heavy chain 14 [Source:HGNC Symbol;Acc:HGNC:23212]	79784	2634.84	-0.417511	0.129729	-0.334657	0.141577	3.21833	0.00128941	0.0363019	2615.25	2818.33	3612.41	2148.5	2176.69	2437.84
MGAT4B	ENSG00000161013	protein_coding	alpha-1,3-mannosyl-glycoprotein 4-beta-N-acetylglucosaminyltransferase B [Source:HGNC Symbol;Acc:HGNC:7048]	11282	4586	-0.369866	0.0839586	-0.336614	0.0868865	4.40533	1.05622e-05	0.001586	5426.8	5136.94	4944.58	4084.45	3889.2	4034.06
FASN	ENSG00000169710	protein_coding	fatty acid synthase [Source:HGNC Symbol;Acc:HGNC:3594]	2194	20813	-0.36364	0.07151	-0.338911	0.0732954	5.08516	3.67313e-07	0.000152467	23379.5	21610.3	25285.5	18397.6	17950.6	18254.5
JAG2	ENSG00000184916	protein_coding	jagged canonical Notch ligand 2 [Source:HGNC Symbol;Acc:HGNC:6189]	3714	2241.75	-0.394881	0.103831	-0.343132	0.109428	3.80311	0.00014289	0.00998654	2566.18	2621.62	2450.65	1882.43	2023.87	1905.76
VPS51	ENSG00000149823	protein_coding	VPS51 subunit of GARP complex [Source:HGNC Symbol;Acc:HGNC:1172]	738	2635.57	-0.410022	0.114162	-0.343324	0.121728	3.59159	0.000328662	0.0164623	3389.34	2738.51	2892.9	2261.66	2136.7	2394.33
FBLN1	ENSG00000077942	protein_coding	fibulin 1 [Source:HGNC Symbol;Acc:HGNC:3600]	2192	2316.58	-0.415964	0.122231	-0.344053	0.131728	3.40309	0.000666275	0.0251988	2823.57	2243.67	2880.73	1926.77	1966.74	2058.02
ANKRD52	ENSG00000139645	protein_coding	ankyrin repeat domain 52 [Source:HGNC Symbol;Acc:HGNC:26614]	283373	4371.32	-0.39699	0.104531	-0.344668	0.110264	3.79783	0.000145966	0.0100168	5142.47	4298.36	5472.04	3587.47	3986.32	3741.25
CCDC97	ENSG00000142039	protein_coding	coiled-coil domain containing 97 [Source:HGNC Symbol;Acc:HGNC:28289]	90324	1935.46	-0.432337	0.134022	-0.347148	0.146739	3.22587	0.0012559	0.0359323	2358.35	1860.83	2454.71	1758.56	1661.09	1519.26
AKT2	ENSG00000105221	protein_coding	AKT serine/threonine kinase 2 [Source:HGNC Symbol;Acc:HGNC:392]	208	3268.12	-0.394104	0.0960045	-0.350746	0.100315	4.10505	4.04221e-05	0.00419892	3692.92	3508.66	3938.35	2853.46	2936.54	2678.78
WDR6	ENSG00000178252	protein_coding	WD repeat domain 6 [Source:HGNC Symbol;Acc:HGNC:12758]	11180	6636.51	-0.382601	0.0789926	-0.353873	0.0813322	4.8435	1.27574e-06	0.000386956	7612.91	7116.29	7807.73	5914.88	5486.01	5881.26
SLC37A4	ENSG00000137700	protein_coding	solute carrier family 37 member 4 [Source:HGNC Symbol;Acc:HGNC:4061]	2542	2198.94	-0.408898	0.107953	-0.354146	0.114178	3.78773	0.00015203	0.0102126	2579.17	2450.16	2496.63	1767.74	2031.01	1868.95
ROMO1	ENSG00000125995	protein_coding	reactive oxygen species modulator 1 [Source:HGNC Symbol;Acc:HGNC:16185]	140823	2129.61	-0.43588	0.131889	-0.354519	0.14363	3.30491	0.000950061	0.0303979	2269.82	2728.32	2347.86	2073.57	1795.34	1562.76
CNNM3	ENSG00000168763	protein_coding	cyclin and CBS domain divalent metal cation transport mediator 3 [Source:HGNC Symbol;Acc:HGNC:104]	26505	1542.58	-0.432896	0.12789	-0.354928	0.138583	3.38489	0.000712056	0.025897	1782.95	1609.14	1927.25	1325.8	1238.32	1372.02
PLD3	ENSG00000105223	protein_coding	phospholipase D family member 3 [Source:HGNC Symbol;Acc:HGNC:17158]	23646	3894.69	-0.400582	0.0948972	-0.358459	0.0989851	4.22122	2.42986e-05	0.00283528	4488.17	4030.78	4782.28	3342.8	3417.86	3306.22
KIRREL1	ENSG00000183853	protein_coding	kirre like nephrin family adhesion molecule 1 [Source:HGNC Symbol;Acc:HGNC:15734]	55243	2303.03	-0.426732	0.119778	-0.359783	0.128228	3.56269	0.000367077	0.0177128	2660.48	2815.89	2445.24	1778.44	2222.4	1895.72
B4GALNT4	ENSG00000182272	protein_coding	beta-1,4-N-acetyl-galactosaminyltransferase 4 [Source:HGNC Symbol;Acc:HGNC:26315]	338707	1168.52	-0.460629	0.146863	-0.360029	0.163352	3.13646	0.00171001	0.0432956	1343.71	1498.77	1215.86	919.04	1078.35	955.391
CD151	ENSG00000177697	protein_coding	CD151 molecule (Raph blood group) [Source:HGNC Symbol;Acc:HGNC:1630]	977	3713.59	-0.410391	0.104172	-0.360231	0.10956	3.93954	8.16396e-05	0.00711578	4802.81	4089.43	3817.98	3270.92	3166.49	3133.88
S100A10	ENSG00000197747	protein_coding	S100 calcium binding protein A10 [Source:HGNC Symbol;Acc:HGNC:10487]	6281	2781.11	-0.440384	0.130967	-0.360345	0.142358	3.36255	0.000772249	0.0273005	2958.28	2853.36	3801.75	2656.19	2293.81	2123.28
PLEKHO1	ENSG00000023902	protein_coding	pleckstrin homology domain containing O1 [Source:HGNC Symbol;Acc:HGNC:24310]	51177	1227.64	-0.463036	0.147927	-0.361002	0.164913	3.13016	0.00174713	0.0437966	1559.72	1218.56	1491.76	1093.37	958.373	1044.07
PTK7	ENSG00000112655	protein_coding	protein tyrosine kinase 7 (inactive) [Source:HGNC Symbol;Acc:HGNC:9618]	5754	3041.15	-0.436704	0.128394	-0.361157	0.139008	3.40128	0.000670718	0.0252103	4062.4	2799.19	3634.05	2518.57	2630.88	2601.81
FAM83G	ENSG00000188522	protein_coding	family with sequence similarity 83 member G [Source:HGNC Symbol;Acc:HGNC:32554]	644815	1451.59	-0.437641	0.126763	-0.362237	0.136864	3.45243	0.000555568	0.0228219	1780.07	1600.18	1629.71	1159.12	1314.01	1226.45
FLT4	ENSG00000037280	protein_coding	fms related receptor tyrosine kinase 4 [Source:HGNC Symbol;Acc:HGNC:3767]	2324	3458.25	-0.40438	0.094435	-0.363519	0.0983829	4.2821	1.8514e-05	0.00246301	4201.92	3687.86	3930.24	2919.21	3082.22	2928.08
FKBP10	ENSG00000141756	protein_coding	FKBP prolyl isomerase 10 [Source:HGNC Symbol;Acc:HGNC:18169]	60681	9596.91	-0.399042	0.0899794	-0.363618	0.0933511	4.43481	9.21527e-06	0.00148432	12195.9	10398.5	10150.2	8621.54	8632.5	7582.9
GATD1	ENSG00000177225	protein_coding	glutamine amidotransferase like class 1 domain containing 1 [Source:HGNC Symbol;Acc:HGNC:26616]	347862	2431.03	-0.453478	0.138242	-0.365114	0.151587	3.28031	0.00103692	0.0319337	3332.09	2380.92	2717.08	1841.14	2313.81	2001.14
AGRN	ENSG00000188157	protein_coding	agrin [Source:HGNC Symbol;Acc:HGNC:329]	375790	2191.73	-0.42008	0.105929	-0.368503	0.111521	3.96567	7.31893e-05	0.00656798	2568.11	2428.16	2530.44	1778.44	1979.59	1865.61
NPIPB12	ENSG00000169203	protein_coding	nuclear pore complex interacting protein family member B12 [Source:HGNC Symbol;Acc:HGNC:37491]	440353	2970.37	-0.444803	0.12886	-0.36892	0.139316	3.45184	0.000556779	0.0228219	3919.51	3129.08	3225.61	2478.81	2910.83	2158.41
CRTAP	ENSG00000170275	protein_coding	cartilage associated protein [Source:HGNC Symbol;Acc:HGNC:2379]	10491	7795.81	-0.401469	0.0842041	-0.369057	0.0869368	4.76781	1.86242e-06	0.000507784	8893.59	8451.74	9277.85	7226.92	6121.59	6803.19
RABL6	ENSG00000196642	protein_coding	RAB, member RAS oncogene family like 6 [Source:HGNC Symbol;Acc:HGNC:24703]	55684	5295.02	-0.4134	0.0979348	-0.369336	0.102297	4.22117	2.43035e-05	0.00283528	5664.94	6212.96	6269.98	5141.12	4304.82	4176.28
CDK10	ENSG00000185324	protein_coding	cyclin dependent kinase 10 [Source:HGNC Symbol;Acc:HGNC:1770]	8558	999.829	-0.473499	0.150198	-0.370287	0.167459	3.15249	0.00161885	0.0416554	1195.53	1199.42	1091.43	764.592	929.808	818.19
FGD1	ENSG00000102302	protein_coding	FYVE, RhoGEF and PH domain containing 1 [Source:HGNC Symbol;Acc:HGNC:3663]	2245	1169.99	-0.46556	0.144143	-0.370949	0.159231	3.22986	0.00123851	0.0355071	1300.89	1364.37	1406.55	1094.9	862.679	990.528
MBD3	ENSG00000071655	protein_coding	methyl-CpG binding domain protein 3 [Source:HGNC Symbol;Acc:HGNC:6918]	53615	3394.26	-0.413838	0.0967732	-0.371071	0.100939	4.27637	1.89966e-05	0.00247426	3937.31	3932.22	3762.53	2663.84	3126.5	2943.14
NXN	ENSG00000167693	protein_coding	nucleoredoxin [Source:HGNC Symbol;Acc:HGNC:18008]	64359	1358.83	-0.481229	0.154424	-0.371218	0.173508	3.11629	0.00183144	0.0447994	1603.02	1495.51	1651.35	1234.05	894.101	1274.97
RECQL5	ENSG00000108469	protein_coding	RecQ like helicase 5 [Source:HGNC Symbol;Acc:HGNC:9950]	9400	1322.87	-0.455426	0.135292	-0.37186	0.147516	3.36625	0.000761966	0.0271905	1515.94	1404.28	1672.99	1168.3	1138.34	1037.38
RPLP1	ENSG00000137818	protein_coding	ribosomal protein lateral stalk subunit P1 [Source:HGNC Symbol;Acc:HGNC:10372]	6176	52765.3	-0.385697	0.0555695	-0.372399	0.0563218	6.9408	3.89882e-12	6.56995e-09	59096.7	59894.8	60341.2	46878.7	45510.6	44869.9
LOX	ENSG00000113083	protein_coding	lysyl oxidase [Source:HGNC Symbol;Acc:HGNC:6664]	4015	1701.16	-0.465021	0.142538	-0.372523	0.156934	3.26243	0.00110461	0.0331078	2241.92	1927.22	1747.37	1646.93	1366.86	1276.64
JRK	ENSG00000234616	protein_coding	Jrk helix-turn-helix protein [Source:HGNC Symbol;Acc:HGNC:6199]	8629	2176.84	-0.438301	0.118663	-0.374513	0.1265	3.69365	0.000221055	0.0124629	2733.6	2586.19	2190.98	1888.54	1898.18	1763.54
LTBP4	ENSG00000090006	protein_coding	latent transforming growth factor beta binding protein 4 [Source:HGNC Symbol;Acc:HGNC:6717]	8425	2196.07	-0.435531	0.113758	-0.377074	0.120626	3.82857	0.000128888	0.00972496	2657.59	2257.52	2662.99	1825.85	1935.31	1837.16
GALNT16	ENSG00000100626	protein_coding	polypeptide N-acetylgalactosaminyltransferase 16 [Source:HGNC Symbol;Acc:HGNC:23233]	57452	1304.25	-0.48505	0.152999	-0.378769	0.170945	3.17029	0.00152288	0.0399411	1776.7	1435.23	1349.75	1201.94	972.656	1089.25
RRBP1	ENSG00000125844	protein_coding	ribosome binding protein 1 [Source:HGNC Symbol;Acc:HGNC:10448]	6238	5971.99	-0.414496	0.0880798	-0.379679	0.0911242	4.70591	2.52737e-06	0.000608415	6742.6	6655.25	7077.4	5659.51	4911.84	4785.32
FZD8	ENSG00000177283	protein_coding	frizzled class receptor 8 [Source:HGNC Symbol;Acc:HGNC:4046]	8325	7231.93	-0.405024	0.0718762	-0.38188	0.0734935	5.63502	1.75043e-08	1.26414e-05	8363.42	8051.39	8306.78	6202.37	6094.45	6373.18
ZNF687	ENSG00000143373	protein_coding	zinc finger protein 687 [Source:HGNC Symbol;Acc:HGNC:29277]	57592	2147.06	-0.438698	0.112352	-0.382079	0.118856	3.90466	9.43564e-05	0.00790613	2614.29	2333.68	2464.17	1737.15	1755.35	1977.71
AGPAT2	ENSG00000169692	protein_coding	1-acylglycerol-3-phosphate O-acyltransferase 2 [Source:HGNC Symbol;Acc:HGNC:325]	10555	1599.5	-0.444438	0.117533	-0.38266	0.12501	3.78137	0.000155966	0.0102126	1872.44	1824.58	1833.93	1357.92	1282.59	1425.56
B4GALNT1	ENSG00000135454	protein_coding	beta-1,4-N-acetyl-galactosaminyltransferase 1 [Source:HGNC Symbol;Acc:HGNC:4117]	2583	1169.06	-0.474509	0.143391	-0.382661	0.157647	3.30919	0.00093566	0.030192	1489	1239.33	1351.1	949.623	1058.35	926.947
PHYHD1	ENSG00000175287	protein_coding	phytanoyl-CoA dioxygenase domain containing 1 [Source:HGNC Symbol;Acc:HGNC:23396]	254295	1263.75	-0.463376	0.132734	-0.384881	0.143761	3.49101	0.000481194	0.0205989	1455.81	1391.25	1549.91	993.97	1124.05	1067.5
SLC29A2	ENSG00000174669	protein_coding	solute carrier family 29 member 2 [Source:HGNC Symbol;Acc:HGNC:11004]	3177	979.198	-0.501576	0.161145	-0.385264	0.18222	3.11257	0.00185464	0.0452211	990.102	1181.09	1274.01	893.044	755.558	781.38
MOGS	ENSG00000115275	protein_coding	mannosyl-oligosaccharide glucosidase [Source:HGNC Symbol;Acc:HGNC:24862]	7841	2120.67	-0.44213	0.111623	-0.386871	0.117852	3.96091	7.46649e-05	0.00662203	2657.59	2324.31	2346.51	1816.67	1853.9	1725.06
GAA	ENSG00000171298	protein_coding	glucosidase alpha, acid [Source:HGNC Symbol;Acc:HGNC:4065]	2548	2430.94	-0.447688	0.116514	-0.387687	0.123655	3.84235	0.000121861	0.00942931	3141.58	2618.36	2653.52	1885.48	2146.7	2140.01
MAN1B1	ENSG00000177239	protein_coding	mannosidase alpha class 1B member 1 [Source:HGNC Symbol;Acc:HGNC:6823]	11253	1552.89	-0.464329	0.13122	-0.38809	0.141722	3.53855	0.000402336	0.0184904	1848.86	1683.26	1871.8	1455.78	1289.73	1167.89
FADS2	ENSG00000134824	protein_coding	fatty acid desaturase 2 [Source:HGNC Symbol;Acc:HGNC:3575]	9415	1226.93	-0.464405	0.130565	-0.389107	0.140874	3.5569	0.000375257	0.0179532	1421.65	1352.55	1495.82	1019.97	1052.64	1018.97
TMEM132A	ENSG00000006118	protein_coding	transmembrane protein 132A [Source:HGNC Symbol;Acc:HGNC:31092]	54972	1304.1	-0.50749	0.163229	-0.389916	0.18489	3.10907	0.00187679	0.0454715	1788.24	1217.75	1587.78	1030.67	1005.51	1194.66
EIF1AD	ENSG00000175376	protein_coding	eukaryotic translation initiation factor 1A domain containing [Source:HGNC Symbol;Acc:HGNC:28147]	84285	1365.22	-0.51439	0.166252	-0.390272	0.189323	3.09403	0.00197458	0.0470236	1744.46	1264.99	1812.29	1174.41	1239.74	955.391
PIP5K1C	ENSG00000186111	protein_coding	phosphatidylinositol-4-phosphate 5-kinase type 1 gamma [Source:HGNC Symbol;Acc:HGNC:8996]	23396	1063.47	-0.479261	0.140921	-0.391835	0.154051	3.40093	0.000671566	0.0252103	1150.31	1249.51	1317.29	859.401	904.099	900.176
SOX12	ENSG00000177732	protein_coding	SRY-box transcription factor 12 [Source:HGNC Symbol;Acc:HGNC:11198]	6666	2493.51	-0.441816	0.106004	-0.392367	0.111264	4.16792	3.07396e-05	0.00337823	2854.84	2649.31	3117.41	2145.45	2120.99	2073.08
MEGF8	ENSG00000105429	protein_coding	multiple EGF like domains 8 [Source:HGNC Symbol;Acc:HGNC:3233]	1954	3997.89	-0.431579	0.095081	-0.392662	0.0987858	4.53907	5.65038e-06	0.00105795	4519.44	4508.11	4749.82	3726.62	3367.87	3115.48
PLTP	ENSG00000100979	protein_coding	phospholipid transfer protein [Source:HGNC Symbol;Acc:HGNC:9093]	5360	2264.44	-0.448777	0.112294	-0.393555	0.118594	3.99644	6.43032e-05	0.00605728	2541.16	2415.95	2888.85	1984.88	1856.76	1899.07
B3GALT6	ENSG00000176022	protein_coding	beta-1,3-galactosyltransferase 6 [Source:HGNC Symbol;Acc:HGNC:17978]	126792	1511.32	-0.490616	0.149011	-0.393621	0.164757	3.29248	0.000993065	0.0310425	1867.14	1592.03	1837.99	1203.47	1069.78	1497.5
ZDHHC23	ENSG00000184307	protein_coding	zinc finger DHHC-type palmitoyltransferase 23 [Source:HGNC Symbol;Acc:HGNC:28654]	254887	1240.74	-0.518267	0.16586	-0.395575	0.188145	3.12473	0.00177967	0.0442621	1392.78	1739.46	1248.32	1183.59	899.814	980.489
KCNC4	ENSG00000116396	protein_coding	potassium voltage-gated channel subfamily C member 4 [Source:HGNC Symbol;Acc:HGNC:6236]	3749	896.721	-0.495425	0.150294	-0.397163	0.166231	3.29637	0.000979445	0.030818	1078.62	996.191	1073.85	738.596	786.98	706.086
ISYNA1	ENSG00000105655	protein_coding	inositol-3-phosphate synthase 1 [Source:HGNC Symbol;Acc:HGNC:29821]	51477	3243.66	-0.439369	0.0981122	-0.397647	0.102123	4.47823	7.52632e-06	0.001312	3891.61	3878.87	3427.12	2718.89	2885.12	2660.37
STEAP3	ENSG00000115107	protein_coding	STEAP3 metalloreductase [Source:HGNC Symbol;Acc:HGNC:24592]	55240	1856.58	-0.458371	0.11827	-0.397673	0.125544	3.87565	0.000106341	0.00862439	2003.78	2286.84	2157.17	1653.05	1589.67	1448.98
UBE2M	ENSG00000130725	protein_coding	ubiquitin conjugating enzyme E2 M [Source:HGNC Symbol;Acc:HGNC:12491]	9040	4370.26	-0.441219	0.0995331	-0.3983	0.103775	4.43289	9.29779e-06	0.00148432	4773.46	4951.22	5377.36	3874.95	3280.75	3963.79
VASH1	ENSG00000071246	protein_coding	vasohibin 1 [Source:HGNC Symbol;Acc:HGNC:19964]	22846	2626.33	-0.45839	0.117281	-0.399435	0.124335	3.90846	9.28866e-05	0.00786993	3042.47	3024.01	3055.2	2520.1	2223.83	1892.38
HNRNPUL2	ENSG00000214753	protein_coding	heterogeneous nuclear ribonucleoprotein U like 2 [Source:HGNC Symbol;Acc:HGNC:25451]	221092	1345.03	-0.511112	0.160739	-0.399436	0.180546	3.17977	0.00147392	0.0392855	1973.47	1407.13	1359.22	1088.78	1105.49	1136.1
HES4	ENSG00000188290	protein_coding	hes family bHLH transcription factor 4 [Source:HGNC Symbol;Acc:HGNC:24149]	57801	2353.46	-0.490801	0.142965	-0.403392	0.156147	3.433	0.000596932	0.0236991	3147.35	2972.28	2124.71	1807.5	2099.57	1969.34
COL4A6	ENSG00000197565	protein_coding	collagen type IV alpha 6 chain [Source:HGNC Symbol;Acc:HGNC:2208]	1288	1125.33	-0.496942	0.148381	-0.403977	0.163303	3.3491	0.00081076	0.0280091	1318.69	1398.58	1233.44	1052.08	922.666	826.556
NDUFA3	ENSG00000170906	protein_coding	NADH:ubiquinone oxidoreductase subunit A3 [Source:HGNC Symbol;Acc:HGNC:7686]	4696	2018.46	-0.474805	0.128064	-0.404233	0.13723	3.70755	0.000209274	0.0120703	2393.47	2524.28	2123.36	1781.5	1832.48	1455.68
HELZ2	ENSG00000130589	protein_coding	helicase with zinc finger 2 [Source:HGNC Symbol;Acc:HGNC:30021]	85441	1218.56	-0.509026	0.155576	-0.404828	0.172979	3.27188	0.00106835	0.0324703	1635.26	1421.38	1234.79	889.985	1112.63	1017.3
NPIPB13	ENSG00000198064	protein_coding	nuclear pore complex interacting protein family, member B13 [Source:HGNC Symbol;Acc:HGNC:41989]	613037	2145.2	-0.483077	0.138224	-0.406096	0.14999	3.49488	0.000474282	0.0205264	2959.72	2176.47	2366.8	1720.33	2008.16	1639.73
PKD1	ENSG00000008710	protein_coding	polycystin 1, transient receptor potential channel interacting [Source:HGNC Symbol;Acc:HGNC:9008]	5310	2256.54	-0.477158	0.126792	-0.408793	0.135542	3.76333	0.000167666	0.0105951	2785.08	2786.56	2304.58	1784.56	2146.7	1731.75
NR2C2AP	ENSG00000184162	protein_coding	nuclear receptor 2C2 associated protein [Source:HGNC Symbol;Acc:HGNC:30763]	126382	983.715	-0.508864	0.153039	-0.409363	0.169216	3.32506	0.000883981	0.029208	1259.04	1196.98	1007.58	833.405	815.546	789.746
FXYD5	ENSG00000089327	protein_coding	FXYD domain containing ion transport regulator 5 [Source:HGNC Symbol;Acc:HGNC:4029]	53827	1541.4	-0.498932	0.144295	-0.410345	0.157733	3.45773	0.000544746	0.0226346	1692.99	1590	2138.23	1227.93	1381.14	1218.08
SORBS3	ENSG00000120896	protein_coding	sorbin and SH3 domain containing 3 [Source:HGNC Symbol;Acc:HGNC:30907]	10174	1746.85	-0.509722	0.151948	-0.411993	0.167754	3.35459	0.000794831	0.0278393	2418.48	1627.46	2111.18	1455.78	1315.44	1552.72
MAVS	ENSG00000088888	protein_coding	mitochondrial antiviral signaling protein [Source:HGNC Symbol;Acc:HGNC:29233]	57506	4299.66	-0.464466	0.110818	-0.413432	0.116473	4.19126	2.77412e-05	0.0031865	5061.64	4215.69	5687.08	3772.5	3609.25	3451.79
PABPN1	ENSG00000100836	protein_coding	poly(A) binding protein nuclear 1 [Source:HGNC Symbol;Acc:HGNC:8565]	8106	1676.71	-0.488237	0.133052	-0.413461	0.143225	3.66953	0.000242998	0.0133526	2027.35	1849.02	1996.22	1269.22	1295.45	1622.99
CHTF18	ENSG00000127586	protein_coding	chromosome transmission fidelity factor 18 [Source:HGNC Symbol;Acc:HGNC:18435]	63922	1669.72	-0.493505	0.137247	-0.414068	0.148373	3.59574	0.000323475	0.0162984	2000.89	2107.64	1747.37	1347.21	1585.39	1229.79
SLC19A1	ENSG00000173638	protein_coding	solute carrier family 19 member 1 [Source:HGNC Symbol;Acc:HGNC:10937]	6573	2723.17	-0.464207	0.106877	-0.416461	0.111856	4.34336	1.40319e-05	0.00197044	3389.34	2916.48	3166.1	2260.13	2152.41	2454.57
FANCA	ENSG00000187741	protein_coding	FA complementation group A [Source:HGNC Symbol;Acc:HGNC:3582]	2175	4375.36	-0.462082	0.10052	-0.419912	0.104585	4.59692	4.28785e-06	0.000942458	5428.72	4873.84	4908.06	3954.47	3847.78	3239.3
NPIPB4	ENSG00000185864	protein_coding	nuclear pore complex interacting protein family member B4 [Source:HGNC Symbol;Acc:HGNC:41985]	440345	5206.46	-0.48084	0.120747	-0.420227	0.128009	3.9822	6.828e-05	0.00623816	6648.31	5683.09	5868.3	3890.24	5318.9	3829.93
SZT2	ENSG00000198198	protein_coding	SZT2 subunit of KICSTOR complex [Source:HGNC Symbol;Acc:HGNC:29040]	23334	1960.33	-0.487926	0.124137	-0.424029	0.131972	3.93056	8.47483e-05	0.00734453	2558	2042.07	2266.72	1665.28	1703.93	1525.95
COL6A2	ENSG00000142173	protein_coding	collagen type VI alpha 2 chain [Source:HGNC Symbol;Acc:HGNC:2212]	1292	2703.17	-0.474173	0.108044	-0.42617	0.11302	4.38872	1.14022e-05	0.00166275	3335.46	3173.07	2919.95	2336.59	2400.93	2053
CENPB	ENSG00000125817	protein_coding	centromere protein B [Source:HGNC Symbol;Acc:HGNC:1852]	1059	4691.19	-0.46465	0.0962757	-0.426223	0.0997894	4.82624	1.39132e-06	0.000413741	4936.56	5561.32	5825.03	3992.7	3643.53	4187.99
CUL7	ENSG00000044090	protein_coding	cullin 7 [Source:HGNC Symbol;Acc:HGNC:21024]	9820	1117.48	-0.511737	0.143662	-0.426635	0.156171	3.5621	0.000367897	0.0177128	1209.96	1308.16	1425.49	931.273	978.369	851.654
COPS9	ENSG00000172428	protein_coding	COP9 signalosome subunit 9 [Source:HGNC Symbol;Acc:HGNC:21314]	150678	2265.86	-0.491872	0.123489	-0.429687	0.131012	3.98312	6.80171e-05	0.00623816	2749.96	2872.5	2319.46	2007.82	1963.88	1681.56
SKIV2L	ENSG00000204351	protein_coding	Ski2 like RNA helicase [Source:HGNC Symbol;Acc:HGNC:10898]	6499	1243.98	-0.503412	0.132353	-0.431899	0.141693	3.80356	0.000142633	0.00998654	1492.37	1521.98	1360.57	1018.44	1078.35	992.202
RTL8C	ENSG00000134590	protein_coding	retrotransposon Gag like 8C [Source:HGNC Symbol;Acc:HGNC:2569]	8933	1754.73	-0.508139	0.136135	-0.43244	0.146475	3.73261	0.000189506	0.0113151	1983.09	1848.61	2354.63	1614.82	1405.42	1321.82
ZBTB47	ENSG00000114853	protein_coding	zinc finger and BTB domain containing 47 [Source:HGNC Symbol;Acc:HGNC:26955]	92999	769.056	-0.553002	0.170805	-0.433459	0.192498	3.23763	0.00120528	0.0350177	1026.67	890.3	824.998	646.845	571.31	654.217
RIMS3	ENSG00000117016	protein_coding	regulating synaptic membrane exocytosis 3 [Source:HGNC Symbol;Acc:HGNC:21292]	9783	903.397	-0.527051	0.151719	-0.433831	0.166298	3.47386	0.000513038	0.0217948	1106.05	1040.99	1052.21	796.705	679.859	744.57
TPP1	ENSG00000166340	protein_coding	tripeptidyl peptidase 1 [Source:HGNC Symbol;Acc:HGNC:2073]	1200	2499.33	-0.48369	0.109043	-0.435936	0.114077	4.43578	9.17407e-06	0.00148432	2964.53	2622.43	3160.69	2090.39	2126.7	2031.25
ADGRB2	ENSG00000121753	protein_coding	adhesion G protein-coupled receptor B2 [Source:HGNC Symbol;Acc:HGNC:944]	576	1086.06	-0.548617	0.166554	-0.436156	0.186226	3.29393	0.000987983	0.0310223	1488.52	1352.55	1025.16	842.58	865.535	942.006
ANKRD9	ENSG00000156381	protein_coding	ankyrin repeat domain 9 [Source:HGNC Symbol;Acc:HGNC:20096]	122416	1269.44	-0.536671	0.158813	-0.437923	0.175427	3.37926	0.000726816	0.0263342	1613.61	1613.21	1279.42	902.219	1212.61	995.548
TAP1	ENSG00000168394	protein_coding	transporter 1, ATP binding cassette subfamily B member [Source:HGNC Symbol;Acc:HGNC:43]	6890	780.261	-0.553503	0.167598	-0.438562	0.187525	3.30256	0.000958064	0.0305252	989.139	977.863	815.531	654.491	655.579	588.963
TP53I11	ENSG00000175274	protein_coding	tumor protein p53 inducible protein 11 [Source:HGNC Symbol;Acc:HGNC:16842]	9537	1792.2	-0.513133	0.134773	-0.439956	0.14452	3.8074	0.000140434	0.00995246	2220.75	1797.3	2308.64	1523.07	1568.25	1335.21
RAB11FIP5	ENSG00000135631	protein_coding	RAB11 family interacting protein 5 [Source:HGNC Symbol;Acc:HGNC:24845]	26056	1176.39	-0.514666	0.132846	-0.444093	0.141987	3.87416	0.000106994	0.00863126	1450.51	1320.79	1380.86	995.499	956.945	953.718
COL27A1	ENSG00000196739	protein_coding	collagen type XXVII alpha 1 chain [Source:HGNC Symbol;Acc:HGNC:22986]	85301	1392.76	-0.53887	0.152816	-0.445223	0.167148	3.52626	0.000421474	0.0189676	1993.67	1562.3	1390.32	1166.77	1104.06	1139.44
FUT11	ENSG00000196968	protein_coding	fucosyltransferase 11 [Source:HGNC Symbol;Acc:HGNC:19233]	170384	868.872	-0.556772	0.163291	-0.449067	0.181006	3.40969	0.000650365	0.0247514	1151.27	953.02	998.112	741.654	631.298	737.877
NBL1	ENSG00000158747	protein_coding	NBL1, DAN family BMP antagonist [Source:HGNC Symbol;Acc:HGNC:7650]	4681	781.259	-0.580026	0.18142	-0.449653	0.206822	3.19715	0.00138791	0.0381324	923.71	872.38	1012.99	671.312	502.753	704.413
TBX1	ENSG00000184058	protein_coding	T-box transcription factor 1 [Source:HGNC Symbol;Acc:HGNC:11592]	6899	1033.95	-0.536589	0.146984	-0.451355	0.159321	3.65066	0.00026157	0.0140673	1225.84	1290.65	1155	859.401	909.812	762.975
GGT7	ENSG00000131067	protein_coding	gamma-glutamyltransferase 7 [Source:HGNC Symbol;Acc:HGNC:4259]	2686	1384.26	-0.521624	0.13302	-0.451973	0.142015	3.92139	8.80397e-05	0.00754262	1685.77	1520.76	1690.57	1246.29	1119.77	1042.4
ST3GAL1	ENSG00000008513	protein_coding	ST3 beta-galactoside alpha-2,3-sialyltransferase 1 [Source:HGNC Symbol;Acc:HGNC:10862]	6482	951.247	-0.567445	0.170282	-0.452512	0.190461	3.33238	0.00086108	0.0288265	1315.32	1029.18	1061.68	827.289	654.15	819.863
SEMA4F	ENSG00000135622	protein_coding	ssemaphorin 4F [Source:HGNC Symbol;Acc:HGNC:10734]	10505	1213.15	-0.540637	0.14822	-0.453436	0.160949	3.64753	0.00026477	0.0141391	1565.5	1209.6	1540.45	987.853	998.365	977.143
ASIC1	ENSG00000110881	protein_coding	acid sensing ion channel subunit 1 [Source:HGNC Symbol;Acc:HGNC:100]	41	1258.18	-0.568942	0.170968	-0.454057	0.191317	3.32777	0.000875438	0.029116	1830.1	1159.91	1520.16	1067.37	1031.22	940.333
TMEM161A	ENSG00000064545	protein_coding	transmembrane protein 161A [Source:HGNC Symbol;Acc:HGNC:26020]	54929	2450.14	-0.50033	0.105191	-0.457101	0.109372	4.75638	1.97095e-06	0.00052441	3009.27	2876.16	2723.85	2120.98	1892.47	2078.1
ENGASE	ENSG00000167280	protein_coding	endo-beta-N-acetylglucosaminidase [Source:HGNC Symbol;Acc:HGNC:24622]	64772	1146.97	-0.585024	0.180796	-0.457398	0.205002	3.23582	0.00121295	0.0351733	1754.57	1279.25	1092.78	984.795	945.519	824.883
GPC1	ENSG00000063660	protein_coding	glypican 1 [Source:HGNC Symbol;Acc:HGNC:4449]	2817	1052.19	-0.543779	0.149608	-0.458138	0.162462	3.63468	0.000278325	0.0146058	1371.13	1226.71	1144.18	873.164	782.695	915.235
TTYH3	ENSG00000136295	protein_coding	tweety family member 3 [Source:HGNC Symbol;Acc:HGNC:22222]	80727	2860.07	-0.497669	0.0995182	-0.459387	0.103006	5.00079	5.7097e-07	0.000195009	3614.5	3255.74	3172.86	2414.58	2355.23	2347.49
MELTF	ENSG00000163975	protein_coding	melanotransferrin [Source:HGNC Symbol;Acc:HGNC:7037]	4241	1006.11	-0.573992	0.170928	-0.460386	0.190753	3.35809	0.000784821	0.0276089	1468.79	1045.47	1095.49	868.577	786.98	771.341
TMEM120B	ENSG00000188735	protein_coding	transmembrane protein 120B [Source:HGNC Symbol;Acc:HGNC:32008]	144404	1413.92	-0.550777	0.148739	-0.465916	0.161027	3.70297	0.000213088	0.0121951	1807.49	1538.68	1697.33	1211.11	1286.88	942.006
ITPR3	ENSG00000096433	protein_coding	inositol 1,4,5-trisphosphate receptor type 3 [Source:HGNC Symbol;Acc:HGNC:6182]	3710	3725.51	-0.514459	0.112276	-0.465925	0.117285	4.58211	4.60305e-06	0.000969581	4949.55	3776.65	4423.88	3226.58	3133.64	2842.75
ADRA2C	ENSG00000184160	protein_coding	adrenoceptor alpha 2C [Source:HGNC Symbol;Acc:HGNC:283]	152	768.053	-0.587227	0.1774	-0.466193	0.199397	3.31018	0.000932345	0.030192	1058.42	913.107	792.539	594.853	578.452	670.949
SLC16A2	ENSG00000147100	protein_coding	solute carrier family 16 member 2 [Source:HGNC Symbol;Acc:HGNC:10923]	6567	1266.04	-0.57118	0.165343	-0.466247	0.182803	3.45451	0.000551289	0.0227816	1687.69	1212.05	1643.23	1090.31	1091.2	871.732
ABHD15	ENSG00000168792	protein_coding	abhydrolase domain containing 15 [Source:HGNC Symbol;Acc:HGNC:26971]	116236	806.571	-0.572423	0.162967	-0.470937	0.179362	3.51251	0.000443897	0.0196272	968.933	912.292	1012.99	708.012	581.308	655.89
PLCXD1	ENSG00000182378	protein_coding	phosphatidylinositol specific phospholipase C X domain containing 1 [Source:HGNC Symbol;Acc:HGNC:23148]	55344	3447.59	-0.519424	0.113251	-0.471045	0.118299	4.5865	4.50736e-06	0.00096859	4313.53	3983.13	3888.31	3122.59	2993.67	2384.3
PLXND1	ENSG00000004399	protein_coding	plexin D1 [Source:HGNC Symbol;Acc:HGNC:9107]	23129	1667.1	-0.535673	0.128082	-0.473419	0.135528	4.18228	2.88603e-05	0.00326638	2146.18	1731.32	2043.56	1353.33	1409.71	1318.47
DDTL	ENSG00000099974	protein_coding	D-dopachrome tautomerase like [Source:HGNC Symbol;Acc:HGNC:33446]	100037417	1426.78	-0.588275	0.172544	-0.475622	0.191912	3.40942	0.000651007	0.0247514	1796.42	2077.09	1263.19	1038.32	1231.17	1154.5
PIEZO1	ENSG00000103335	protein_coding	piezo type mechanosensitive ion channel component 1 [Source:HGNC Symbol;Acc:HGNC:28993]	9780	5052.61	-0.504633	0.0869472	-0.47617	0.0891544	5.8039	6.47891e-09	5.17153e-06	5849.68	5614.26	6324.08	4292.42	4294.83	3940.36
ETNK2	ENSG00000143845	protein_coding	ethanolamine kinase 2 [Source:HGNC Symbol;Acc:HGNC:25575]	55224	1189.93	-0.564464	0.15243	-0.47656	0.165383	3.70312	0.000212966	0.0121951	1314.84	1289.43	1659.46	987.853	1011.22	876.752
NAT8L	ENSG00000185818	protein_coding	N-acetyltransferase 8 like [Source:HGNC Symbol;Acc:HGNC:26742]	339983	1714.41	-0.550244	0.13326	-0.483347	0.14145	4.12909	3.64209e-05	0.00386265	1941.72	1882.01	2292.41	1556.71	1306.87	1306.76
PTPN18	ENSG00000072135	protein_coding	protein tyrosine phosphatase non-receptor type 18 [Source:HGNC Symbol;Acc:HGNC:9649]	26469	1267.16	-0.581094	0.158298	-0.487591	0.1724	3.67089	0.000241705	0.0133298	1785.36	1228.74	1543.15	997.028	991.224	1057.46
SLC25A29	ENSG00000197119	protein_coding	solute carrier family 25 member 29 [Source:HGNC Symbol;Acc:HGNC:20116]	123096	1182.99	-0.556384	0.133612	-0.490455	0.141647	4.16417	3.12484e-05	0.00340945	1400.96	1387.58	1437.66	986.324	996.937	888.464
HCN3	ENSG00000143630	protein_coding	hyperpolarization activated cyclic nucleotide gated potassium channel 3 [Source:HGNC Symbol;Acc:HGNC:19183]	57657	483.325	-0.650662	0.208068	-0.491064	0.243022	3.12716	0.00176505	0.0441432	642.748	633.31	493.646	370.063	387.063	373.121
PRKG1	ENSG00000185532	protein_coding	protein kinase cGMP-dependent 1 [Source:HGNC Symbol;Acc:HGNC:9414]	5592	528.707	-0.633183	0.195197	-0.493132	0.222974	3.24382	0.0011794	0.0347315	673.538	680.147	573.441	382.296	422.77	440.049
ENO2	ENSG00000111674	protein_coding	enolase 2 [Source:HGNC Symbol;Acc:HGNC:3353]	2026	1489.91	-0.58783	0.158117	-0.496568	0.171706	3.71769	0.000201054	0.0118185	2163.02	1480.44	1724.38	1068.9	1309.73	1192.98
COL18A1	ENSG00000182871	protein_coding	collagen type XVIII alpha 1 chain [Source:HGNC Symbol;Acc:HGNC:2195]	80781	3031.69	-0.540743	0.101131	-0.499009	0.104397	5.34697	8.944e-08	4.84446e-05	3706.39	3344.12	3732.78	2491.04	2615.17	2300.64
HSPG2	ENSG00000142798	protein_coding	heparan sulfate proteoglycan 2 [Source:HGNC Symbol;Acc:HGNC:5273]	3339	797.784	-0.59523	0.161791	-0.500106	0.176216	3.67901	0.000234141	0.0130551	1001.65	953.427	925.08	613.203	702.712	590.636
MFSD13A	ENSG00000138111	protein_coding	major facilitator superfamily domain containing 13A [Source:HGNC Symbol;Acc:HGNC:26196]	79847	887.32	-0.595236	0.160409	-0.501158	0.174382	3.71074	0.000206657	0.012037	1215.26	1018.18	968.358	727.892	699.855	694.374
MAMLD1	ENSG00000013619	protein_coding	mastermind like domain containing 1 [Source:HGNC Symbol;Acc:HGNC:2568]	10046	512.975	-0.66434	0.21116	-0.502956	0.246643	3.14615	0.00165435	0.0422919	647.559	590.139	650.531	451.109	425.626	312.887
KLHL17	ENSG00000187961	protein_coding	kelch like family member 17 [Source:HGNC Symbol;Acc:HGNC:24023]	339451	507.215	-0.665276	0.211457	-0.503832	0.246852	3.14616	0.0016543	0.0422919	641.786	692.772	530.163	334.891	427.055	416.624
PPP1R13L	ENSG00000104881	protein_coding	protein phosphatase 1 regulatory subunit 13 like [Source:HGNC Symbol;Acc:HGNC:18838]	10848	510.722	-0.655526	0.203399	-0.506675	0.234163	3.22285	0.00126922	0.0360467	661.511	557.557	655.941	449.58	359.926	379.814
DCHS1	ENSG00000166341	protein_coding	dachsous cadherin-related 1 [Source:HGNC Symbol;Acc:HGNC:13681]	8642	585.401	-0.687062	0.223719	-0.507921	0.266495	3.0711	0.00213274	0.0498759	836.15	718.43	611.31	362.417	574.167	409.932
NOTCH3	ENSG00000074181	protein_coding	notch receptor 3 [Source:HGNC Symbol;Acc:HGNC:7883]	4854	1868.73	-0.604233	0.163442	-0.508565	0.178001	3.69693	0.000218222	0.0123954	2839.93	1840.47	2082.78	1386.97	1725.36	1336.88
SPHK1	ENSG00000176170	protein_coding	sphingosine kinase 1 [Source:HGNC Symbol;Acc:HGNC:11240]	8877	480.463	-0.666586	0.208917	-0.510886	0.242178	3.19068	0.0014194	0.0383478	551.82	631.681	584.261	359.358	325.647	430.01
SLC25A1	ENSG00000100075	protein_coding	solute carrier family 25 member 1 [Source:HGNC Symbol;Acc:HGNC:10979]	6576	3061.63	-0.561456	0.109123	-0.518896	0.112998	5.14519	2.6725e-07	0.00012666	3851.2	3840.59	3252.66	2634.78	2262.39	2528.19
EMILIN3	ENSG00000183798	protein_coding	elastin microfibril interfacer 3 [Source:HGNC Symbol;Acc:HGNC:16123]	90187	1237.1	-0.604898	0.147763	-0.529507	0.157506	4.09371	4.24521e-05	0.0043502	1503.43	1668.6	1303.77	1019.97	1038.36	888.464
COL1A1	ENSG00000108821	protein_coding	collagen type I alpha 1 chain [Source:HGNC Symbol;Acc:HGNC:2197]	1277	642.374	-0.67389	0.204274	-0.529557	0.233025	3.29895	0.000970457	0.0307264	866.459	699.288	804.711	539.802	564.169	379.814
MATK	ENSG00000007264	protein_coding	megakaryocyte-associated tyrosine kinase [Source:HGNC Symbol;Acc:HGNC:6906]	4145	2011.75	-0.58525	0.114829	-0.540321	0.119108	5.09672	3.45595e-07	0.000152467	2357.38	2489.66	2395.2	1445.08	1678.22	1704.98
CACNA2D2	ENSG00000007402	protein_coding	calcium voltage-gated channel auxiliary subunit alpha2delta 2 [Source:HGNC Symbol;Acc:HGNC:1400]	9254	623.26	-0.670447	0.196452	-0.540428	0.220649	3.41279	0.000643024	0.0246889	775.05	698.474	824.998	460.284	574.167	406.585
ALDOA	ENSG00000149925	protein_coding	aldolase, fructose-bisphosphate A [Source:HGNC Symbol;Acc:HGNC:414]	226	2304.41	-0.61345	0.144301	-0.542602	0.153131	4.25119	2.12638e-05	0.00269638	3026.11	2132.08	3206.67	1847.25	1735.36	1878.99
LAMA5	ENSG00000130702	protein_coding	laminin subunit alpha 5 [Source:HGNC Symbol;Acc:HGNC:6485]	3911	2488.29	-0.592348	0.119999	-0.543763	0.124855	4.93627	7.96324e-07	0.000251605	3385.97	2672.12	2918.6	2000.17	2122.42	1830.47
CAD	ENSG00000084774	protein_coding	carbamoyl-phosphate synthetase 2, aspartate transcarbamylase, and dihydroorotase [Source:HGNC Symbol;Acc:HGNC:1424]	790	8993.51	-0.572415	0.10292	-0.54422	0.105874	5.56176	2.6707e-08	1.84108e-05	11168.7	9221.08	11881.3	7639.8	7676.98	6373.18
MRC2	ENSG00000011028	protein_coding	mannose receptor C type 2 [Source:HGNC Symbol;Acc:HGNC:16875]	9902	901.57	-0.687757	0.205815	-0.544299	0.233939	3.34163	0.000832879	0.0282974	1351.89	846.721	1140.12	795.176	738.419	537.094
NDRG1	ENSG00000104419	protein_coding	N-myc downstream regulated 1 [Source:HGNC Symbol;Acc:HGNC:7679]	10397	7005.88	-0.574437	0.0891986	-0.547378	0.0911236	6.43998	1.19492e-10	1.51018e-07	9211.12	7530.89	8406.86	5801.72	5670.26	5414.44
LRRC3	ENSG00000160233	protein_coding	leucine rich repeat containing 3 [Source:HGNC Symbol;Acc:HGNC:14965]	81543	974.225	-0.63535	0.158015	-0.552917	0.169393	4.02083	5.79935e-05	0.00567438	1102.2	1184.35	1271.31	868.577	741.275	677.642
NES	ENSG00000132688	protein_coding	nestin [Source:HGNC Symbol;Acc:HGNC:7756]	10763	419.355	-0.735975	0.231271	-0.558738	0.271361	3.18231	0.00146105	0.0390111	452.714	628.016	490.941	348.654	311.364	284.442
FNDC10	ENSG00000228594	protein_coding	fibronectin type III domain containing 10 [Source:HGNC Symbol;Acc:HGNC:42951]	643988	369.018	-0.753469	0.242444	-0.558841	0.289944	3.10781	0.0018848	0.0455346	521.03	473.659	393.565	233.965	275.657	316.233
DAAM2	ENSG00000146122	protein_coding	dishevelled associated activator of morphogenesis 2 [Source:HGNC Symbol;Acc:HGNC:18143]	23500	667.645	-0.666887	0.177504	-0.563393	0.193509	3.75702	0.00017195	0.010651	829.415	815.769	812.826	452.638	579.88	515.342
NPIPA3	ENSG00000224712	protein_coding	nuclear pore complex interacting protein family member A3 [Source:HGNC Symbol;Acc:HGNC:41978]	642778	491.551	-0.748022	0.224961	-0.587429	0.258098	3.32512	0.000883818	0.029208	657.662	501.761	691.105	370.063	424.198	304.521
CACNA1H	ENSG00000196557	protein_coding	calcium voltage-gated channel subunit alpha1 H [Source:HGNC Symbol;Acc:HGNC:1395]	8912	924.289	-0.717444	0.20235	-0.587714	0.225292	3.54557	0.00039177	0.0184491	1464.95	922.067	1061.68	720.246	811.261	565.538
SRCIN1	ENSG00000277363	protein_coding	SRC kinase signaling inhibitor 1 [Source:HGNC Symbol;Acc:HGNC:29506]	80725	424.163	-0.776429	0.243017	-0.589928	0.285901	3.19495	0.00139854	0.0381886	657.181	476.103	473.359	296.662	375.637	266.037
DLX6	ENSG00000006377	protein_coding	distal-less homeobox 6 [Source:HGNC Symbol;Acc:HGNC:2919]	1750	417.064	-0.746376	0.221933	-0.590978	0.25307	3.36307	0.000770813	0.0273005	590.789	451.259	526.105	330.304	312.792	291.135
KLF16	ENSG00000129911	protein_coding	Kruppel like factor 16 [Source:HGNC Symbol;Acc:HGNC:16857]	83855	795.3	-0.697073	0.183345	-0.591027	0.199757	3.80197	0.000143549	0.00998654	1036.77	843.056	1073.85	571.915	714.138	532.074
IPO4	ENSG00000196497	protein_coding	importin 4 [Source:HGNC Symbol;Acc:HGNC:19426]	79711	387.696	-0.759452	0.229462	-0.594096	0.264059	3.30971	0.00093392	0.030192	558.556	421.121	482.827	275.253	305.651	282.769
PPM1M	ENSG00000164088	protein_coding	protein phosphatase, Mg2+/Mn2+ dependent 1M [Source:HGNC Symbol;Acc:HGNC:26506]	132160	444.934	-0.763768	0.22652	-0.605289	0.258317	3.37175	0.00074691	0.0267793	616.288	567.739	494.999	400.646	287.083	302.847
TCF7L1	ENSG00000152284	protein_coding	transcription factor 7 like 1 [Source:HGNC Symbol;Acc:HGNC:11640]	83439	406.84	-0.782221	0.234476	-0.614368	0.269599	3.33604	0.000849799	0.0287039	544.604	414.604	585.613	331.833	279.942	284.442
CDH24	ENSG00000139880	protein_coding	cadherin 24 [Source:HGNC Symbol;Acc:HGNC:14265]	64403	408.544	-0.792149	0.240236	-0.616796	0.277879	3.29739	0.000975893	0.0308042	646.597	466.328	439.548	299.72	272.801	326.272
REEP2	ENSG00000132563	protein_coding	receptor accessory protein 2 [Source:HGNC Symbol;Acc:HGNC:17975]	51308	1330.84	-0.684915	0.139384	-0.626882	0.14555	4.91386	8.92996e-07	0.000276391	1763.71	1422.61	1737.91	1016.91	989.795	1054.11
ADGRA2	ENSG00000020181	protein_coding	adhesion G protein-coupled receptor A2 [Source:HGNC Symbol;Acc:HGNC:17849]	25960	826.348	-0.720765	0.174409	-0.630686	0.1868	4.13262	3.58647e-05	0.003837	1170.99	854.052	1061.68	631.553	644.152	595.656
ARMC5	ENSG00000140691	protein_coding	armadillo repeat containing 5 [Source:HGNC Symbol;Acc:HGNC:25781]	79798	432.76	-0.772652	0.216434	-0.633585	0.24154	3.56991	0.0003571	0.0174141	494.57	514.794	630.244	316.541	334.217	306.194
EFNB3	ENSG00000108947	protein_coding	ephrin B3 [Source:HGNC Symbol;Acc:HGNC:3228]	1949	382.045	-0.806545	0.229204	-0.655296	0.257513	3.5189	0.000433343	0.019273	510.446	465.513	482.827	315.012	284.227	234.247
ELFN2	ENSG00000166897	protein_coding	extracellular leucine rich repeat and fibronectin type III domain containing 2 [Source:HGNC Symbol;Acc:HGNC:29396]	114794	326.372	-0.852011	0.240536	-0.693508	0.270512	3.54213	0.000396906	0.0184637	393.539	400.757	466.597	217.144	234.237	245.959
FAM78A	ENSG00000126882	protein_coding	family with sequence similarity 78 member A [Source:HGNC Symbol;Acc:HGNC:25465]	286336	269.055	-0.912813	0.281803	-0.696156	0.33324	3.23919	0.00119868	0.0349324	397.869	348.626	307.007	145.272	201.387	214.168
NPIPA2	ENSG00000254852	protein_coding	nuclear pore complex interacting protein family member A2 [Source:HGNC Symbol;Acc:HGNC:41979]	642799	510.753	-0.836538	0.226587	-0.696617	0.250758	3.69191	0.000222576	0.0125022	749.552	537.194	678.933	371.592	432.768	294.481
SHANK3	ENSG00000251322	protein_coding	SH3 and multiple ankyrin repeat domains 3 [Source:HGNC Symbol;Acc:HGNC:14294]	85358	1184.82	-0.758291	0.142814	-0.703063	0.14818	5.30965	1.09835e-07	5.744e-05	1625.63	1441.75	1398.44	807.409	876.961	958.738
CARMIL3	ENSG00000186648	protein_coding	capping protein regulator and myosin 1 linker 3 [Source:HGNC Symbol;Acc:HGNC:20272]	90668	254.588	-0.908007	0.272372	-0.708907	0.316063	3.3337	0.000856978	0.0287738	317.525	363.695	315.122	160.564	199.959	170.665
PPP4R4	ENSG00000119698	protein_coding	protein phosphatase 4 regulatory subunit 4 [Source:HGNC Symbol;Acc:HGNC:23788]	57718	527.032	-0.855495	0.226264	-0.719952	0.248959	3.78096	0.000156226	0.0102126	580.205	639.012	819.588	454.168	361.354	307.867
JPH3	ENSG00000154118	protein_coding	junctophilin 3 [Source:HGNC Symbol;Acc:HGNC:14203]	57338	1008.66	-0.787903	0.155169	-0.726019	0.161769	5.07771	3.82021e-07	0.000152467	1127.21	1381.88	1324.05	678.958	796.978	742.896
GPM6A	ENSG00000150625	protein_coding	glycoprotein M6A [Source:HGNC Symbol;Acc:HGNC:4460]	2823	479.258	-0.86302	0.221679	-0.735759	0.241666	3.89311	9.89663e-05	0.00823675	738.487	603.172	512.581	368.533	349.928	302.847
HSBP1L1	ENSG00000226742	protein_coding	heat shock factor binding protein 1 like 1 [Source:HGNC Symbol;Acc:HGNC:37243]	440498	212.146	-1.01597	0.326302	-0.74145	0.402768	3.11358	0.00184834	0.04514	330.515	319.71	200.163	119.276	144.256	158.953
TRPV4	ENSG00000111199	protein_coding	transient receptor potential cation channel subfamily V member 4 [Source:HGNC Symbol;Acc:HGNC:18083]	59341	209.363	-1.01746	0.325645	-0.742298	0.40201	3.12444	0.00178142	0.0442621	328.591	269.208	242.09	107.043	128.545	180.705
P2RY11	ENSG00000244165	protein_coding	purinergic receptor P2Y11 [Source:HGNC Symbol;Acc:HGNC:8540]	5032	274.336	-0.998961	0.312828	-0.744854	0.378013	3.19332	0.00140646	0.0381886	506.116	305.862	284.016	214.086	148.541	187.397
AATK	ENSG00000181409	protein_coding	apoptosis associated tyrosine kinase [Source:HGNC Symbol;Acc:HGNC:21]	9625	353.642	-0.915365	0.24344	-0.767514	0.268736	3.76013	0.000169826	0.0106454	506.597	399.128	481.474	282.899	234.237	217.515
CACNA1C	ENSG00000151067	protein_coding	calcium voltage-gated channel subunit alpha1 C [Source:HGNC Symbol;Acc:HGNC:1390]	775	226.236	-1.03094	0.32308	-0.769111	0.39087	3.19097	0.00141798	0.0383478	369.965	302.604	238.032	194.206	127.117	125.489
NECAB3	ENSG00000125967	protein_coding	N-terminal EF-hand calcium binding protein 3 [Source:HGNC Symbol;Acc:HGNC:15851]	63941	809.521	-0.849462	0.179084	-0.770581	0.188256	4.74337	2.10187e-06	0.000540288	1050.24	1100.86	972.416	659.078	612.73	461.8
AARSD1	ENSG00000266967	protein_coding	alanyl-tRNA synthetase domain containing 1 [Source:HGNC Symbol;Acc:HGNC:28417]	80755	257.486	-1.01373	0.306162	-0.78463	0.359249	3.3111	0.000929314	0.030192	357.456	330.299	346.229	181.973	218.526	110.431
SLC29A4	ENSG00000164638	protein_coding	solute carrier family 29 member 4 [Source:HGNC Symbol;Acc:HGNC:23097]	222962	522.211	-0.882811	0.194271	-0.7919	0.205594	4.54422	5.51394e-06	0.00105795	623.985	714.358	693.81	367.004	392.776	341.331
EPPK1	ENSG00000261150	protein_coding	epiplakin 1 [Source:HGNC Symbol;Acc:HGNC:15577]	83481	2018.79	-0.846074	0.121264	-0.811536	0.123752	6.97714	3.01251e-12	5.71096e-09	2920.75	2425.72	2434.42	1494.01	1365.43	1472.41
NDRG4	ENSG00000103034	protein_coding	NDRG family member 4 [Source:HGNC Symbol;Acc:HGNC:14466]	65009	481.703	-0.960227	0.240391	-0.825299	0.261605	3.99444	6.48464e-05	0.00607075	517.181	604.394	788.482	308.895	271.372	399.892
GABRD	ENSG00000187730	protein_coding	gamma-aminobutyric acid type A receptor subunit delta [Source:HGNC Symbol;Acc:HGNC:4084]	2563	142.464	-1.17802	0.37286	-0.868651	0.45913	3.15941	0.00158088	0.0408388	185.223	202.415	205.573	70.3425	114.262	76.9667
WTIP	ENSG00000142279	protein_coding	WT1 interacting protein [Source:HGNC Symbol;Acc:HGNC:20964]	126374	260.16	-1.08841	0.311747	-0.873592	0.356315	3.49132	0.000480645	0.0205989	432.989	297.31	331.352	224.79	145.684	128.836
GALNT5	ENSG00000136542	protein_coding	polypeptide N-acetylgalactosaminyltransferase 5 [Source:HGNC Symbol;Acc:HGNC:4127]	11227	116.328	-1.29732	0.412061	-0.950135	0.512663	3.14838	0.00164181	0.0421314	169.828	174.72	151.475	47.4047	84.2683	70.274
ZNF443	ENSG00000180855	protein_coding	zinc finger protein 443 [Source:HGNC Symbol;Acc:HGNC:20878]	10224	242.601	-1.17086	0.324376	-0.957936	0.365864	3.60959	0.000306683	0.0156626	326.666	395.462	285.368	96.3386	192.817	158.953
MT-ND6	ENSG00000198695	protein_coding	mitochondrially encoded NADH:ubiquinone oxidoreductase core subunit 6 [Source:HGNC Symbol;Acc:HGNC:7462]	4541	5803.61	-1.00329	0.125216	-0.971954	0.127165	8.01249	1.12413e-15	5.68286e-12	8078.13	8339.33	6813.67	4384.17	4196.27	3010.07
MDGA1	ENSG00000112139	protein_coding	MAM domain containing glycosylphosphatidylinositol anchor 1 [Source:HGNC Symbol;Acc:HGNC:19267]	266727	147.698	-1.3531	0.435536	-0.975168	0.552484	3.10675	0.00189157	0.0455676	190.996	295.68	150.123	74.93	124.26	50.1957
FAM189A1	ENSG00000104059	protein_coding	family with sequence similarity 189 member A1 [Source:HGNC Symbol;Acc:HGNC:29075]	23359	146.177	-1.32748	0.407167	-1.00708	0.490584	3.26029	0.00111298	0.0332927	272.783	164.946	189.344	119.276	67.129	63.5812
CCDC78	ENSG00000162004	protein_coding	coiled-coil domain containing 78 [Source:HGNC Symbol;Acc:HGNC:14153]	124093	120.938	-1.49588	0.444806	-1.16701	0.524358	3.36301	0.000770983	0.0273005	134.708	261.47	139.303	53.5214	81.4117	55.2153
L1CAM	ENSG00000198910	protein_coding	L1 cell adhesion molecule [Source:HGNC Symbol;Acc:HGNC:6470]	3897	199.492	-1.44019	0.325532	-1.27755	0.348114	4.4241	9.68438e-06	0.00152993	295.395	261.877	317.827	139.156	95.6945	87.0059
DEPP1	ENSG00000165507	protein_coding	DEPP1 autophagy regulator [Source:HGNC Symbol;Acc:HGNC:23355]	11067	102.618	-1.5875	0.443252	-1.28662	0.506189	3.58149	0.000341635	0.0169321	120.756	152.32	189.344	39.7588	59.9876	53.5421
SLC2A4	ENSG00000181856	protein_coding	solute carrier family 2 member 4 [Source:HGNC Symbol;Acc:HGNC:11009]	6517	129.786	-1.84127	0.484591	-1.54003	0.541252	3.79963	0.000144915	0.00998989	281.443	196.713	129.836	27.5253	52.8462	90.3523

## Sheet: overlapping DEGs
mut1/mut2		mut2/mut3		mut1/mut3		mut1/mut2/mut3
PLK2		ERMAP		PLK2		PLK2
MROH8		PLK2		MROH8		MROH8
ERMAP		MROH8		ERMAP		ERMAP
EML2		EML2		EML2		EML2
CYB5D2		TYW1B		CYB5D2		CYB5D2
GADD45A		H1-2		GADD45A		GADD45A
CREBRF		MDM2		CREBRF		CREBRF
PPM1D		CREBRF		PPM1D		PPM1D
H1-2		GADD45A		H1-2		H1-2
H1-0		CYB5D2		H1-0		H1-0
HMMR		TP53INP1		HMMR		HMMR
BTG2		BTG2		BTG2		BTG2
PIGN		PIGN		PIGN		PIGN
RPS20		RPS20		RPS20		RPS20
AEN		ZBTB2		AEN		AEN
		PPM1D		GDF15
		DCAF10		ZNF627
		PRR11		MED11
		FOXO3		H4C15
		NET1		H4C14
		CDKN1A		DDB2
		HMMR		AURKA
		ACBD3
		TBX3
		ARL6IP1
		H1-0
		AEN
