# Supplementary material for: Changes in the Transcriptome Caused by Mutations in the Ribosomal Protein uS10 Associated with a Predisposition to Colorectal Cancer
Source: Int J Mol Sci. 2022 May 31;23(11):6174. doi: 10.3390/ijms23116174 (PMC9181716; doi:10.3390/ijms23116174)
Supplement: Supplementary file 1 [file ijms-23-06174-s001.zip › ijms-1724764-supplementary/Supplementary Table S4.xlsx]

## Sheet: Sheet1
hgnc_symbol	ensembl	entrez	description	gene_biotype	baseMean	log2FoldChange	lfcSE	LFC_Shrunken	lfcSE_Shrunken	stat	pvalue	padj	N_HEK293_rep1.Aligned.sortedByCoord.out.bam	N_HEK293_rep2.Aligned.sortedByCoord.out.bam	N_HEK293_rep3.Aligned.sortedByCoord.out.bam	FLAG_uS10_WT_rep1.Aligned.sortedByCoord.out.bam	FLAG_uS10_WT_rep2.Aligned.sortedByCoord.out.bam	FLAG_uS10_WT_rep3.Aligned.sortedByCoord.out.bam
CLDN9	ENSG00000213937	9080	claudin 9 [Source:HGNC Symbol;Acc:HGNC:2051]	protein_coding	27.7114	7.7174	1.51037	8.10842	2.861	5.10963	3.22798e-07	0.000130973	0	0	0	76.6881	57.7837	31.7966
ANPEP	ENSG00000166825	290	alanyl aminopeptidase, membrane [Source:HGNC Symbol;Acc:HGNC:500]	protein_coding	25.4953	7.59925	1.56866	7.90244	2.89273	4.84441	1.26988e-06	0.000383693	0	0	0	81.3203	54.308	17.3436
H2BE1	ENSG00000285480	114483833	H2B.E variant histone 1 [Source:HGNC Symbol;Acc:HGNC:53833]	protein_coding	19.0139	7.17204	1.7186	7.16962	2.98889	4.1732	3.00355e-05	0.00461137	0	0	0	81.835	9.12375	23.1248
ITGAM	ENSG00000169896	3684	integrin subunit alpha M [Source:HGNC Symbol;Acc:HGNC:6149]	protein_coding	36.1633	7.11594	1.49116	6.47473	1.6001	4.77209	1.82328e-06	0.000497931	1.20517	0	0	23.1608	49.5289	143.085
DIRAS3	ENSG00000162595	9077	DIRAS family GTPase 3 [Source:HGNC Symbol;Acc:HGNC:687]	protein_coding	14.662	6.80059	1.86397	6.42229	3.15461	3.64844	0.000263842	0.0198007	0	0	0	72.056	8.68928	7.2265
CDRT1	ENSG00000241322	374286	CMT1A duplicated region transcript 1 [Source:HGNC Symbol;Acc:HGNC:14379]	protein_coding	13.1755	6.63391	1.78516	6.31351	3.04275	3.71613	0.000202295	0.0165103	0	0	0	18.014	23.4611	37.5778
CASS4	ENSG00000087589	57091	Cas scaffold protein family member 4 [Source:HGNC Symbol;Acc:HGNC:15878]	protein_coding	31.9384	6.94616	1.4555	6.24636	1.55656	4.77235	1.82092e-06	0.000497931	0	0	1.63101	91.614	52.1357	46.2496
GRM2	ENSG00000164082	2912	glutamate metabotropic receptor 2 [Source:HGNC Symbol;Acc:HGNC:4594]	protein_coding	13.0321	6.6122	1.86358	6.1332	3.16548	3.54811	0.000388	0.0255092	0	0	0	6.17623	19.9853	52.0308
MASP1	ENSG00000127241	5648	mannan binding lectin serine peptidase 1 [Source:HGNC Symbol;Acc:HGNC:6901]	protein_coding	11.7787	6.47618	1.83497	5.98497	3.12141	3.5293	0.000416654	0.0267733	0	0	0	27.2783	17.3786	26.0154
SBSN	ENSG00000189001	374897	suprabasin [Source:HGNC Symbol;Acc:HGNC:24950]	protein_coding	21.1476	6.34613	1.55622	5.44443	1.69544	4.07792	4.54409e-05	0.00581357	0	1.50921	0	44.7776	47.3566	33.2419
TRIM72	ENSG00000177238	493829	tripartite motif containing 72 [Source:HGNC Symbol;Acc:HGNC:32671]	protein_coding	22.2988	6.42996	1.66372	5.38336	1.85067	3.86482	0.000111173	0.0108134	0	1.50921	0	57.1301	70.8176	4.3359
SMCO2	ENSG00000165935	341346	single-pass membrane protein with coiled-coil domains 2 [Source:HGNC Symbol;Acc:HGNC:34448]	protein_coding	30.4487	5.95413	1.3396	5.31867	1.34035	4.44472	8.80065e-06	0.00183791	0	3.01842	0	74.6294	57.3493	47.6949
C9orf152	ENSG00000188959	401546	chromosome 9 open reading frame 152 [Source:HGNC Symbol;Acc:HGNC:31455]	protein_coding	21.0918	5.35881	1.47905	4.40207	1.5971	3.62313	0.000291057	0.0207704	0	0	3.26203	18.5287	59.956	44.8043
DNAH12	ENSG00000174844	201625	dynein axonemal heavy chain 12 [Source:HGNC Symbol;Acc:HGNC:2943]	protein_coding	28.1128	4.42272	1.14325	3.72661	1.26053	3.86855	0.000109484	0.0107226	0	4.52764	3.26203	22.1315	75.1623	63.5932
SLC5A11	ENSG00000158865	115584	solute carrier family 5 member 11 [Source:HGNC Symbol;Acc:HGNC:23091]	protein_coding	28.065	4.44886	1.19862	3.67519	1.34464	3.71166	0.000205903	0.0166549	0	7.54606	0	67.9385	58.2182	34.6872
RPS20	ENSG00000008988	6224	ribosomal protein S20 [Source:HGNC Symbol;Acc:HGNC:10405]	protein_coding	131158	3.29053	0.0994069	3.28691	0.0994708	33.1017	2.81365e-240	3.99567e-236	22997	26165.2	23807.9	205244	260455	248279
PYGM	ENSG00000068976	5837	glycogen phosphorylase, muscle associated [Source:HGNC Symbol;Acc:HGNC:9726]	protein_coding	116.599	3.36067	0.477126	3.22133	0.486528	7.04357	1.87381e-12	2.661e-09	24.1033	18.1105	19.5722	172.934	248.079	216.795
SLC4A5	ENSG00000188687	57835	solute carrier family 4 member 5 [Source:HGNC Symbol;Acc:HGNC:18168]	protein_coding	86.2801	3.40036	0.563024	3.20587	0.578837	6.03946	1.5463e-09	1.04567e-06	18.0775	18.1105	8.15507	169.846	132.946	170.545
MAGEC2	ENSG00000046774	51438	MAGE family member C2 [Source:HGNC Symbol;Acc:HGNC:13574]	protein_coding	31.9033	3.71704	0.945767	3.16567	1.0323	3.93019	8.4879e-05	0.00908036	8.43616	3.01842	1.63101	51.4686	56.0459	70.8197
ANKRD1	ENSG00000148677	27063	ankyrin repeat domain 1 [Source:HGNC Symbol;Acc:HGNC:15819]	protein_coding	229.229	3.27902	0.47497	3.13661	0.485785	6.90363	5.06892e-12	6.54398e-09	47.0015	70.933	9.78609	301.091	447.932	498.628
C3orf20	ENSG00000131379	84077	chromosome 3 open reading frame 20 [Source:HGNC Symbol;Acc:HGNC:25320]	protein_coding	36.324	3.55882	1.0181	2.83909	1.18907	3.49554	0.000473103	0.0288349	13.2568	1.50921	1.63101	28.3077	46.0532	127.186
AVIL	ENSG00000135407	10677	advillin [Source:HGNC Symbol;Acc:HGNC:14188]	protein_coding	42.2443	3.22846	0.84015	2.71225	0.937797	3.84272	0.00012168	0.0115468	8.43616	1.50921	14.6791	99.3343	76.0312	53.4761
PKD1L1	ENSG00000158683	168507	polycystin 1 like 1, transient receptor potential channel interacting [Source:HGNC Symbol;Acc:HGNC:18053]	protein_coding	26.7487	3.88763	1.27642	2.6731	1.82854	3.04572	0.00232121	0.0704347	9.64133	0	0	11.8378	59.5216	79.4915
NHLH2	ENSG00000177551	4808	nescient helix-loop-helix 2 [Source:HGNC Symbol;Acc:HGNC:7818]	protein_coding	52.3372	2.89572	0.663178	2.55511	0.712181	4.36643	1.26295e-05	0.00242367	12.0517	10.5645	14.6791	95.7315	94.2787	86.7179
PTAFR	ENSG00000169403	5724	platelet activating factor receptor [Source:HGNC Symbol;Acc:HGNC:9582]	protein_coding	77.1106	2.73168	0.596974	2.44406	0.635568	4.57587	4.74251e-06	0.00112247	20.4878	31.6935	8.15507	142.053	131.643	128.632
DNAH17	ENSG00000187775	8632	dynein axonemal heavy chain 17 [Source:HGNC Symbol;Acc:HGNC:2946]	protein_coding	48.6808	2.68383	0.695713	2.26099	0.772803	3.85768	0.00011447	0.0110585	15.6672	12.0737	11.4171	59.1888	105.575	88.1632
DNAH10	ENSG00000197653	196385	dynein axonemal heavy chain 10 [Source:HGNC Symbol;Acc:HGNC:2941]	protein_coding	86.7134	2.74302	0.74883	2.24225	0.861302	3.66308	0.000249203	0.0191293	8.43616	4.52764	55.4545	94.7021	228.528	128.632
ARRDC3	ENSG00000113369	57561	arrestin domain containing 3 [Source:HGNC Symbol;Acc:HGNC:29263]	protein_coding	1271.94	2.09677	0.206222	2.05601	0.208182	10.1676	2.76768e-24	1.96519e-20	635.123	330.517	477.887	1926.47	2177.53	2084.12
DNAH6	ENSG00000115423	1768	dynein axonemal heavy chain 6 [Source:HGNC Symbol;Acc:HGNC:2951]	protein_coding	242.95	2.15434	0.323678	2.0537	0.331602	6.6558	2.81762e-11	3.33442e-08	109.67	76.9698	79.9197	343.295	447.498	400.348
ACTA2	ENSG00000107796	59	actin alpha 2, smooth muscle [Source:HGNC Symbol;Acc:HGNC:130]	protein_coding	269.566	2.07293	0.313429	1.97465	0.321872	6.61373	3.74752e-11	4.09373e-08	74.7203	119.228	117.433	422.557	403.617	479.839
RYR2	ENSG00000198626	6262	ryanodine receptor 2 [Source:HGNC Symbol;Acc:HGNC:10484]	protein_coding	157.283	2.22102	0.498287	1.97347	0.533712	4.45732	8.29901e-06	0.00178567	53.0273	37.7303	76.6577	184.257	447.498	144.53
H4C8	ENSG00000158406	8365	H4 clustered histone 8 [Source:HGNC Symbol;Acc:HGNC:4788]	protein_coding	44.5798	2.45664	0.736774	1.88496	0.890622	3.33432	0.000855084	0.0395539	15.6672	6.03685	19.5722	70.5119	87.7617	67.9291
ENO4	ENSG00000188316	387712	enolase 4 [Source:HGNC Symbol;Acc:HGNC:31670]	protein_coding	45.1885	2.58464	0.820199	1.86511	1.06938	3.15123	0.00162584	0.0572916	9.64133	21.129	8.15507	147.715	42.5775	41.9137
ADAM21	ENSG00000139985	8747	ADAM metallopeptidase domain 21 [Source:HGNC Symbol;Acc:HGNC:200]	protein_coding	44.7696	2.54787	0.808978	1.83115	1.06142	3.1495	0.00163553	0.0573484	6.02583	6.03685	27.7272	103.966	65.6041	59.2573
GOLGA6D	ENSG00000140478	653643	golgin A6 family member D [Source:HGNC Symbol;Acc:HGNC:32204]	protein_coding	45.9372	2.36219	0.721356	1.78249	0.886812	3.27465	0.00105794	0.0449813	10.8465	18.1105	16.3101	97.7902	87.7617	44.8043
IFIT2	ENSG00000119922	3433	interferon induced protein with tetratricopeptide repeats 2 [Source:HGNC Symbol;Acc:HGNC:5409]	protein_coding	47.0306	2.37289	0.740841	1.74405	0.940928	3.20296	0.00136021	0.0520125	10.8465	10.5645	24.4652	43.7483	94.2787	98.2803
GDF15	ENSG00000130513	9518	growth differentiation factor 15 [Source:HGNC Symbol;Acc:HGNC:30142]	protein_coding	136.839	1.94591	0.430685	1.7348	0.459834	4.51819	6.23709e-06	0.00145202	47.0015	81.4975	40.7754	233.667	199.853	218.24
ANKRD31	ENSG00000145700	256006	ankyrin repeat domain 31 [Source:HGNC Symbol;Acc:HGNC:26853]	protein_coding	42.0527	2.71022	0.940765	1.53242	2.30537	2.88087	0.00396578	0.0914253	14.462	12.0737	6.52406	9.26434	66.9075	143.085
COPZ2	ENSG00000005243	51226	COPI coat complex subunit zeta 2 [Source:HGNC Symbol;Acc:HGNC:19356]	protein_coding	43.3058	2.52984	0.873547	1.52397	1.61468	2.89606	0.00377886	0.0900271	26.5137	3.01842	8.15507	32.9399	80.8103	108.397
EGR1	ENSG00000120738	1958	early growth response 1 [Source:HGNC Symbol;Acc:HGNC:3238]	protein_coding	177.733	1.62609	0.363591	1.4473	0.388341	4.47229	7.7387e-06	0.00169073	89.1823	75.4606	96.2298	314.988	215.929	274.607
NPC1L1	ENSG00000015520	29881	NPC1 like intracellular cholesterol transporter 1 [Source:HGNC Symbol;Acc:HGNC:7898]	protein_coding	89.237	1.93227	0.603902	1.4325	0.75354	3.19964	0.00137598	0.0520125	59.0531	24.1474	27.7272	230.579	121.65	72.265
HMOX1	ENSG00000100292	3162	heme oxygenase 1 [Source:HGNC Symbol;Acc:HGNC:5013]	protein_coding	1241.39	1.46686	0.160168	1.43165	0.16215	9.15823	5.27559e-20	1.87297e-16	641.148	734.986	601.844	1929.56	1643.14	1897.68
MXD1	ENSG00000059728	4084	MAX dimerization protein 1 [Source:HGNC Symbol;Acc:HGNC:6761]	protein_coding	636.63	1.46161	0.232794	1.38506	0.239226	6.27857	3.41712e-10	3.2351e-07	450.732	300.333	264.224	925.405	958.428	920.656
LAMC2	ENSG00000058085	3918	laminin subunit gamma 2 [Source:HGNC Symbol;Acc:HGNC:6493]	protein_coding	70.7543	1.94445	0.628929	1.37734	0.82889	3.09168	0.0019903	0.0638019	25.3085	34.7119	27.7272	188.375	57.3493	91.0538
PPP1R15A	ENSG00000087074	23645	protein phosphatase 1 regulatory subunit 15A [Source:HGNC Symbol;Acc:HGNC:14375]	protein_coding	2185.44	1.41357	0.169304	1.37265	0.171909	8.34932	6.86586e-17	1.39289e-13	907.49	1225.48	1448.34	2760.77	3342.33	3428.25
	ENSG00000257390		novel protein	protein_coding	49.2513	2.18318	0.748877	1.36063	1.23284	2.91527	0.00355382	0.0868636	24.1033	4.52764	24.4652	59.7035	82.9826	99.7256
KCND1	ENSG00000102057	3750	potassium voltage-gated channel subfamily D member 1 [Source:HGNC Symbol;Acc:HGNC:6237]	protein_coding	115.964	1.57575	0.428963	1.29668	0.484259	3.6734	0.00023934	0.018571	50.617	55.8408	68.5026	166.243	168.138	186.444
C5	ENSG00000106804	727	complement C5 [Source:HGNC Symbol;Acc:HGNC:1331]	protein_coding	91.8704	1.85273	0.613328	1.26707	0.84535	3.02079	0.00252117	0.0735941	68.6945	27.1658	22.8342	65.8797	203.329	163.319
LRP1B	ENSG00000168702	53353	LDL receptor related protein 1B [Source:HGNC Symbol;Acc:HGNC:6693]	protein_coding	146.341	1.50031	0.391503	1.26259	0.433935	3.83218	0.000127012	0.0117889	69.8996	76.9698	83.1817	227.491	248.513	171.991
CRTAC1	ENSG00000095713	55118	cartilage acidic protein 1 [Source:HGNC Symbol;Acc:HGNC:14882]	protein_coding	41.9771	2.13746	0.744112	1.25648	1.41373	2.8725	0.00407236	0.0927642	13.2568	9.05527	24.4652	73.6	53.4391	78.0462
ADRB2	ENSG00000169252	154	adrenoceptor beta 2 [Source:HGNC Symbol;Acc:HGNC:286]	protein_coding	59.8834	1.9156	0.649249	1.25229	0.957758	2.95049	0.00317269	0.0826513	37.3602	16.6013	21.2032	112.201	115.567	56.3667
ZNF461	ENSG00000197808	92283	zinc finger protein 461 [Source:HGNC Symbol;Acc:HGNC:21629]	protein_coding	359.118	1.34447	0.266073	1.23205	0.278856	5.05303	4.34849e-07	0.00016685	206.083	159.976	243.021	489.466	543.08	513.081
IPO4	ENSG00000196497	79711	importin 4 [Source:HGNC Symbol;Acc:HGNC:19426]	protein_coding	367.766	1.278	0.275571	1.14898	0.291987	4.63765	3.52386e-06	0.000877937	245.854	161.486	236.497	597.55	449.236	515.972
MYH3	ENSG00000109063	4621	myosin heavy chain 3 [Source:HGNC Symbol;Acc:HGNC:7573]	protein_coding	392.525	1.26664	0.270147	1.14195	0.285703	4.68869	2.74966e-06	0.000709962	245.854	239.965	205.508	432.336	693.839	537.651
CACNA1C	ENSG00000151067	775	calcium voltage-gated channel subunit alpha1 C [Source:HGNC Symbol;Acc:HGNC:1390]	protein_coding	225.821	1.35086	0.356025	1.13362	0.39504	3.79428	0.00014807	0.0130605	150.646	84.5159	146.791	395.793	322.807	254.373
PLCL1	ENSG00000115896	5334	phospholipase C like 1 (inactive) [Source:HGNC Symbol;Acc:HGNC:9063]	protein_coding	111.182	1.63434	0.5443	1.1122	0.748548	3.00264	0.0026765	0.0753015	72.31	30.1842	60.3475	167.273	254.596	82.382
HEXIM2	ENSG00000168517	124790	HEXIM P-TEFb complex subunit 2 [Source:HGNC Symbol;Acc:HGNC:28591]	protein_coding	315.983	1.28126	0.333547	1.0808	0.368561	3.84132	0.000122373	0.0115468	183.185	227.891	141.898	640.269	334.103	368.551
NBPF14	ENSG00000270629	25832	NBPF member 14 [Source:HGNC Symbol;Acc:HGNC:25232]	protein_coding	7273.05	1.09658	0.119169	1.08063	0.120625	9.20187	3.51783e-20	1.66522e-16	4463.94	4693.65	4752.78	11337	10181.7	8209.3
DUSP1	ENSG00000120129	1843	dual specificity phosphatase 1 [Source:HGNC Symbol;Acc:HGNC:3064]	protein_coding	995.58	1.13052	0.202022	1.05523	0.20946	5.59603	2.1932e-08	1.41571e-05	555.582	593.12	724.17	1040.18	1511.07	1549.36
SMAD7	ENSG00000101665	4092	SMAD family member 7 [Source:HGNC Symbol;Acc:HGNC:6773]	protein_coding	597.913	1.13002	0.20753	1.04999	0.215638	5.44506	5.17871e-08	2.94171e-05	398.91	363.72	360.454	785.925	739.023	939.444
SLC3A2	ENSG00000168003	6520	solute carrier family 3 member 2 [Source:HGNC Symbol;Acc:HGNC:11026]	protein_coding	10742.1	1.07539	0.127419	1.04521	0.129245	8.43976	3.17977e-17	7.52599e-14	6601.9	7411.74	6723.04	12659.2	13033.9	18022.9
OPRD1	ENSG00000116329	4985	opioid receptor delta 1 [Source:HGNC Symbol;Acc:HGNC:8153]	protein_coding	152.646	1.33106	0.395813	1.03535	0.466871	3.36284	0.000771445	0.037647	77.1306	75.4606	107.647	205.36	178.565	271.716
CEP162	ENSG00000135315	22832	centrosomal protein 162 [Source:HGNC Symbol;Acc:HGNC:21107]	protein_coding	509.135	1.1304	0.239412	1.02143	0.252651	4.72155	2.34057e-06	0.000623177	300.086	309.388	350.668	779.749	781.601	533.315
COL19A1	ENSG00000082293	1310	collagen type XIX alpha 1 chain [Source:HGNC Symbol;Acc:HGNC:2196]	protein_coding	100.701	1.48025	0.492285	1.01499	0.664857	3.0069	0.00263923	0.0750245	66.2841	36.2211	57.0855	177.052	162.055	105.507
RFX3	ENSG00000080298	5991	regulatory factor X3 [Source:HGNC Symbol;Acc:HGNC:9984]	protein_coding	264.176	1.22404	0.342235	0.996068	0.388093	3.57661	0.000348082	0.0235386	219.34	105.645	148.422	317.046	348.006	446.597
NBPF26	ENSG00000273136	101060684	NBPF member 26 [Source:HGNC Symbol;Acc:HGNC:49571]	protein_coding	6274.18	1.01415	0.114292	0.988902	0.115718	8.87328	7.10213e-19	2.01715e-15	4159.03	4421.99	3888.34	7928.22	9626.42	7621.06
GADD45A	ENSG00000116717	1647	growth arrest and DNA damage inducible alpha [Source:HGNC Symbol;Acc:HGNC:4095]	protein_coding	1509.8	1.05464	0.204987	0.970869	0.2142	5.14489	2.67673e-07	0.000115189	878.566	950.804	1112.35	1424.65	2012.87	2679.58
ID3	ENSG00000117318	3399	inhibitor of DNA binding 3, HLH protein [Source:HGNC Symbol;Acc:HGNC:5362]	protein_coding	2049.48	1.00822	0.155064	0.959711	0.158966	6.50194	7.92894e-11	8.04278e-08	1232.89	1602.78	1247.73	2335.64	3006.06	2871.81
NECTIN4	ENSG00000143217	81607	nectin cell adhesion molecule 4 [Source:HGNC Symbol;Acc:HGNC:19688]	protein_coding	148.958	1.29213	0.409302	0.948753	0.508757	3.1569	0.00159454	0.0564691	59.0531	96.5896	104.385	257.857	185.082	190.779
NBPF10	ENSG00000271425	100132406	NBPF member 10 [Source:HGNC Symbol;Acc:HGNC:31992]	protein_coding	4730.81	0.978135	0.128267	0.944971	0.130486	7.62578	2.42571e-14	3.82751e-11	3314.21	2962.58	3284.86	6232.33	7324.2	5266.67
SULT2B1	ENSG00000088002	6820	sulfotransferase family 2B member 1 [Source:HGNC Symbol;Acc:HGNC:11459]	protein_coding	131.565	1.39875	0.473845	0.927054	0.668542	2.95192	0.00315806	0.0825923	74.7203	76.9698	65.2406	97.2756	272.843	202.342
HAS3	ENSG00000103044	3038	hyaluronan synthase 3 [Source:HGNC Symbol;Acc:HGNC:4820]	protein_coding	193.568	1.22279	0.37903	0.918973	0.460083	3.22609	0.00125492	0.0497797	112.08	95.0804	140.267	232.123	204.633	377.223
CFAP44	ENSG00000206530	55779	cilia and flagella associated protein 44 [Source:HGNC Symbol;Acc:HGNC:25631]	protein_coding	607.308	1.0157	0.225688	0.907317	0.239567	4.50043	6.78149e-06	0.0015188	508.58	327.499	368.609	790.042	875.88	773.235
SGK1	ENSG00000118515	6446	serum/glucocorticoid regulated kinase 1 [Source:HGNC Symbol;Acc:HGNC:10810]	protein_coding	433.977	1.03799	0.254411	0.899105	0.275194	4.08	4.50358e-05	0.00581357	322.985	276.186	254.438	624.314	672.116	453.824
CLGN	ENSG00000153132	1047	calmegin [Source:HGNC Symbol;Acc:HGNC:2060]	protein_coding	1643.95	0.939849	0.150805	0.889767	0.154932	6.23222	4.59857e-10	3.84143e-07	1143.7	980.988	1254.25	2264.62	1935.1	2285.02
CHD2	ENSG00000173575	1106	chromodomain helicase DNA binding protein 2 [Source:HGNC Symbol;Acc:HGNC:1917]	protein_coding	6037.23	0.913173	0.119719	0.882659	0.121781	7.62762	2.39127e-14	3.82751e-11	4700.15	4114.11	3746.44	6987.89	8748.8	7926.02
ZNF333	ENSG00000160961	84449	zinc finger protein 333 [Source:HGNC Symbol;Acc:HGNC:15624]	protein_coding	508.424	1.02124	0.256171	0.87751	0.27868	3.98656	6.70394e-05	0.00774006	348.293	291.278	368.609	898.641	601.733	541.987
ZNF79	ENSG00000196152	7633	zinc finger protein 79 [Source:HGNC Symbol;Acc:HGNC:13153]	protein_coding	526.144	1.00862	0.244624	0.876975	0.264275	4.12315	3.73729e-05	0.00515274	335.036	301.842	411.016	538.361	791.594	779.016
H2BC21	ENSG00000184678	8349	H2B clustered histone 21 [Source:HGNC Symbol;Acc:HGNC:4760]	protein_coding	193.024	1.20172	0.385484	0.872098	0.483168	3.11743	0.00182434	0.0615257	98.8236	170.541	81.5507	218.227	307.166	281.833
SERPINI1	ENSG00000163536	5274	serpin family I member 1 [Source:HGNC Symbol;Acc:HGNC:8943]	protein_coding	335.672	1.02575	0.27934	0.848725	0.311753	3.67204	0.000240621	0.018571	257.906	179.596	225.08	513.141	375.811	462.496
LRRC37A2	ENSG00000238083	474170	leucine rich repeat containing 37 member A2 [Source:HGNC Symbol;Acc:HGNC:32404]	protein_coding	1224.78	0.908166	0.162753	0.848199	0.168391	5.58003	2.40477e-08	1.48479e-05	920.747	739.514	895.427	1596.55	1743.94	1452.53
CFAP251	ENSG00000158023	144406	cilia and flagella associated protein 251 [Source:HGNC Symbol;Acc:HGNC:28506]	protein_coding	110.912	1.26534	0.431075	0.835472	0.604909	2.93532	0.00333204	0.084206	66.2841	57.3501	71.7646	154.406	149.456	166.209
H2AC11	ENSG00000196787	8969	H2A clustered histone 11 [Source:HGNC Symbol;Acc:HGNC:4737]	protein_coding	130.482	1.30225	0.450624	0.829996	0.669123	2.88987	0.00385395	0.0907628	59.0531	105.645	61.9785	229.035	198.55	128.632
SLC15A2	ENSG00000163406	6565	solute carrier family 15 member 2 [Source:HGNC Symbol;Acc:HGNC:10921]	protein_coding	80.855	1.56958	0.561954	0.823908	1.59922	2.79308	0.00522092	0.106987	34.9498	40.7487	47.2994	151.832	148.152	62.1479
LDHC	ENSG00000166796	3948	lactate dehydrogenase C [Source:HGNC Symbol;Acc:HGNC:6544]	protein_coding	215.692	1.1071	0.352728	0.812662	0.435274	3.13869	0.00169705	0.0586369	137.389	182.615	89.7058	286.68	279.795	317.966
RPRM	ENSG00000177519	56475	reprimo, TP53 dependent G2 arrest mediator homolog [Source:HGNC Symbol;Acc:HGNC:24201]	protein_coding	169.434	1.13893	0.374569	0.802962	0.481914	3.04066	0.00236062	0.0711745	96.4133	101.117	120.695	197.125	298.911	202.342
PTK2B	ENSG00000120899	2185	protein tyrosine kinase 2 beta [Source:HGNC Symbol;Acc:HGNC:9612]	protein_coding	298.661	1.03409	0.311853	0.800836	0.366233	3.31595	0.00091333	0.0413064	131.363	221.854	236.497	391.676	457.925	352.653
PIGB	ENSG00000069943	9488	phosphatidylinositol glycan anchor biosynthesis class B [Source:HGNC Symbol;Acc:HGNC:8959]	protein_coding	332.967	1.00447	0.297788	0.789875	0.344671	3.3731	0.000743265	0.0373624	283.214	205.253	176.15	463.217	523.095	346.872
ANKRD36C	ENSG00000174501	400986	ankyrin repeat domain 36C [Source:HGNC Symbol;Acc:HGNC:32946]	protein_coding	1722.96	0.886345	0.199894	0.788785	0.212399	4.43408	9.24677e-06	0.00190309	1384.74	769.698	1474.44	2307.34	2180.14	2221.42
ZNF143	ENSG00000166478	7702	zinc finger protein 143 [Source:HGNC Symbol;Acc:HGNC:12928]	protein_coding	1278.14	0.855863	0.168072	0.787158	0.175331	5.09223	3.53879e-07	0.000139595	871.335	778.753	1081.36	1602.22	1784.34	1550.81
LRRC37A	ENSG00000176681	9884	leucine rich repeat containing 37A [Source:HGNC Symbol;Acc:HGNC:29069]	protein_coding	783.819	0.893217	0.213317	0.781742	0.228943	4.18728	2.82318e-05	0.00440571	551.966	482.948	613.261	938.272	1278.19	838.273
H2AC18	ENSG00000203812	8337	H2A clustered histone 18 [Source:HGNC Symbol;Acc:HGNC:4736]	protein_coding	388.48	0.961413	0.272799	0.778234	0.309054	3.52426	0.000424674	0.0268203	188.006	294.296	309.893	565.639	465.745	507.3
H2AC19	ENSG00000272196	723790	H2A clustered histone 19 [Source:HGNC Symbol;Acc:HGNC:29668]	protein_coding	388.312	0.960503	0.272815	0.777051	0.309191	3.52072	0.000430384	0.0269246	188.006	294.296	309.893	565.639	466.18	505.855
CRADD	ENSG00000169372	8738	CASP2 and RIPK1 domain containing adaptor with death domain [Source:HGNC Symbol;Acc:HGNC:2340]	protein_coding	230.854	1.02195	0.316884	0.773631	0.378628	3.225	0.00125971	0.049817	184.39	123.755	148.422	295.429	331.062	302.068
GADD45B	ENSG00000099860	4616	growth arrest and DNA damage inducible beta [Source:HGNC Symbol;Acc:HGNC:4096]	protein_coding	344.496	1.00444	0.309053	0.765127	0.367851	3.25005	0.00115384	0.0476434	180.775	279.204	226.711	328.369	444.891	607.026
ANKRD24	ENSG00000089847	170961	ankyrin repeat domain 24 [Source:HGNC Symbol;Acc:HGNC:29424]	protein_coding	114.571	1.33717	0.47822	0.753384	0.927127	2.79614	0.00517164	0.106484	86.772	40.7487	66.8716	203.301	117.74	171.991
ANKRD36	ENSG00000135976	375248	ankyrin repeat domain 36 [Source:HGNC Symbol;Acc:HGNC:24079]	protein_coding	2670.7	0.808024	0.151076	0.750086	0.156739	5.34847	8.87003e-08	4.59666e-05	2266.92	1498.65	2058.34	3257.96	3579.11	3363.21
BRF2	ENSG00000104221	55290	BRF2 RNA polymerase III transcription initiation factor subunit [Source:HGNC Symbol;Acc:HGNC:17298]	protein_coding	985.431	0.828233	0.175509	0.749929	0.184625	4.71903	2.36966e-06	0.000623177	667.662	810.447	652.406	1387.08	1144.81	1250.18
SERTAD1	ENSG00000197019	29950	SERTA domain containing 1 [Source:HGNC Symbol;Acc:HGNC:17932]	protein_coding	454.52	0.873411	0.227457	0.740202	0.248984	3.83989	0.000123089	0.0115468	339.857	280.713	342.513	626.887	569.148	568.003
ZNF585A	ENSG00000196967	199704	zinc finger protein 585A [Source:HGNC Symbol;Acc:HGNC:26305]	protein_coding	644.136	0.915428	0.26611	0.73114	0.303751	3.44004	0.000581633	0.031963	595.352	271.658	471.363	761.22	973.199	792.024
TXNIP	ENSG00000265972	10628	thioredoxin interacting protein [Source:HGNC Symbol;Acc:HGNC:16952]	protein_coding	1832.51	0.802169	0.165286	0.726168	0.173398	4.85322	1.21476e-06	0.000375016	1166.6	1278.3	1564.14	1928.01	2673.26	2384.74
BTG2	ENSG00000159388	7832	BTG anti-proliferation factor 2 [Source:HGNC Symbol;Acc:HGNC:1131]	protein_coding	1585.87	0.787051	0.152785	0.725915	0.159068	5.15138	2.58582e-07	0.000114754	1115.98	1130.4	1244.46	2236.31	1703.97	2084.12
CREBRF	ENSG00000164463	153222	CREB3 regulatory factor [Source:HGNC Symbol;Acc:HGNC:24050]	protein_coding	629.554	0.876887	0.24139	0.724599	0.268849	3.63266	0.000280519	0.0202216	580.89	321.462	427.326	865.186	718.169	864.289
WNK4	ENSG00000126562	65266	WNK lysine deficient protein kinase 4 [Source:HGNC Symbol;Acc:HGNC:14544]	protein_coding	216.378	1.00334	0.326873	0.720365	0.40955	3.06949	0.00214423	0.0672189	136.184	149.412	146.791	351.016	240.259	274.607
JUNB	ENSG00000171223	3726	JunB proto-oncogene, AP-1 transcription factor subunit [Source:HGNC Symbol;Acc:HGNC:6205]	protein_coding	601.642	0.820265	0.209286	0.701964	0.227516	3.91935	8.87869e-05	0.00929821	376.012	425.598	505.614	794.16	795.938	712.532
SCAMP4	ENSG00000227500	113178	secretory carrier membrane protein 4 [Source:HGNC Symbol;Acc:HGNC:30385]	protein_coding	1817.04	0.786766	0.18563	0.692456	0.198372	4.23835	2.25165e-05	0.00371811	1122.01	1690.32	1185.75	2055.14	2022	2827.01
CDKN1A	ENSG00000124762	1026	cyclin dependent kinase inhibitor 1A [Source:HGNC Symbol;Acc:HGNC:1784]	protein_coding	1654.09	0.741909	0.140692	0.687562	0.146018	5.2733	1.33993e-07	6.1382e-05	1307.61	1302.45	1100.93	1964.55	2059.36	2189.63
TAGLN	ENSG00000149591	6876	transgelin [Source:HGNC Symbol;Acc:HGNC:11553]	protein_coding	136.113	1.16543	0.416051	0.683348	0.703629	2.80116	0.00509196	0.105563	67.4893	90.5527	94.5988	161.611	241.996	160.428
MDM2	ENSG00000135679	4193	MDM2 proto-oncogene [Source:HGNC Symbol;Acc:HGNC:6973]	protein_coding	7356.81	0.729114	0.133327	0.679764	0.137907	5.46861	4.53577e-08	2.68385e-05	5910.14	4636.3	6067.37	9552.05	10391.5	7583.48
H1-2	ENSG00000187837	3006	H1.2 linker histone, cluster member [Source:HGNC Symbol;Acc:HGNC:4716]	protein_coding	654.183	0.8353	0.236981	0.678552	0.266822	3.52476	0.000423864	0.0268203	383.243	446.727	579.01	814.232	669.944	1031.94
ZNF250	ENSG00000196150	58500	zinc finger protein 250 [Source:HGNC Symbol;Acc:HGNC:13044]	protein_coding	675.811	0.846569	0.246137	0.676944	0.279972	3.43943	0.000582947	0.031963	413.372	392.395	645.882	793.13	1074.43	735.657
SZT2	ENSG00000198198	23334	SZT2 subunit of KICSTOR complex [Source:HGNC Symbol;Acc:HGNC:29040]	protein_coding	1962.8	0.724978	0.141139	0.669003	0.146789	5.13662	2.7973e-07	0.000116836	1495.61	1355.27	1588.61	2736.58	2178.4	2422.32
PLK2	ENSG00000145632	10769	polo like kinase 2 [Source:HGNC Symbol;Acc:HGNC:19699]	protein_coding	128.625	1.12726	0.405242	0.649557	0.703609	2.7817	0.00540744	0.10912	83.1565	84.5159	75.0267	187.86	193.771	147.421
YPEL3	ENSG00000090238	83719	yippee like 3 [Source:HGNC Symbol;Acc:HGNC:18327]	protein_coding	360.755	0.849726	0.265513	0.644138	0.314124	3.20032	0.00137277	0.0520125	303.702	211.29	257.7	494.613	493.986	403.238
TEP1	ENSG00000129566	7011	telomerase associated protein 1 [Source:HGNC Symbol;Acc:HGNC:11726]	protein_coding	1758.4	0.729959	0.171197	0.642865	0.182478	4.26385	2.00931e-05	0.00347978	1156.96	1445.83	1365.16	2512.69	1696.58	2373.18
PRR7	ENSG00000131188	80758	proline rich 7, synaptic [Source:HGNC Symbol;Acc:HGNC:28130]	protein_coding	446.292	0.799797	0.233665	0.639512	0.265237	3.42284	0.000619701	0.033538	286.83	338.064	353.93	592.918	607.381	498.628
EXO5	ENSG00000164002	64789	exonuclease 5 [Source:HGNC Symbol;Acc:HGNC:26115]	protein_coding	303.447	0.899932	0.299035	0.635355	0.377837	3.00945	0.00261717	0.0750245	242.238	191.67	200.615	483.29	296.739	406.129
ANKRD36B	ENSG00000196912	57730	ankyrin repeat domain 36B [Source:HGNC Symbol;Acc:HGNC:29333]	protein_coding	1749.6	0.731089	0.181397	0.634092	0.195205	4.03032	5.57019e-05	0.00671237	1522.13	949.294	1474.44	1936.25	2423.01	2192.52
KRBA2	ENSG00000184619	124751	KRAB-A domain containing 2 [Source:HGNC Symbol;Acc:HGNC:26989]	protein_coding	232.072	0.940572	0.323171	0.626022	0.43511	2.91045	0.00360911	0.0877219	145.825	146.394	185.936	368.515	297.173	248.591
NPIPB6	ENSG00000198156	728741	nuclear pore complex interacting protein family member B6 [Source:HGNC Symbol;Acc:HGNC:37454]	protein_coding	256.665	0.921987	0.314658	0.623257	0.415924	2.93013	0.00338824	0.0851618	180.775	188.652	163.101	434.395	289.788	283.279
UEVLD	ENSG00000151116	55293	UEV and lactate/malate dehyrogenase domains [Source:HGNC Symbol;Acc:HGNC:30866]	protein_coding	740.855	0.734668	0.19482	0.620357	0.212854	3.77101	0.000162589	0.0139891	586.916	499.549	583.903	1000.55	987.971	786.243
ATF5	ENSG00000169136	22809	activating transcription factor 5 [Source:HGNC Symbol;Acc:HGNC:790]	protein_coding	470.032	0.797039	0.242398	0.620096	0.280581	3.28815	0.0010085	0.0436636	351.909	413.524	264.224	564.095	625.194	601.244
LSR	ENSG00000105699	51599	lipolysis stimulated lipoprotein receptor [Source:HGNC Symbol;Acc:HGNC:29572]	protein_coding	1776.11	0.672142	0.13364	0.618123	0.139125	5.02951	4.91747e-07	0.000174583	1248.55	1420.17	1441.82	2086.02	2261.82	2198.3
H3C10	ENSG00000278828	8357	H3 clustered histone 10 [Source:HGNC Symbol;Acc:HGNC:4775]	protein_coding	144.952	1.05673	0.380184	0.616758	0.632046	2.77952	0.00544387	0.10912	104.849	84.5159	92.9678	214.109	191.164	182.108
NBPF12	ENSG00000268043	149013	NBPF member 12 [Source:HGNC Symbol;Acc:HGNC:24297]	protein_coding	6133.84	0.663574	0.125325	0.616113	0.1298	5.29482	1.19136e-07	5.83396e-05	4518.17	4853.63	4878.36	8069.24	8422.09	6061.58
IER2	ENSG00000160888	9592	immediate early response 2 [Source:HGNC Symbol;Acc:HGNC:28871]	protein_coding	1706.8	0.671073	0.133241	0.614863	0.138664	5.03653	4.74048e-07	0.000172614	1248.55	1393	1311.34	2102.49	2200.99	1984.4
IER5L	ENSG00000188483	389792	immediate early response 5 like [Source:HGNC Symbol;Acc:HGNC:23679]	protein_coding	193.896	1.01811	0.363719	0.613087	0.568581	2.79918	0.00512322	0.105902	96.4133	131.301	158.208	317.046	253.727	206.678
KITLG	ENSG00000049130	4254	KIT ligand [Source:HGNC Symbol;Acc:HGNC:6343]	protein_coding	1162.21	0.730861	0.196942	0.612857	0.21619	3.71104	0.000206413	0.0166549	891.823	651.98	1079.73	1644.93	1392.46	1312.33
ABCC6	ENSG00000091262	368	ATP binding cassette subfamily C member 6 [Source:HGNC Symbol;Acc:HGNC:57]	protein_coding	392.739	0.913917	0.315076	0.611737	0.421277	2.90062	0.00372423	0.0892372	286.83	306.37	225.08	745.779	461.401	330.973
NKX1-2	ENSG00000229544	390010	NK1 homeobox 2 [Source:HGNC Symbol;Acc:HGNC:31652]	protein_coding	470.848	0.791537	0.248253	0.599674	0.292814	3.18843	0.0014305	0.0533189	300.086	309.388	427.326	617.108	672.55	498.628
ID1	ENSG00000125968	3397	inhibitor of DNA binding 1, HLH protein [Source:HGNC Symbol;Acc:HGNC:5360]	protein_coding	333.752	0.9187	0.318816	0.596129	0.440363	2.8816	0.00395659	0.0914253	216.93	307.879	166.363	376.235	358.433	576.674
ZNF480	ENSG00000198464	147657	zinc finger protein 480 [Source:HGNC Symbol;Acc:HGNC:23305]	protein_coding	1023.4	0.771065	0.238029	0.593516	0.277088	3.23937	0.00119794	0.0486057	1109.96	579.537	577.379	1442.15	1257.77	1173.58
TP53INP1	ENSG00000164938	94241	tumor protein p53 inducible nuclear protein 1 [Source:HGNC Symbol;Acc:HGNC:18022]	protein_coding	658.081	0.807074	0.263503	0.586876	0.321573	3.06286	0.0021923	0.0682737	507.375	297.315	632.834	905.847	917.154	687.962
STX1A	ENSG00000106089	6804	syntaxin 1A [Source:HGNC Symbol;Acc:HGNC:11433]	protein_coding	349.926	0.813598	0.268465	0.583481	0.331962	3.03055	0.00244106	0.0723705	215.725	258.075	287.059	425.645	388.411	524.644
RP9	ENSG00000164610	6100	RP9 pre-mRNA splicing factor [Source:HGNC Symbol;Acc:HGNC:10288]	protein_coding	965.422	0.679293	0.175123	0.581468	0.189562	3.87895	0.00010491	0.0104918	690.56	706.311	830.186	1291.35	1051.4	1222.72
NEU1	ENSG00000204386	4758	neuraminidase 1 [Source:HGNC Symbol;Acc:HGNC:7758]	protein_coding	870.925	0.744397	0.226062	0.580906	0.260402	3.29288	0.000991652	0.0431977	611.019	766.68	572.486	832.246	999.267	1443.85
PDRG1	ENSG00000088356	81572	p53 and DNA damage regulated 1 [Source:HGNC Symbol;Acc:HGNC:16119]	protein_coding	1696.74	0.64889	0.145855	0.580789	0.153877	4.44886	8.63261e-06	0.00182973	1336.53	1447.33	1177.59	1884.26	2064.14	2270.56
TST	ENSG00000128311	7263	thiosulfate sulfurtransferase [Source:HGNC Symbol;Acc:HGNC:12388]	protein_coding	1182.69	0.655901	0.154934	0.579039	0.164685	4.23342	2.3016e-05	0.0037569	868.925	1012.68	874.224	1533.76	1387.24	1419.28
ZNF721	ENSG00000182903	170960	zinc finger protein 721 [Source:HGNC Symbol;Acc:HGNC:29425]	protein_coding	1770.71	0.687187	0.187074	0.575575	0.205189	3.67335	0.000239396	0.018571	1713.75	943.258	1410.83	2190.5	2078.04	2287.91
APOLD1	ENSG00000178878	81575	apolipoprotein L domain containing 1 [Source:HGNC Symbol;Acc:HGNC:25268]	protein_coding	314.181	0.848967	0.292585	0.570938	0.385438	2.90161	0.00371248	0.0892063	235.007	164.504	274.01	378.294	457.491	375.778
NKX2-4	ENSG00000125816	644524	NK2 homeobox 4 [Source:HGNC Symbol;Acc:HGNC:7837]	protein_coding	400.833	0.871362	0.307257	0.563541	0.424443	2.83594	0.00456917	0.0991791	367.576	312.407	169.625	619.681	512.233	423.473
ALG1	ENSG00000033011	56052	ALG1 chitobiosyldiphosphodolichol beta-mannosyltransferase [Source:HGNC Symbol;Acc:HGNC:18294]	protein_coding	1741.38	0.614527	0.128047	0.560498	0.133676	4.79922	1.59282e-06	0.000461624	1343.76	1433.75	1350.48	2143.15	2055.45	2121.7
RGL1	ENSG00000143344	23179	ral guanine nucleotide dissociation stimulator like 1 [Source:HGNC Symbol;Acc:HGNC:30281]	protein_coding	331.147	0.826301	0.284726	0.558415	0.371701	2.90209	0.00370682	0.0892063	266.342	229.4	221.818	435.939	513.971	319.411
RASSF1	ENSG00000068028	11186	Ras association domain family member 1 [Source:HGNC Symbol;Acc:HGNC:9882]	protein_coding	1457.66	0.715387	0.218139	0.557994	0.250845	3.2795	0.00103991	0.0444811	711.048	1418.66	1180.85	1755.59	1543.65	2136.15
RNASEH2C	ENSG00000172922	84153	ribonuclease H2 subunit C [Source:HGNC Symbol;Acc:HGNC:24116]	protein_coding	3511.66	0.600191	0.120424	0.551861	0.125201	4.984	6.22841e-07	0.000215731	2454.92	3160.29	2761.31	4293.51	4156.52	4243.4
ZNF429	ENSG00000197013	353088	zinc finger protein 429 [Source:HGNC Symbol;Acc:HGNC:20817]	protein_coding	220.473	0.952053	0.345844	0.551349	0.567056	2.75284	0.00590808	0.114308	145.825	196.198	109.278	318.076	314.986	238.474
ADGRV1	ENSG00000164199	84059	adhesion G protein-coupled receptor V1 [Source:HGNC Symbol;Acc:HGNC:17416]	protein_coding	960.565	0.668364	0.191073	0.545252	0.212461	3.49796	0.000468831	0.0286977	807.461	712.348	707.86	1107.6	1442.42	985.694
ZNF211	ENSG00000121417	10520	zinc finger protein 211 [Source:HGNC Symbol;Acc:HGNC:13003]	protein_coding	615.185	0.689577	0.20753	0.544125	0.236141	3.32278	0.000891251	0.0406038	500.144	445.218	466.47	640.783	840.688	797.805
ZNF460	ENSG00000197714	10794	zinc finger protein 460 [Source:HGNC Symbol;Acc:HGNC:21628]	protein_coding	240.164	0.952199	0.347665	0.540548	0.591251	2.73884	0.00616567	0.116745	198.852	137.338	154.946	436.968	258.506	254.373
NBPF20	ENSG00000162825	100288142	NBPF member 20 [Source:HGNC Symbol;Acc:HGNC:32000]	protein_coding	2716.25	0.624687	0.158387	0.539938	0.170066	3.94406	8.01143e-05	0.00882279	2539.29	1951.41	1921.33	2968.71	4004.46	2912.28
ZFAND2A	ENSG00000178381	90637	zinc finger AN1-type containing 2A [Source:HGNC Symbol;Acc:HGNC:28073]	protein_coding	468.632	0.762583	0.256628	0.53823	0.319433	2.97155	0.00296299	0.0801536	382.038	264.112	397.967	620.196	673.419	474.058
MAGEA2	ENSG00000268606	4101	MAGE family member A2 [Source:HGNC Symbol;Acc:HGNC:6800]	protein_coding	1214.68	0.612749	0.14949	0.536491	0.159315	4.09893	4.15073e-05	0.00566774	985.826	968.914	928.047	1457.59	1573.19	1374.48
MAGEA2B	ENSG00000183305	266740	MAGE family member A2B [Source:HGNC Symbol;Acc:HGNC:19340]	protein_coding	1213.71	0.61086	0.149356	0.534565	0.159211	4.08997	4.31434e-05	0.00581357	985.826	968.914	928.047	1461.19	1566.68	1371.59
TP53I3	ENSG00000115129	9540	tumor protein p53 inducible protein 3 [Source:HGNC Symbol;Acc:HGNC:19373]	protein_coding	747.553	0.657183	0.190988	0.53129	0.213501	3.44096	0.000579652	0.031963	598.968	523.697	616.523	798.277	946.263	1001.59
NBPF11	ENSG00000263956	200030	NBPF member 11 [Source:HGNC Symbol;Acc:HGNC:31993]	protein_coding	3323.94	0.59182	0.133665	0.53026	0.140657	4.42763	9.52731e-06	0.00193282	2564.59	2654.7	2741.73	4280.64	4447.17	3254.81
GATA2	ENSG00000179348	2624	GATA binding protein 2 [Source:HGNC Symbol;Acc:HGNC:4171]	protein_coding	1836.1	0.604585	0.146292	0.528665	0.155708	4.13274	3.58471e-05	0.00504025	1412.45	1640.51	1314.6	2060.29	2102.81	2485.91
ZNF92	ENSG00000146757	168374	zinc finger protein 92 [Source:HGNC Symbol;Acc:HGNC:13168]	protein_coding	1656.59	0.618666	0.163592	0.525308	0.177234	3.78177	0.00015572	0.0135667	1510.07	1048.9	1360.27	1829.71	2201.86	1988.73
ZNF614	ENSG00000142556	80110	zinc finger protein 614 [Source:HGNC Symbol;Acc:HGNC:24722]	protein_coding	1103.06	0.606865	0.153999	0.524287	0.165249	3.94071	8.12397e-05	0.0088745	854.463	875.343	895.427	1342.81	1410.27	1240.07
STOML1	ENSG00000067221	9399	stomatin like 1 [Source:HGNC Symbol;Acc:HGNC:14560]	protein_coding	361.016	0.765234	0.263248	0.523385	0.336917	2.90689	0.0036504	0.0884631	241.033	300.333	262.593	452.409	529.612	380.114
USP15	ENSG00000135655	9958	ubiquitin specific peptidase 15 [Source:HGNC Symbol;Acc:HGNC:12613]	protein_coding	3211.7	0.603258	0.148543	0.522851	0.158682	4.06116	4.88301e-05	0.00618893	2914.09	2164.21	2567.22	3169.95	4162.17	4292.54
ZNF845	ENSG00000213799	91664	zinc finger protein 845 [Source:HGNC Symbol;Acc:HGNC:25112]	protein_coding	833.096	0.668046	0.206381	0.518615	0.236856	3.23695	0.00120814	0.0488798	747.203	543.316	640.989	932.61	1241.26	893.195
FSD1L	ENSG00000106701	83856	fibronectin type III and SPRY domain containing 1 like [Source:HGNC Symbol;Acc:HGNC:13753]	protein_coding	547.453	0.771986	0.268502	0.516802	0.350807	2.87516	0.00403829	0.0924963	472.425	244.492	495.828	737.544	637.793	696.634
CCDC150	ENSG00000144395	284992	coiled-coil domain containing 150 [Source:HGNC Symbol;Acc:HGNC:26834]	protein_coding	1055.78	0.636669	0.187985	0.511289	0.210629	3.38681	0.0007071	0.0364109	1028.01	760.643	689.919	1273.33	1393.33	1189.48
MIPOL1	ENSG00000151338	145282	mirror-image polydactyly 1 [Source:HGNC Symbol;Acc:HGNC:21460]	protein_coding	1003.61	0.649857	0.198399	0.510403	0.225722	3.27551	0.00105472	0.0449794	902.67	639.906	802.459	1474.06	1173.49	1029.05
STAG1	ENSG00000118007	10274	stromal antigen 1 [Source:HGNC Symbol;Acc:HGNC:11354]	protein_coding	2726.38	0.577131	0.138712	0.508048	0.147172	4.16063	3.17367e-05	0.00464632	2627.26	1901.61	2032.24	3209.58	3257.61	3329.97
SLC13A3	ENSG00000158296	64849	solute carrier family 13 member 3 [Source:HGNC Symbol;Acc:HGNC:14430]	protein_coding	598.401	0.649934	0.199703	0.507087	0.228026	3.2545	0.00113594	0.0473064	447.117	472.383	479.518	796.218	730.334	664.838
DDIT3	ENSG00000175197	1649	DNA damage inducible transcript 3 [Source:HGNC Symbol;Acc:HGNC:2726]	protein_coding	352.575	0.807755	0.289316	0.505944	0.408583	2.79195	0.00523919	0.107207	248.264	212.799	306.631	404.543	363.646	579.565
AMH	ENSG00000104899	268	anti-Mullerian hormone [Source:HGNC Symbol;Acc:HGNC:464]	protein_coding	825.317	0.716784	0.242539	0.504779	0.30098	2.95534	0.00312329	0.082442	568.838	718.385	588.796	1417.96	945.394	712.532
PYROXD1	ENSG00000121350	79912	pyridine nucleotide-disulphide oxidoreductase domain 1 [Source:HGNC Symbol;Acc:HGNC:26162]	protein_coding	661.634	0.700498	0.233509	0.503901	0.284039	2.99988	0.00270088	0.0753015	501.349	368.248	642.62	715.413	866.321	875.851
CENPQ	ENSG00000031691	55166	centromere protein Q [Source:HGNC Symbol;Acc:HGNC:21347]	protein_coding	802.449	0.706069	0.236699	0.503871	0.289849	2.98298	0.00285461	0.0781085	680.919	386.358	761.684	945.477	969.289	1070.97
TBC1D22B	ENSG00000065491	55633	TBC1 domain family member 22B [Source:HGNC Symbol;Acc:HGNC:21602]	protein_coding	774.457	0.629181	0.186544	0.503759	0.209396	3.37283	0.000743991	0.0373624	535.094	608.212	681.764	968.638	870.232	982.803
TADA2A	ENSG00000276234	6871	transcriptional adaptor 2A [Source:HGNC Symbol;Acc:HGNC:11531]	protein_coding	1497.13	0.570244	0.136765	0.5028	0.145007	4.16952	3.05238e-05	0.00461137	1175.04	1159.07	1281.98	1842.57	1756.54	1767.6
BICRA	ENSG00000063169	29998	BRD4 interacting chromatin remodeling complex associated protein [Source:HGNC Symbol;Acc:HGNC:4332]	protein_coding	693.893	0.629024	0.190177	0.497303	0.215059	3.30757	0.000941085	0.0420164	496.529	605.194	533.342	873.421	792.028	862.844
SESN2	ENSG00000130766	83667	sestrin 2 [Source:HGNC Symbol;Acc:HGNC:20746]	protein_coding	2866.52	0.567726	0.143441	0.492726	0.153395	3.95792	7.56058e-05	0.0086587	2446.49	1995.18	2482.4	3014	3235.89	4025.16
RBM15	ENSG00000162775	64783	RNA binding motif protein 15 [Source:HGNC Symbol;Acc:HGNC:14959]	protein_coding	2286.63	0.552467	0.129856	0.490441	0.137084	4.25445	2.09561e-05	0.0035855	1893.32	1691.83	1980.05	2722.17	2942.19	2490.25
ATF3	ENSG00000162772	467	activating transcription factor 3 [Source:HGNC Symbol;Acc:HGNC:785]	protein_coding	3836.97	0.797818	0.289209	0.487611	0.419604	2.75862	0.0058046	0.113263	2432.03	2303.06	3671.41	3743.82	5005.03	5866.47
CEP164	ENSG00000110274	22897	centrosomal protein 164 [Source:HGNC Symbol;Acc:HGNC:29182]	protein_coding	2365.89	0.551827	0.132615	0.487219	0.1405	4.16112	3.16695e-05	0.00464632	1707.72	2061.58	1986.58	2554.38	2842.7	3042.35
CPEB2	ENSG00000137449	132864	cytoplasmic polyadenylation element binding protein 2 [Source:HGNC Symbol;Acc:HGNC:21745]	protein_coding	451.987	0.772121	0.27737	0.486454	0.385617	2.78372	0.00537394	0.108934	337.447	220.345	443.636	597.035	503.544	609.916
C5orf34	ENSG00000172244	375444	chromosome 5 open reading frame 34 [Source:HGNC Symbol;Acc:HGNC:24738]	protein_coding	753.499	0.623531	0.19288	0.486249	0.219852	3.23274	0.0012261	0.0491871	568.838	606.703	606.737	988.196	993.185	757.337
NPIPA2	ENSG00000254852	642799	nuclear pore complex interacting protein family member A2 [Source:HGNC Symbol;Acc:HGNC:41979]	protein_coding	567.485	0.688587	0.234537	0.483773	0.290108	2.93594	0.00332541	0.084206	353.114	439.181	512.138	801.88	573.058	725.54
LTN1	ENSG00000198862	26046	listerin E3 ubiquitin protein ligase 1 [Source:HGNC Symbol;Acc:HGNC:13082]	protein_coding	2144.82	0.601446	0.178845	0.482906	0.199982	3.36295	0.000771131	0.037647	2233.17	1501.67	1373.31	2220.87	2760.58	2779.31
PIM1	ENSG00000137193	5292	Pim-1 proto-oncogene, serine/threonine kinase [Source:HGNC Symbol;Acc:HGNC:8986]	protein_coding	521.049	0.691539	0.237031	0.481802	0.295237	2.9175	0.00352848	0.086602	392.884	322.971	479.518	706.663	547.859	676.4
SLC35B1	ENSG00000121073	10237	solute carrier family 35 member B1 [Source:HGNC Symbol;Acc:HGNC:20798]	protein_coding	3014.86	0.562637	0.147444	0.481152	0.158709	3.81594	0.000135664	0.0124294	2335.61	2938.44	2025.72	3534.35	3260.22	3994.81
RND3	ENSG00000115963	390	Rho family GTPase 3 [Source:HGNC Symbol;Acc:HGNC:671]	protein_coding	2381.34	0.588898	0.170417	0.480065	0.188607	3.45562	0.000549023	0.031104	2346.46	1429.22	1926.23	2510.64	2894.4	3181.1
PDS5B	ENSG00000083642	23047	PDS5 cohesin associated factor B [Source:HGNC Symbol;Acc:HGNC:20418]	protein_coding	2924.82	0.535893	0.122342	0.479817	0.128514	4.38028	1.18526e-05	0.00230574	2503.13	2162.7	2500.34	3603.31	3632.99	3146.42
EMILIN2	ENSG00000132205	84034	elastin microfibril interfacer 2 [Source:HGNC Symbol;Acc:HGNC:19881]	protein_coding	2103.34	0.554334	0.142792	0.478398	0.153077	3.8821	0.000103557	0.0104299	1560.69	1756.72	1792.48	2178.66	2462.54	2868.92
ZCCHC12	ENSG00000174460	170261	zinc finger CCHC-type containing 12 [Source:HGNC Symbol;Acc:HGNC:27273]	protein_coding	3491.16	0.553756	0.14538	0.475365	0.156364	3.80904	0.00013951	0.0126015	2392.26	3486.28	2607.99	3904.92	3971	4584.49
SLC46A3	ENSG00000139508	283537	solute carrier family 46 member 3 [Source:HGNC Symbol;Acc:HGNC:27501]	protein_coding	381.61	0.757698	0.273376	0.474779	0.380323	2.77163	0.00557761	0.110164	341.062	291.278	216.925	527.038	394.493	518.862
H2BC12	ENSG00000197903	85236	H2B clustered histone 12 [Source:HGNC Symbol;Acc:HGNC:13954]	protein_coding	1980	0.545576	0.139226	0.47265	0.148793	3.91865	8.9047e-05	0.00929821	1640.23	1812.56	1376.58	2362.41	2361.31	2326.93
AEN	ENSG00000181026	64782	apoptosis enhancing nuclease [Source:HGNC Symbol;Acc:HGNC:25722]	protein_coding	4686.42	0.510185	0.101067	0.471937	0.104554	5.048	4.4647e-07	0.00016685	3590.19	4068.84	3940.53	5487.58	5399.08	5632.33
ACTN2	ENSG00000077522	88	actinin alpha 2 [Source:HGNC Symbol;Acc:HGNC:164]	protein_coding	638.139	0.630478	0.206445	0.469388	0.243097	3.05398	0.00225826	0.0691155	457.963	507.095	539.866	892.979	760.312	670.619
TXNDC12	ENSG00000117862	51060	thioredoxin domain containing 12 [Source:HGNC Symbol;Acc:HGNC:24626]	protein_coding	466.022	0.673681	0.231921	0.468055	0.288344	2.90478	0.00367508	0.0887581	384.448	338.064	353.93	478.658	623.89	617.143
MYO3A	ENSG00000095777	53904	myosin IIIA [Source:HGNC Symbol;Acc:HGNC:7601]	protein_coding	576.466	0.701211	0.247029	0.466919	0.319323	2.83858	0.00453151	0.0991791	451.937	330.517	536.604	693.281	861.108	585.346
HTATIP2	ENSG00000109854	10553	HIV-1 Tat interactive protein 2 [Source:HGNC Symbol;Acc:HGNC:16637]	protein_coding	2199.15	0.532244	0.132135	0.466237	0.140506	4.02802	5.62476e-05	0.00671237	1692.05	1881.99	1816.95	2441.15	2436.04	2926.73
SURF2	ENSG00000148291	6835	surfeit 2 [Source:HGNC Symbol;Acc:HGNC:11475]	protein_coding	774.247	0.630164	0.206244	0.465323	0.243352	3.05543	0.00224737	0.0689439	607.404	722.913	490.935	838.423	916.285	1069.52
SLC38A9	ENSG00000177058	153129	solute carrier family 38 member 9 [Source:HGNC Symbol;Acc:HGNC:26907]	protein_coding	1027.22	0.582185	0.174782	0.463881	0.195671	3.33093	0.000865576	0.0398577	883.387	901	681.764	1144.15	1255.17	1297.88
TAF9B	ENSG00000187325	51616	TATA-box binding protein associated factor 9b [Source:HGNC Symbol;Acc:HGNC:17306]	protein_coding	1998.41	0.564461	0.158358	0.462297	0.173509	3.56445	0.000364614	0.0241957	1855.96	1512.23	1464.65	1956.83	2525.54	2675.25
SNRNP35	ENSG00000184209	11066	small nuclear ribonucleoprotein U11/U12 subunit 35 [Source:HGNC Symbol;Acc:HGNC:30852]	protein_coding	749.536	0.596111	0.187786	0.459843	0.21477	3.17442	0.00150135	0.0553375	583.3	651.98	556.176	1008.27	856.329	841.164
SIK1B	ENSG00000275993	102724428	salt inducible kinase 1B (putative) [Source:HGNC Symbol;Acc:HGNC:52389]	protein_coding	717.049	0.656675	0.225949	0.457655	0.279488	2.9063	0.00365736	0.0884807	438.681	611.231	619.785	680.414	941.918	1010.26
ZZEF1	ENSG00000074755	23140	zinc finger ZZ-type and EF-hand domain containing 1 [Source:HGNC Symbol;Acc:HGNC:29027]	protein_coding	3888.3	0.504069	0.111653	0.457301	0.116593	4.51461	6.34323e-06	0.00145291	3192.49	3059.17	3400.66	4829.81	4716.98	4130.66
PPM1D	ENSG00000170836	8493	protein phosphatase, Mg2+/Mn2+ dependent 1D [Source:HGNC Symbol;Acc:HGNC:9277]	protein_coding	2322.26	0.544733	0.14991	0.457224	0.162709	3.63374	0.000279345	0.0202216	2133.14	1777.85	1753.34	2276.97	3105.98	2886.26
INO80	ENSG00000128908	54617	INO80 complex ATPase subunit [Source:HGNC Symbol;Acc:HGNC:26956]	protein_coding	2581.52	0.507535	0.116584	0.45579	0.122296	4.35339	1.3405e-05	0.00250479	2068.07	2173.27	2157.83	3223.48	3017.79	2848.68
CCDC69	ENSG00000198624	26112	coiled-coil domain containing 69 [Source:HGNC Symbol;Acc:HGNC:24487]	protein_coding	585.423	0.648477	0.223898	0.452362	0.276083	2.89631	0.00377578	0.0900271	507.375	390.886	471.363	777.69	788.552	576.674
MRPS18C	ENSG00000163319	51023	mitochondrial ribosomal protein S18C [Source:HGNC Symbol;Acc:HGNC:16633]	protein_coding	1906.19	0.515754	0.130619	0.448314	0.139068	3.94853	7.8632e-05	0.00882279	1613.72	1560.53	1529.89	2284.17	2046.76	2402.09
UTP14A	ENSG00000156697	10813	UTP14A small subunit processome component [Source:HGNC Symbol;Acc:HGNC:10665]	protein_coding	4883.47	0.496654	0.114169	0.44587	0.119687	4.35017	1.36033e-05	0.00250884	3924.02	4568.39	3658.36	5364.05	5738.84	6047.13
SRBD1	ENSG00000068784	55133	S1 RNA binding domain 1 [Source:HGNC Symbol;Acc:HGNC:25521]	protein_coding	1493.36	0.542291	0.156338	0.445178	0.171614	3.46871	0.000522972	0.0304374	1332.91	1041.36	1272.19	1582.14	1900.35	1831.19
COPS9	ENSG00000172428	150678	COP9 signalosome subunit 9 [Source:HGNC Symbol;Acc:HGNC:21314]	protein_coding	2402.2	0.518633	0.136353	0.444785	0.146088	3.80361	0.0001426	0.0126566	1974.06	2174.77	1779.44	2941.94	3064.28	2478.69
APOC1	ENSG00000130208	341	apolipoprotein C1 [Source:HGNC Symbol;Acc:HGNC:607]	protein_coding	685.271	0.597863	0.197439	0.442441	0.231753	3.02809	0.00246104	0.0724292	550.761	603.685	481.149	745.779	904.989	825.266
DNAJB4	ENSG00000162616	11080	DnaJ heat shock protein family (Hsp40) member B4 [Source:HGNC Symbol;Acc:HGNC:14886]	protein_coding	754.892	0.681698	0.244725	0.442082	0.322274	2.78557	0.00534334	0.108556	771.306	377.303	590.427	979.961	992.316	818.039
GPR108	ENSG00000125734	56927	G protein-coupled receptor 108 [Source:HGNC Symbol;Acc:HGNC:17829]	protein_coding	1076.83	0.544364	0.16058	0.441154	0.177488	3.39	0.000698933	0.0364109	888.208	875.343	864.438	1411.78	1156.54	1264.64
MTF1	ENSG00000188786	4520	metal regulatory transcription factor 1 [Source:HGNC Symbol;Acc:HGNC:7428]	protein_coding	1306.55	0.551106	0.16674	0.437475	0.186209	3.30519	0.00094911	0.0420164	940.03	968.914	1273.82	1512.66	1669.65	1474.21
GOLGA5	ENSG00000066455	9950	golgin A5 [Source:HGNC Symbol;Acc:HGNC:4428]	protein_coding	2540.41	0.50245	0.12822	0.43426	0.136445	3.91867	8.90406e-05	0.00929821	2213.89	1987.63	2108.9	2966.13	3308.01	2657.91
SLC30A1	ENSG00000170385	7779	solute carrier family 30 member 1 [Source:HGNC Symbol;Acc:HGNC:11012]	protein_coding	2336.14	0.514571	0.140856	0.434015	0.152048	3.65318	0.000259017	0.019702	2043.96	1685.79	2045.29	2915.69	2954.36	2371.74
AVEN	ENSG00000169857	57099	apoptosis and caspase activation inhibitor [Source:HGNC Symbol;Acc:HGNC:13509]	protein_coding	564.725	0.641465	0.226564	0.432343	0.286309	2.83128	0.00463626	0.0999754	445.912	473.893	401.229	579.536	640.834	846.945
NDUFA3	ENSG00000170906	4696	NADH:ubiquinone oxidoreductase subunit A3 [Source:HGNC Symbol;Acc:HGNC:7686]	protein_coding	2116.33	0.541432	0.165729	0.429334	0.185312	3.26698	0.00108703	0.0456714	1328.09	2103.84	1743.55	2560.56	2692.81	2269.12
TOMM7	ENSG00000196683	54543	translocase of outer mitochondrial membrane 7 [Source:HGNC Symbol;Acc:HGNC:21648]	protein_coding	5510.44	0.485451	0.118944	0.427477	0.125608	4.08132	4.47797e-05	0.00581357	4033.69	5404.49	4340.13	6428.42	6522.61	6333.3
SLC25A20	ENSG00000178537	788	solute carrier family 25 member 20 [Source:HGNC Symbol;Acc:HGNC:1421]	protein_coding	1119.5	0.560726	0.180548	0.426731	0.207188	3.10569	0.00189834	0.0621158	925.568	910.055	874.224	1118.41	1246.91	1641.86
TATDN1	ENSG00000147687	83940	TatD DNase domain containing 1 [Source:HGNC Symbol;Acc:HGNC:24220]	protein_coding	1569.01	0.508602	0.141259	0.426334	0.152893	3.60048	0.000317627	0.0220031	1366.66	1228.5	1288.5	1936.76	1667.04	1926.58
INHBB	ENSG00000163083	3625	inhibin subunit beta B [Source:HGNC Symbol;Acc:HGNC:6067]	protein_coding	172.036	0.933833	0.350486	0.425046	1.25212	2.66439	0.0077127	0.131961	109.67	132.811	112.54	248.078	218.101	211.014
USP24	ENSG00000162402	23358	ubiquitin specific peptidase 24 [Source:HGNC Symbol;Acc:HGNC:12623]	protein_coding	9216.04	0.481004	0.117848	0.423952	0.124369	4.08156	4.47348e-05	0.00581357	8785.66	7165.74	7132.43	11045.2	11855.2	9312.06
TMED9	ENSG00000184840	54732	transmembrane p24 trafficking protein 9 [Source:HGNC Symbol;Acc:HGNC:24878]	protein_coding	6867.57	0.458551	0.0940167	0.420787	0.0973012	4.87734	1.07528e-06	0.000339333	5804.08	6039.87	5509.57	7525.73	8145.77	8180.39
WDR70	ENSG00000082068	55100	WD repeat domain 70 [Source:HGNC Symbol;Acc:HGNC:25495]	protein_coding	1780.79	0.492341	0.132181	0.419715	0.141748	3.72476	0.0001955	0.0162356	1516.1	1504.68	1417.35	2201.82	1921.63	2123.14
DHX35	ENSG00000101452	60625	DEAH-box helicase 35 [Source:HGNC Symbol;Acc:HGNC:15861]	protein_coding	1202.91	0.541472	0.171346	0.419391	0.193986	3.1601	0.00157714	0.056354	838.796	1159.07	944.357	1501.34	1483.26	1290.65
CSRNP1	ENSG00000144655	64651	cysteine and serine rich nuclear protein 1 [Source:HGNC Symbol;Acc:HGNC:14300]	protein_coding	431.363	0.665163	0.243196	0.418536	0.327022	2.73509	0.0062364	0.117927	363.96	329.008	306.631	583.653	434.03	570.893
IFNGR1	ENSG00000027697	3459	interferon gamma receptor 1 [Source:HGNC Symbol;Acc:HGNC:5439]	protein_coding	2574.01	0.486918	0.12917	0.417854	0.138106	3.76958	0.000163523	0.0139891	2162.07	1892.55	2378.02	2862.17	3216.77	2932.51
HOXA9	ENSG00000078399	3205	homeobox A9 [Source:HGNC Symbol;Acc:HGNC:5109]	protein_coding	1756.74	0.522494	0.160697	0.415867	0.179048	3.25143	0.00114826	0.0476434	1401.61	1632.97	1295.03	2039.18	2424.31	1747.37
ZC3HC1	ENSG00000091732	51530	zinc finger C3HC-type containing 1 [Source:HGNC Symbol;Acc:HGNC:29913]	protein_coding	1780.56	0.491991	0.135038	0.415655	0.145407	3.64336	0.000269103	0.0198007	1414.87	1501.67	1525	2290.35	1964.21	1987.29
ANKRD26	ENSG00000107890	22852	ankyrin repeat domain 26 [Source:HGNC Symbol;Acc:HGNC:29186]	protein_coding	1841.24	0.507639	0.148624	0.415085	0.162855	3.41558	0.000636466	0.0339792	1723.39	1251.14	1585.35	2114.84	2152.77	2219.98
STEAP1	ENSG00000164647	26872	STEAP family member 1 [Source:HGNC Symbol;Acc:HGNC:11378]	protein_coding	389.151	0.666403	0.244757	0.414763	0.33238	2.72272	0.00647472	0.120666	269.957	348.628	283.796	464.246	465.311	502.964
DMAC2	ENSG00000105341	55101	distal membrane arm assembly complex 2 [Source:HGNC Symbol;Acc:HGNC:25496]	protein_coding	1741	0.537826	0.175497	0.410467	0.200839	3.06459	0.00217972	0.0680312	1297.96	1779.36	1180.85	1798.83	2025.91	2363.06
NUP35	ENSG00000163002	129401	nucleoporin 35 [Source:HGNC Symbol;Acc:HGNC:29797]	protein_coding	1151.18	0.505488	0.150095	0.410264	0.165039	3.36779	0.00075772	0.0373624	983.416	965.896	903.582	1321.2	1319.47	1413.5
WDR83	ENSG00000123154	84292	WD repeat domain 83 [Source:HGNC Symbol;Acc:HGNC:32672]	protein_coding	982.923	0.589547	0.206299	0.410022	0.251668	2.85773	0.00426683	0.0957991	747.203	626.323	983.502	1394.28	1128.74	1017.49
SMAD6	ENSG00000137834	4091	SMAD family member 6 [Source:HGNC Symbol;Acc:HGNC:6772]	protein_coding	1112.99	0.566731	0.192785	0.409097	0.228496	2.93971	0.00328524	0.0837589	767.691	1104.74	817.138	1281.05	1147.85	1559.48
PMAIP1	ENSG00000141682	5366	phorbol-12-myristate-13-acetate-induced protein 1 [Source:HGNC Symbol;Acc:HGNC:9108]	protein_coding	6142.98	0.480151	0.131465	0.40661	0.141277	3.65232	0.00025988	0.019702	6077.65	4296.73	5010.48	6335.78	7361.56	7775.71
ZNF268	ENSG00000090612	10795	zinc finger protein 268 [Source:HGNC Symbol;Acc:HGNC:13061]	protein_coding	872.978	0.54096	0.177606	0.405999	0.204446	3.04585	0.00232024	0.0704347	750.819	611.231	771.47	988.711	1082.25	1033.39
ZNF654	ENSG00000175105	55279	zinc finger protein 654 [Source:HGNC Symbol;Acc:HGNC:25612]	protein_coding	1194.83	0.526302	0.168468	0.404184	0.191038	3.12405	0.00178377	0.0607467	1068.98	817.993	1048.74	1282.6	1421.57	1529.13
CDKN2AIPNL	ENSG00000237190	91368	CDKN2A interacting protein N-terminal like [Source:HGNC Symbol;Acc:HGNC:30545]	protein_coding	2172.74	0.474088	0.128638	0.403209	0.137882	3.68544	0.00022831	0.0180124	1707.72	2005.74	1741.92	2503.95	2404.76	2672.36
RDM1	ENSG00000278023	201299	RAD52 motif containing 1 [Source:HGNC Symbol;Acc:HGNC:19950]	protein_coding	581.798	0.596896	0.212668	0.402904	0.264904	2.8067	0.00500511	0.10468	463.989	407.487	518.663	635.122	787.683	677.845
CGRRF1	ENSG00000100532	10668	cell growth regulator with ring finger domain 1 [Source:HGNC Symbol;Acc:HGNC:15528]	protein_coding	1002.44	0.540614	0.179843	0.401953	0.208192	3.00603	0.00264681	0.0750245	841.206	689.71	921.523	1294.95	1216.5	1050.73
RPS12	ENSG00000112306	6206	ribosomal protein S12 [Source:HGNC Symbol;Acc:HGNC:10385]	protein_coding	39216.3	0.437503	0.0915656	0.401533	0.0947267	4.77803	1.77025e-06	0.000497931	33186.7	36480.7	30281.4	45532.2	47327.9	42488.9
ZNF559	ENSG00000188321	84527	zinc finger protein 559 [Source:HGNC Symbol;Acc:HGNC:28197]	protein_coding	646.183	0.557702	0.192394	0.397743	0.229002	2.89876	0.00374647	0.0895685	555.582	540.298	471.363	770.999	742.499	796.36
NKAIN1	ENSG00000084628	79570	sodium/potassium transporting ATPase interacting 1 [Source:HGNC Symbol;Acc:HGNC:25743]	protein_coding	342.574	0.717371	0.271744	0.397458	0.425346	2.63988	0.00829352	0.138235	242.238	258.075	278.903	486.892	458.36	330.973
SLC43A2	ENSG00000167703	124935	solute carrier family 43 member 2 [Source:HGNC Symbol;Acc:HGNC:23087]	protein_coding	482.791	0.659869	0.246479	0.395297	0.345175	2.67718	0.00742452	0.129394	445.912	359.192	314.786	546.596	514.84	715.423
CCDC66	ENSG00000180376	285331	coiled-coil domain containing 66 [Source:HGNC Symbol;Acc:HGNC:27709]	protein_coding	2350.78	0.491732	0.14847	0.393538	0.16359	3.312	0.000926302	0.0416279	2289.82	1593.73	1976.79	2556.96	2945.67	2741.73
INO80D	ENSG00000114933	54891	INO80 complex subunit D [Source:HGNC Symbol;Acc:HGNC:25997]	protein_coding	1160.2	0.492708	0.153918	0.388643	0.171286	3.20111	0.001369	0.0520125	1047.29	888.926	954.143	1298.04	1373.78	1399.05
SURF1	ENSG00000148290	6834	SURF1 cytochrome c oxidase assembly factor [Source:HGNC Symbol;Acc:HGNC:11474]	protein_coding	587.594	0.741127	0.282699	0.387605	0.48553	2.62162	0.00875137	0.142997	509.785	570.482	238.128	774.087	678.633	754.446
OBI1	ENSG00000152193	79596	ORC ubiquitin ligase 1 [Source:HGNC Symbol;Acc:HGNC:20308]	protein_coding	2852.65	0.474233	0.140755	0.387434	0.153692	3.36921	0.000753841	0.0373624	2874.32	2067.62	2219.81	3160.17	3539.14	3254.81
GAL	ENSG00000069482	51083	galanin and GMAP prepropeptide [Source:HGNC Symbol;Acc:HGNC:4114]	protein_coding	3452.09	0.475253	0.14118	0.387356	0.154298	3.3663	0.000761843	0.0374358	2881.55	3430.44	2350.29	3825.14	3841.53	4383.59
RNF121	ENSG00000137522	55298	ring finger protein 121 [Source:HGNC Symbol;Acc:HGNC:21070]	protein_coding	1388.04	0.485182	0.148927	0.387323	0.16464	3.25786	0.00112257	0.0470254	1065.37	1220.95	1182.49	1573.39	1505.42	1780.61
ZNF473	ENSG00000142528	25888	zinc finger protein 473 [Source:HGNC Symbol;Acc:HGNC:23239]	protein_coding	1530.52	0.479393	0.145013	0.386917	0.159341	3.30586	0.00094687	0.0420164	1220.83	1239.06	1376.58	1610.97	1937.71	1797.95
BCCIP	ENSG00000107949	56647	BRCA2 and CDKN1A interacting protein [Source:HGNC Symbol;Acc:HGNC:978]	protein_coding	6667.91	0.440352	0.111921	0.385459	0.118117	3.93448	8.33766e-05	0.0090384	6384.97	5194.71	5390.5	6974.5	8113.62	7949.15
SUSD5	ENSG00000173705	26032	sushi domain containing 5 [Source:HGNC Symbol;Acc:HGNC:29061]	protein_coding	1800.22	0.45742	0.128246	0.384582	0.137878	3.56675	0.000361437	0.0241957	1518.51	1604.29	1428.77	2115.36	2071.96	2062.44
CWF19L2	ENSG00000152404	143884	CWF19 like cell cycle control factor 2 [Source:HGNC Symbol;Acc:HGNC:26508]	protein_coding	1466.2	0.537414	0.187141	0.381801	0.222308	2.8717	0.00408264	0.0927642	1336.53	901	1348.85	1434.94	1820.4	1955.49
OSBP2	ENSG00000184792	23762	oxysterol binding protein 2 [Source:HGNC Symbol;Acc:HGNC:8504]	protein_coding	764.803	0.537708	0.187092	0.381755	0.22218	2.87403	0.00405269	0.0926768	595.352	568.973	707.86	833.791	959.297	923.546
ZNF638	ENSG00000075292	27332	zinc finger protein 638 [Source:HGNC Symbol;Acc:HGNC:17894]	protein_coding	8534.7	0.45535	0.129318	0.381241	0.139314	3.52117	0.000429645	0.0269246	8377.11	5742.55	7478.2	10263.3	10441	8905.93
ATR	ENSG00000175054	545	ATR serine/threonine kinase [Source:HGNC Symbol;Acc:HGNC:882]	protein_coding	2283.79	0.500179	0.165827	0.376822	0.189051	3.01626	0.00255911	0.0740161	2242.81	1571.09	1860.99	2264.62	3200.7	2562.52
ATG2A	ENSG00000110046	23130	autophagy related 2A [Source:HGNC Symbol;Acc:HGNC:29028]	protein_coding	1433.66	0.488991	0.157753	0.376527	0.177437	3.09973	0.00193696	0.0629447	1083.44	1166.62	1329.28	1450.38	1810.41	1761.82
TIMP1	ENSG00000102265	7076	TIMP metallopeptidase inhibitor 1 [Source:HGNC Symbol;Acc:HGNC:11820]	protein_coding	2591.14	0.448835	0.127362	0.374251	0.137039	3.52409	0.00042494	0.0268203	2021.06	2452.47	2104.01	3084	3123.36	2761.97
SPHK1	ENSG00000176170	8877	sphingosine kinase 1 [Source:HGNC Symbol;Acc:HGNC:11240]	protein_coding	524.694	0.58322	0.215184	0.373977	0.276067	2.71033	0.00672161	0.123625	457.963	434.653	366.978	590.344	673.854	624.369
SYT1	ENSG00000067715	6857	synaptotagmin 1 [Source:HGNC Symbol;Acc:HGNC:11509]	protein_coding	576.016	0.600366	0.22521	0.368699	0.29989	2.66581	0.00768031	0.131762	497.734	502.568	373.502	632.034	812.882	637.377
NEMF	ENSG00000165525	9147	nuclear export mediator factor [Source:HGNC Symbol;Acc:HGNC:10663]	protein_coding	3661.52	0.470634	0.150885	0.364653	0.168472	3.11916	0.00181364	0.061425	3648.04	2414.74	3141.33	3693.38	4349.85	4721.79
CMC1	ENSG00000187118	152100	C-X9-C motif containing 1 [Source:HGNC Symbol;Acc:HGNC:28783]	protein_coding	698.701	0.560034	0.206701	0.362624	0.260923	2.70939	0.00674078	0.123625	567.633	654.998	472.994	902.244	874.576	719.759
POC5	ENSG00000152359	134359	POC5 centriolar protein [Source:HGNC Symbol;Acc:HGNC:26658]	protein_coding	648.035	0.541232	0.196609	0.36252	0.241566	2.75284	0.00590816	0.114308	523.042	576.519	482.78	779.234	699.922	826.711
VPS50	ENSG00000004766	55610	VPS50 subunit of EARP/GARPII complex [Source:HGNC Symbol;Acc:HGNC:25956]	protein_coding	649.878	0.558268	0.206614	0.360673	0.260938	2.70199	0.00689265	0.12485	586.916	487.476	503.983	834.305	837.647	648.939
ZRANB3	ENSG00000121988	84083	zinc finger RANBP2-type containing 3 [Source:HGNC Symbol;Acc:HGNC:25249]	protein_coding	806.453	0.531746	0.192131	0.360396	0.233695	2.76762	0.0056467	0.111219	732.741	561.427	681.764	940.845	852.418	1069.52
SIL1	ENSG00000120725	64374	SIL1 nucleotide exchange factor [Source:HGNC Symbol;Acc:HGNC:24624]	protein_coding	1526.34	0.494306	0.167757	0.360151	0.1933	2.94656	0.00321332	0.0829679	984.621	1454.88	1365.16	1884.26	1717.44	1751.7
PNN	ENSG00000100941	5411	pinin, desmosome associated protein [Source:HGNC Symbol;Acc:HGNC:9162]	protein_coding	18069.4	0.408253	0.102115	0.360056	0.107096	3.99795	6.38937e-05	0.00743733	17436.3	13966.2	15184.7	19313.1	22303.2	20212.5
SLIRP	ENSG00000119705	81892	SRA stem-loop interacting RNA binding protein [Source:HGNC Symbol;Acc:HGNC:20495]	protein_coding	3989.91	0.432628	0.126114	0.358704	0.135946	3.43045	0.000602582	0.0329126	3557.65	3756.43	2870.59	4748.49	4189.1	4817.18
GARNL3	ENSG00000136895	84253	GTPase activating Rap/RanGAP domain like 3 [Source:HGNC Symbol;Acc:HGNC:25425]	protein_coding	632.093	0.558006	0.208217	0.357082	0.265245	2.67993	0.0073638	0.128944	590.531	449.745	494.197	825.556	763.353	669.173
NDUFB9	ENSG00000147684	4715	NADH:ubiquinone oxidoreductase subunit B9 [Source:HGNC Symbol;Acc:HGNC:7704]	protein_coding	5700.16	0.427443	0.12342	0.356371	0.132666	3.46332	0.000533558	0.030794	4463.94	5381.85	4734.83	6312.62	5740.14	7567.59
ULBP2	ENSG00000131015	80328	UL16 binding protein 2 [Source:HGNC Symbol;Acc:HGNC:14894]	protein_coding	497.31	0.615583	0.235568	0.356335	0.33117	2.61318	0.00897035	0.144759	367.576	473.893	335.989	525.494	616.07	664.838
DNAJB11	ENSG00000090520	51726	DnaJ heat shock protein family (Hsp40) member B11 [Source:HGNC Symbol;Acc:HGNC:14889]	protein_coding	2198.38	0.432323	0.12937	0.353806	0.140194	3.34176	0.000832478	0.0386341	1884.88	2014.8	1712.56	2633.65	2322.64	2621.77
CXCR4	ENSG00000121966	7852	C-X-C motif chemokine receptor 4 [Source:HGNC Symbol;Acc:HGNC:2561]	protein_coding	611.824	0.600127	0.229195	0.352862	0.314926	2.61842	0.00883384	0.143535	503.76	576.519	378.395	631.004	844.164	737.103
HBP1	ENSG00000105856	26959	HMG-box transcription factor 1 [Source:HGNC Symbol;Acc:HGNC:23200]	protein_coding	1097.67	0.462237	0.153753	0.350621	0.173124	3.00637	0.00264387	0.0750245	907.49	923.638	939.464	1362.37	1208.68	1244.4
SSR4	ENSG00000180879	6748	signal sequence receptor subunit 4 [Source:HGNC Symbol;Acc:HGNC:11326]	protein_coding	5207.69	0.417349	0.119477	0.350328	0.127907	3.49312	0.000477404	0.0289727	4468.76	5131.32	3777.43	6021.31	5843.54	6003.77
DNAH1	ENSG00000114841	25981	dynein axonemal heavy chain 1 [Source:HGNC Symbol;Acc:HGNC:2940]	protein_coding	473.619	0.79739	0.306276	0.35031	0.810719	2.6035	0.00922767	0.146782	201.263	336.554	500.721	558.434	527.874	716.868
CDIP1	ENSG00000089486	29965	cell death inducing p53 target 1 [Source:HGNC Symbol;Acc:HGNC:13234]	protein_coding	1448.72	0.458964	0.151798	0.349957	0.170422	3.02351	0.0024986	0.0733112	1264.22	1282.83	1110.72	1755.08	1472.83	1806.62
ILKAP	ENSG00000132323	80895	ILK associated serine/threonine phosphatase [Source:HGNC Symbol;Acc:HGNC:15566]	protein_coding	1705.03	0.446879	0.143847	0.348727	0.15943	3.10663	0.00189236	0.0620634	1297.96	1590.71	1441.82	2139.55	1819.1	1941.04
DHRS7	ENSG00000100612	51635	dehydrogenase/reductase 7 [Source:HGNC Symbol;Acc:HGNC:21524]	protein_coding	5736.64	0.399244	0.104	0.348602	0.109426	3.83889	0.000123591	0.0115468	4619.4	5134.34	5087.13	6064.02	6425.72	7089.19
COX7A2L	ENSG00000115944	9167	cytochrome c oxidase subunit 7A2 like [Source:HGNC Symbol;Acc:HGNC:2289]	protein_coding	3618.57	0.41376	0.119784	0.345541	0.128396	3.45423	0.000551871	0.031104	2768.27	3545.14	2997.8	4074.25	4189.54	4136.45
ZBTB6	ENSG00000186130	10773	zinc finger and BTB domain containing 6 [Source:HGNC Symbol;Acc:HGNC:16764]	protein_coding	1424.18	0.467511	0.160017	0.343875	0.18267	2.92163	0.00348208	0.0862596	1273.86	1002.12	1311.34	1569.79	1821.27	1566.7
TMEM258	ENSG00000134825	746	transmembrane protein 258 [Source:HGNC Symbol;Acc:HGNC:1164]	protein_coding	2404.05	0.492255	0.175595	0.34349	0.206993	2.80336	0.00505732	0.10516	2125.91	2434.36	1433.66	3177.67	2739.3	2513.38
KIF15	ENSG00000163808	56992	kinesin family member 15 [Source:HGNC Symbol;Acc:HGNC:17273]	protein_coding	2326.1	0.414303	0.121045	0.342336	0.12997	3.42272	0.000619969	0.033538	2022.27	1987.63	1975.16	2569.31	2878.76	2523.49
UBR2	ENSG00000024048	23304	ubiquitin protein ligase E3 component n-recognin 2 [Source:HGNC Symbol;Acc:HGNC:21289]	protein_coding	2263.42	0.436013	0.140293	0.342193	0.154794	3.10787	0.00188443	0.0620634	2176.53	1611.84	1983.31	2564.68	2742.34	2501.81
CIT	ENSG00000122966	11113	citron rho-interacting serine/threonine kinase [Source:HGNC Symbol;Acc:HGNC:1985]	protein_coding	4704.92	0.402744	0.114271	0.341109	0.12171	3.52448	0.000424316	0.0268203	4021.64	3564.76	4573.36	5406.77	5468.6	5194.41
DNTTIP2	ENSG00000067334	30836	deoxynucleotidyltransferase terminal interacting protein 2 [Source:HGNC Symbol;Acc:HGNC:24013]	protein_coding	4846.63	0.422376	0.131679	0.33991	0.143535	3.20762	0.00133838	0.05193	4915.87	3441	4064.49	5196.26	5482.94	5979.2
PSMC2	ENSG00000161057	5701	proteasome 26S subunit, ATPase 2 [Source:HGNC Symbol;Acc:HGNC:9548]	protein_coding	5117.8	0.39639	0.108845	0.339398	0.11527	3.64177	0.000270772	0.0198208	4384.4	4888.34	3982.94	5525.66	5966.49	5958.97
TAF1B	ENSG00000115750	9014	TATA-box binding protein associated factor, RNA polymerase I subunit B [Source:HGNC Symbol;Acc:HGNC:11533]	protein_coding	1182.67	0.481675	0.17131	0.338346	0.200744	2.81172	0.00492773	0.103826	858.078	973.442	1128.66	1247.6	1327.29	1560.92
GBF1	ENSG00000107862	8729	golgi brefeldin A resistant guanine nucleotide exchange factor 1 [Source:HGNC Symbol;Acc:HGNC:4181]	protein_coding	5169.61	0.387833	0.102837	0.337206	0.108195	3.77135	0.00016237	0.0139891	4268.7	4381.24	4790.29	6270.41	5668.89	5638.11
TSC22D1	ENSG00000102804	8848	TSC22 domain family member 1 [Source:HGNC Symbol;Acc:HGNC:16826]	protein_coding	3113.52	0.39684	0.111953	0.336587	0.118984	3.54471	0.000393045	0.0256038	2865.89	2553.59	2645.51	3618.75	3639.94	3357.43
RPLP1	ENSG00000137818	6176	ribosomal protein lateral stalk subunit P1 [Source:HGNC Symbol;Acc:HGNC:10372]	protein_coding	56629.1	0.370803	0.0855189	0.335336	0.0885525	4.33592	1.45153e-05	0.00264214	46314.5	54437.3	47423.4	63222.4	63893.6	64483.5
MRPL41	ENSG00000182154	64975	mitochondrial ribosomal protein L41 [Source:HGNC Symbol;Acc:HGNC:14492]	protein_coding	1778.78	0.454547	0.157217	0.334132	0.179085	2.8912	0.00383774	0.0906817	1287.12	1779.36	1438.55	1916.17	2288.76	1962.72
HIVEP1	ENSG00000095951	3096	HIVEP zinc finger 1 [Source:HGNC Symbol;Acc:HGNC:4920]	protein_coding	958.172	0.473214	0.168211	0.333593	0.195941	2.81321	0.00490492	0.103616	803.846	810.447	792.673	987.682	1216.93	1137.45
	ENSG00000271254	102724250	neuroblastoma breakpoint family member 1 [Source:NCBI gene (formerly Entrezgene);Acc:102724250]	protein_coding	2848.09	0.421356	0.134557	0.333381	0.147467	3.13143	0.00173957	0.0597421	2604.36	2306.08	2397.59	3045.39	3818.5	2916.61
C3orf14	ENSG00000114405	57415	chromosome 3 open reading frame 14 [Source:HGNC Symbol;Acc:HGNC:25024]	protein_coding	1381.82	0.445889	0.152241	0.332863	0.17193	2.92884	0.00340225	0.0852123	1148.52	1202.84	1156.39	1380.39	1649.66	1753.15
PPP4R4	ENSG00000119698	57718	protein phosphatase 4 regulatory subunit 4 [Source:HGNC Symbol;Acc:HGNC:23788]	protein_coding	608.498	0.560468	0.215724	0.332436	0.287361	2.59808	0.00937461	0.147771	510.991	451.254	510.507	620.711	681.674	875.851
ZC3H15	ENSG00000065548	55854	zinc finger CCCH-type containing 15 [Source:HGNC Symbol;Acc:HGNC:29528]	protein_coding	7400.28	0.392225	0.110772	0.332078	0.117672	3.54084	0.000398859	0.0258639	7302.1	6267.76	5628.63	8072.33	8830.48	8300.35
ADRM1	ENSG00000130706	11047	adhesion regulating molecule 1 [Source:HGNC Symbol;Acc:HGNC:15759]	protein_coding	4359.37	0.435238	0.145945	0.330893	0.163086	2.98221	0.00286171	0.0781523	3292.51	4581.97	3242.46	4579.16	4703.51	5756.63
ATP6V0B	ENSG00000117410	533	ATPase H+ transporting V0 subunit b [Source:HGNC Symbol;Acc:HGNC:861]	protein_coding	2679.73	0.423624	0.137683	0.330624	0.151785	3.0768	0.00209235	0.0658834	2035.53	2709.04	2121.95	3094.8	2870.94	3246.14
PLEC	ENSG00000178209	5339	plectin [Source:HGNC Symbol;Acc:HGNC:9069]	protein_coding	5845.71	0.408117	0.125588	0.330413	0.136003	3.24965	0.00115546	0.0476434	4436.22	5093.59	5543.82	7426.4	5654.12	6920.09
KCTD6	ENSG00000168301	200845	potassium channel tetramerization domain containing 6 [Source:HGNC Symbol;Acc:HGNC:22235]	protein_coding	717.614	0.498565	0.185359	0.329748	0.225088	2.68973	0.00715106	0.127395	631.507	578.028	574.117	766.367	892.824	862.844
CHPT1	ENSG00000111666	56994	choline phosphotransferase 1 [Source:HGNC Symbol;Acc:HGNC:17852]	protein_coding	3473.18	0.392781	0.114774	0.328393	0.122503	3.42222	0.000621118	0.033538	3085.23	2677.34	3247.35	3828.23	4046.6	3954.34
ATP6V0E1	ENSG00000113732	8992	ATPase H+ transporting V0 subunit e1 [Source:HGNC Symbol;Acc:HGNC:863]	protein_coding	2679.8	0.400561	0.121224	0.328369	0.130566	3.3043	0.00095215	0.0420164	2248.84	2204.96	2474.25	3035.1	2821.84	3293.84
TMCO1	ENSG00000143183	54499	transmembrane and coiled-coil domains 1 [Source:HGNC Symbol;Acc:HGNC:18188]	protein_coding	5296.34	0.375503	0.100196	0.325838	0.105294	3.74767	0.000178483	0.0151775	4767.64	4686.1	4376.01	5575.07	6181.55	6191.66
SNX29	ENSG00000048471	92017	sorting nexin 29 [Source:HGNC Symbol;Acc:HGNC:30542]	protein_coding	932.297	0.456101	0.162633	0.324907	0.187817	2.80448	0.00503974	0.10516	783.358	769.698	804.09	1046.36	1042.71	1147.57
DUSP14	ENSG00000276023	11072	dual specificity phosphatase 14 [Source:HGNC Symbol;Acc:HGNC:17007]	protein_coding	1306.32	0.446978	0.156533	0.324888	0.178468	2.85549	0.00429706	0.0959475	1247.35	1094.18	972.084	1422.59	1503.25	1598.5
ZIC2	ENSG00000043355	7546	Zic family member 2 [Source:HGNC Symbol;Acc:HGNC:12873]	protein_coding	4908.64	0.400851	0.124117	0.324729	0.134208	3.22963	0.00123953	0.0493067	3862.56	4701.2	4124.83	5320.82	5013.72	6428.69
TTK	ENSG00000112742	7272	TTK protein kinase [Source:HGNC Symbol;Acc:HGNC:12401]	protein_coding	2805.87	0.405764	0.128422	0.324278	0.139723	3.15963	0.00157972	0.056354	2668.24	2076.68	2497.08	3342.37	3212.86	3038.02
MYH14	ENSG00000105357	79784	myosin heavy chain 14 [Source:HGNC Symbol;Acc:HGNC:23212]	protein_coding	2813.02	0.42007	0.139715	0.323861	0.154761	3.00662	0.00264168	0.0750245	2416.36	2280.42	2516.65	2797.83	3006.49	3860.39
VAV1	ENSG00000141968	7409	vav guanine nucleotide exchange factor 1 [Source:HGNC Symbol;Acc:HGNC:12657]	protein_coding	475.11	0.597987	0.234821	0.323477	0.340781	2.54656	0.010879	0.160629	394.089	318.444	422.433	655.195	543.08	517.417
ZNF678	ENSG00000181450	339500	zinc finger protein 678 [Source:HGNC Symbol;Acc:HGNC:28652]	protein_coding	2057.03	0.437923	0.153235	0.323235	0.173777	2.85786	0.00426515	0.0957991	2001.78	1491.1	1743.55	2146.75	2233.15	2725.83
UFD1	ENSG00000070010	7353	ubiquitin recognition factor in ER associated degradation 1 [Source:HGNC Symbol;Acc:HGNC:12520]	protein_coding	4020.5	0.383686	0.111131	0.322231	0.118267	3.45255	0.000555317	0.0311702	3247.92	3843.96	3374.57	4309.46	4625.3	4721.79
MED8	ENSG00000159479	112950	mediator complex subunit 8 [Source:HGNC Symbol;Acc:HGNC:19971]	protein_coding	1489.98	0.476692	0.176073	0.322126	0.209751	2.70735	0.00678232	0.123959	1111.16	1519.78	1105.83	1451.93	1826.05	1925.14
SLU7	ENSG00000164609	10569	SLU7 homolog, splicing factor [Source:HGNC Symbol;Acc:HGNC:16939]	protein_coding	3064.18	0.396836	0.119805	0.321668	0.128852	3.31235	0.000925162	0.0416279	2700.78	2334.75	2901.57	3457.14	3558.26	3432.59
CEBPB	ENSG00000172216	1051	CCAAT enhancer binding protein beta [Source:HGNC Symbol;Acc:HGNC:1834]	protein_coding	775.374	0.53097	0.205714	0.321049	0.266625	2.58111	0.00984829	0.151852	507.375	733.477	662.192	790.042	961.903	997.256
SPSB3	ENSG00000162032	90864	splA/ryanodine receptor domain and SOCS box containing 3 [Source:HGNC Symbol;Acc:HGNC:30629]	protein_coding	763.659	0.49708	0.187842	0.32072	0.230528	2.64626	0.00813865	0.137265	654.405	626.323	619.785	1028.86	804.193	848.391
CPEB4	ENSG00000113742	80315	cytoplasmic polyadenylation element binding protein 4 [Source:HGNC Symbol;Acc:HGNC:21747]	protein_coding	1049.61	0.446963	0.160204	0.320716	0.18424	2.78995	0.00527159	0.107715	962.928	842.14	859.544	1295.98	1163.49	1173.58
PPIH	ENSG00000171960	10465	peptidylprolyl isomerase H [Source:HGNC Symbol;Acc:HGNC:14651]	protein_coding	2548.34	0.385832	0.114421	0.320402	0.122278	3.37203	0.000746169	0.0373624	2096.99	2303.06	2229.6	2945.03	2826.19	2889.15
COPRS	ENSG00000172301	55352	coordinator of PRMT5 and differentiation stimulator [Source:HGNC Symbol;Acc:HGNC:28848]	protein_coding	2038.99	0.415066	0.138114	0.320017	0.152622	3.00524	0.00265373	0.075071	1657.1	1918.21	1668.53	2090.14	2575.94	2324.04
PSMB3	ENSG00000277791	5691	proteasome 20S subunit beta 3 [Source:HGNC Symbol;Acc:HGNC:9540]	protein_coding	6185.62	0.36913	0.101997	0.31846	0.10741	3.61905	0.00029569	0.0209954	5541.35	5799.9	4853.9	7200.97	6874.09	6843.49
RPS28	ENSG00000233927	6234	ribosomal protein S28 [Source:HGNC Symbol;Acc:HGNC:10418]	protein_coding	16079.7	0.370079	0.103098	0.317371	0.108773	3.58959	0.000331202	0.022832	12110.7	15531.3	14449.2	17742.2	19148.1	17496.8
GBA	ENSG00000177628	2629	glucosylceramidase beta [Source:HGNC Symbol;Acc:HGNC:4177]	protein_coding	2006.99	0.412689	0.138627	0.31609	0.153565	2.97698	0.00291105	0.079347	1743.88	1655.61	1761.5	2097.34	2140.17	2643.45
PCDH10	ENSG00000138650	57575	protocadherin 10 [Source:HGNC Symbol;Acc:HGNC:13404]	protein_coding	5261.35	0.358825	0.0947893	0.315967	0.0991301	3.7855	0.000153397	0.0134469	4803.79	4462.74	4561.95	5795.36	5891.33	6052.91
NBPF9	ENSG00000269713	400818	NBPF member 9 [Source:HGNC Symbol;Acc:HGNC:31991]	protein_coding	4624.94	0.376161	0.110019	0.315059	0.116986	3.41907	0.000628346	0.0336723	3892.69	4228.81	3960.1	5211.19	5737.97	4718.9
ABHD4	ENSG00000100439	63874	abhydrolase domain containing 4, N-acyl phospholipase B [Source:HGNC Symbol;Acc:HGNC:20154]	protein_coding	634.29	0.654628	0.259254	0.313283	0.442724	2.52504	0.0115684	0.164283	382.038	430.125	665.454	645.416	691.232	991.475
C5orf22	ENSG00000082213	55322	chromosome 5 open reading frame 22 [Source:HGNC Symbol;Acc:HGNC:25639]	protein_coding	1895.44	0.408583	0.137942	0.312543	0.152516	2.96199	0.00305661	0.0815918	1625.77	1734.08	1529.89	2326.89	2249.65	1906.35
LRRC8A	ENSG00000136802	56262	leucine rich repeat containing 8 VRAC subunit A [Source:HGNC Symbol;Acc:HGNC:19027]	protein_coding	1934.61	0.452567	0.167841	0.312477	0.196854	2.6964	0.00700924	0.125839	1539	1501.67	1856.09	1998.52	1918.59	2793.76
ELOB	ENSG00000103363	6923	elongin B [Source:HGNC Symbol;Acc:HGNC:11619]	protein_coding	5457.71	0.37392	0.111511	0.311434	0.118861	3.35323	0.000798751	0.0379367	4371.14	5458.82	4434.73	6227.18	6166.78	6087.6
SRRT	ENSG00000087087	51593	serrate, RNA effector molecule [Source:HGNC Symbol;Acc:HGNC:24101]	protein_coding	11373.1	0.374762	0.112795	0.310937	0.120404	3.32252	0.000892076	0.0406038	9993.24	11254.2	8460.07	11942.2	12696.3	13892.2
POLE4	ENSG00000115350	56655	DNA polymerase epsilon 4, accessory subunit [Source:HGNC Symbol;Acc:HGNC:18755]	protein_coding	977.506	0.449201	0.165575	0.309114	0.193276	2.71297	0.00666838	0.123144	790.589	902.509	786.149	1184.81	1046.19	1154.79
TRIM26	ENSG00000234127	7726	tripartite motif containing 26 [Source:HGNC Symbol;Acc:HGNC:12962]	protein_coding	1957.08	0.405529	0.137526	0.309098	0.152245	2.94875	0.0031906	0.0828109	1529.36	1750.69	1769.65	2036.1	2191	2465.68
MYDGF	ENSG00000074842	56005	myeloid derived growth factor [Source:HGNC Symbol;Acc:HGNC:16948]	protein_coding	3936.67	0.400343	0.134535	0.30839	0.148189	2.97577	0.00292257	0.0793564	3011.71	3960.17	3206.57	4136.53	4188.67	5116.36
PLIN2	ENSG00000147872	123	perilipin 2 [Source:HGNC Symbol;Acc:HGNC:248]	protein_coding	3104.25	0.376803	0.117041	0.308187	0.125612	3.21939	0.00128462	0.0502588	2533.26	2952.02	2616.15	3389.2	3390.12	3744.77
TTC38	ENSG00000075234	55020	tetratricopeptide repeat domain 38 [Source:HGNC Symbol;Acc:HGNC:26082]	protein_coding	2352.92	0.440606	0.162086	0.306683	0.18796	2.71835	0.0065608	0.121632	1835.47	2289.47	1860.99	2877.61	2111.93	3142.08
CLK3	ENSG00000179335	1198	CDC like kinase 3 [Source:HGNC Symbol;Acc:HGNC:2071]	protein_coding	2020.05	0.457963	0.173196	0.306553	0.20595	2.64418	0.0081889	0.137557	1399.2	1744.65	1960.48	2357.77	1862.98	2795.21
TTC17	ENSG00000052841	55761	tetratricopeptide repeat domain 17 [Source:HGNC Symbol;Acc:HGNC:25596]	protein_coding	3788.38	0.366399	0.108129	0.306372	0.114757	3.38852	0.000702697	0.0364109	3528.73	3039.55	3361.52	4391.81	4262.09	4146.56
C1orf43	ENSG00000143612	25912	chromosome 1 open reading frame 43 [Source:HGNC Symbol;Acc:HGNC:29876]	protein_coding	13239.5	0.36288	0.105441	0.305655	0.111641	3.44155	0.000578387	0.031963	10242.7	12850.9	11653.6	14668.5	13809.4	16211.9
HEXIM1	ENSG00000186834	10614	HEXIM P-TEFb complex subunit 1 [Source:HGNC Symbol;Acc:HGNC:24953]	protein_coding	3183.33	0.427987	0.153758	0.30508	0.175402	2.78352	0.00537728	0.108934	2272.94	3148.22	2720.53	2986.72	3732.48	4239.06
RPS29	ENSG00000213741	6235	ribosomal protein S29 [Source:HGNC Symbol;Acc:HGNC:10419]	protein_coding	10451.8	0.358171	0.102824	0.303786	0.108554	3.48334	0.000495194	0.029419	8058.95	10300.4	9125.52	11549.5	11748.3	11928.1
NPM3	ENSG00000107833	10360	nucleophosmin/nucleoplasmin 3 [Source:HGNC Symbol;Acc:HGNC:7931]	protein_coding	2643.07	0.393279	0.131115	0.303563	0.143724	2.99949	0.0027043	0.0753015	2116.27	2568.68	2167.62	2995.98	2731.91	3277.94
TMX2	ENSG00000213593	51075	thioredoxin related transmembrane protein 2 [Source:HGNC Symbol;Acc:HGNC:30739]	protein_coding	4348.25	0.39275	0.13197	0.303156	0.144876	2.97606	0.00291978	0.0793564	3550.42	4479.34	3247.35	4922.45	4537.98	5351.94
KBTBD4	ENSG00000123444	55709	kelch repeat and BTB domain containing 4 [Source:HGNC Symbol;Acc:HGNC:23761]	protein_coding	897.999	0.46249	0.174728	0.303117	0.208697	2.64691	0.00812299	0.137265	672.483	799.882	795.935	1026.8	1127.43	965.46
CLASRP	ENSG00000104859	11129	CLK4 associating serine/arginine rich protein [Source:HGNC Symbol;Acc:HGNC:17731]	protein_coding	2007.03	0.412557	0.146314	0.301595	0.164546	2.81967	0.00480736	0.102353	1600.46	2031.4	1536.42	2436.52	2315.69	2121.7
CFAP20	ENSG00000070761	29105	cilia and flagella associated protein 20 [Source:HGNC Symbol;Acc:HGNC:29523]	protein_coding	2241.92	0.419472	0.152231	0.301551	0.173225	2.75549	0.00586039	0.113962	1672.77	2345.32	1735.4	2459.68	2441.69	2796.65
NDUFA6	ENSG00000184983	4700	NADH:ubiquinone oxidoreductase subunit A6 [Source:HGNC Symbol;Acc:HGNC:7690]	protein_coding	2918.86	0.379928	0.124146	0.300137	0.134716	3.06033	0.00221096	0.0684049	2432.03	2884.1	2294.84	3429.86	3240.67	3231.69
TMEM18	ENSG00000151353	129787	transmembrane protein 18 [Source:HGNC Symbol;Acc:HGNC:25257]	protein_coding	2228.53	0.388752	0.131274	0.299903	0.14404	2.96137	0.00306269	0.081601	1771.59	2091.77	1924.6	2397.41	2406.5	2779.31
BAZ1A	ENSG00000198604	11177	bromodomain adjacent to zinc finger domain 1A [Source:HGNC Symbol;Acc:HGNC:960]	protein_coding	8941.06	0.36431	0.112591	0.298607	0.120301	3.2357	0.00121344	0.0489549	8581.99	6578.66	8295.34	10300.9	10467.5	9421.9
PSMB6	ENSG00000142507	5694	proteasome 20S subunit beta 6 [Source:HGNC Symbol;Acc:HGNC:9543]	protein_coding	4080.48	0.37862	0.125048	0.296962	0.135948	3.0278	0.00246344	0.0724292	3347.95	4053.74	3239.19	4181.82	4572.73	5087.45
NXF1	ENSG00000162231	10482	nuclear RNA export factor 1 [Source:HGNC Symbol;Acc:HGNC:8071]	protein_coding	3519.75	0.384652	0.129767	0.296687	0.142059	2.96417	0.00303505	0.0813222	2735.73	3626.64	2798.82	3838.52	4154.35	3964.46
MBD6	ENSG00000166987	114785	methyl-CpG binding domain protein 6 [Source:HGNC Symbol;Acc:HGNC:20445]	protein_coding	794.8	0.480296	0.187541	0.295943	0.232199	2.56102	0.0104366	0.156308	562.813	686.692	743.742	903.788	985.799	885.968
IKZF5	ENSG00000095574	64376	IKAROS family zinc finger 5 [Source:HGNC Symbol;Acc:HGNC:14283]	protein_coding	1815.52	0.449989	0.173619	0.294812	0.207021	2.59181	0.00954716	0.149152	1974.06	1249.63	1378.21	1972.27	2270.94	2047.99
FAM13B	ENSG00000031003	51306	family with sequence similarity 13 member B [Source:HGNC Symbol;Acc:HGNC:1335]	protein_coding	1931.34	0.47082	0.183274	0.294405	0.224244	2.56895	0.0102008	0.154932	1883.67	1322.07	1652.22	1873.46	2863.55	1993.07
JAGN1	ENSG00000171135	84522	jagunal homolog 1 [Source:HGNC Symbol;Acc:HGNC:26926]	protein_coding	2232.09	0.438005	0.165664	0.294372	0.194112	2.64394	0.00819471	0.137557	1754.72	2244.2	1686.47	2855.99	2024.17	2827.01
ETV3	ENSG00000117036	2117	ETS variant transcription factor 3 [Source:HGNC Symbol;Acc:HGNC:3492]	protein_coding	2919.49	0.397722	0.140672	0.293721	0.156786	2.8273	0.0046942	0.100395	2213.89	2505.29	2846.12	3395.38	3722.05	2834.23
HS6ST2	ENSG00000171004	90161	heparan sulfate 6-O-sulfotransferase 2 [Source:HGNC Symbol;Acc:HGNC:19133]	protein_coding	2575.75	0.393246	0.137815	0.293375	0.152854	2.85343	0.00432502	0.0961184	2645.34	1999.71	2032.24	3016.57	2794.91	2965.75
DOHH	ENSG00000129932	83475	deoxyhypusine hydroxylase [Source:HGNC Symbol;Acc:HGNC:28662]	protein_coding	802.515	0.513928	0.204628	0.293102	0.267844	2.51153	0.012021	0.16663	523.042	811.956	649.144	1003.64	871.969	955.343
HSPA13	ENSG00000155304	6782	heat shock protein family A (Hsp70) member 13 [Source:HGNC Symbol;Acc:HGNC:11375]	protein_coding	3431.57	0.391736	0.13716	0.292674	0.151987	2.85605	0.00428942	0.0959275	3367.23	2428.32	3108.71	3564.2	4218.65	3902.31
H2AX	ENSG00000188486	3014	H2A.X variant histone [Source:HGNC Symbol;Acc:HGNC:4739]	protein_coding	4134.4	0.363615	0.116774	0.292144	0.125508	3.11383	0.00184673	0.0619402	3513.06	4061.29	3276.71	4647.61	4947.24	4360.47
ARSB	ENSG00000113273	411	arylsulfatase B [Source:HGNC Symbol;Acc:HGNC:714]	protein_coding	572.002	0.591232	0.237934	0.291854	0.360645	2.48486	0.0129603	0.17218	536.299	451.254	380.026	806.512	539.604	718.314
KLF10	ENSG00000155090	7071	Kruppel like factor 10 [Source:HGNC Symbol;Acc:HGNC:11810]	protein_coding	2355	0.393576	0.140354	0.290916	0.156386	2.80416	0.00504477	0.10516	1736.64	2159.68	2210.02	2442.7	2622.43	2958.53
NPIPA3	ENSG00000224712	642778	nuclear pore complex interacting protein family member A3 [Source:HGNC Symbol;Acc:HGNC:41978]	protein_coding	549.432	0.583531	0.234875	0.29074	0.350984	2.48443	0.0129758	0.17218	355.524	467.856	495.828	703.575	535.26	738.548
NRSN2	ENSG00000125841	80023	neurensin 2 [Source:HGNC Symbol;Acc:HGNC:16229]	protein_coding	2078.92	0.378953	0.129734	0.289901	0.142129	2.921	0.00348906	0.0862596	1659.51	1954.43	1807.16	2310.94	2235.32	2506.15
CBX6	ENSG00000183741	23466	chromobox 6 [Source:HGNC Symbol;Acc:HGNC:1556]	protein_coding	9662.54	0.335004	0.0929898	0.289157	0.0972371	3.60259	0.000315066	0.0220031	8390.37	9115.64	8127.34	10860.4	10150.4	11331.1
SCFD1	ENSG00000092108	23256	sec1 family domain containing 1 [Source:HGNC Symbol;Acc:HGNC:20726]	protein_coding	4146.85	0.365652	0.120237	0.289038	0.12986	3.0411	0.00235714	0.0711745	4063.82	3302.16	3505.05	4289.39	5110.17	4610.5
MRPL57	ENSG00000173141	78988	mitochondrial ribosomal protein L57 [Source:HGNC Symbol;Acc:HGNC:14514]	protein_coding	1979.99	0.369394	0.124921	0.28882	0.135812	2.95701	0.00310636	0.0823013	1642.64	1815.58	1725.61	2138.52	2287.02	2270.56
MED30	ENSG00000164758	90390	mediator complex subunit 30 [Source:HGNC Symbol;Acc:HGNC:23032]	protein_coding	502.921	0.570859	0.230518	0.288651	0.335967	2.47642	0.0132709	0.173536	457.963	401.45	355.561	651.077	649.958	501.519
ING3	ENSG00000071243	54556	inhibitor of growth family member 3 [Source:HGNC Symbol;Acc:HGNC:14587]	protein_coding	1174.9	0.464463	0.182385	0.287654	0.223005	2.54661	0.0108773	0.160629	1094.29	804.41	1061.79	1140.54	1482.83	1465.53
VPS37B	ENSG00000139722	79720	VPS37B subunit of ESCRT-I [Source:HGNC Symbol;Acc:HGNC:25754]	protein_coding	1787.19	0.416636	0.156116	0.287561	0.17938	2.66875	0.00761332	0.13121	1373.89	1488.08	1730.51	2244.54	1715.26	2170.84
RPL37A	ENSG00000197756	6168	ribosomal protein L37a [Source:HGNC Symbol;Acc:HGNC:10348]	protein_coding	32723.5	0.331544	0.0924265	0.287494	0.0965702	3.58711	0.000334369	0.022939	25550.7	31516.9	29875.3	35882.8	36819.1	36696.1
ZHX1	ENSG00000165156	11244	zinc fingers and homeoboxes 1 [Source:HGNC Symbol;Acc:HGNC:12871]	protein_coding	2669.2	0.404016	0.148024	0.287483	0.167311	2.7294	0.00634501	0.119503	2762.24	1872.93	2254.06	2942.46	2902.65	3280.83
PPIB	ENSG00000166794	5479	peptidylprolyl isomerase B [Source:HGNC Symbol;Acc:HGNC:9255]	protein_coding	13153.6	0.335253	0.0938234	0.287284	0.098231	3.57324	0.000352594	0.0237307	11293.6	12414.8	11182.2	14111.1	13927.6	15992.2
CSPP1	ENSG00000104218	79848	centrosome and spindle pole associated protein 1 [Source:HGNC Symbol;Acc:HGNC:26193]	protein_coding	2431.69	0.392624	0.140259	0.285476	0.156315	2.79928	0.00512171	0.105902	2406.72	1838.22	2064.86	2966.13	2851.39	2462.79
CBLL1	ENSG00000105879	79872	Cbl proto-oncogene like 1 [Source:HGNC Symbol;Acc:HGNC:21225]	protein_coding	2117.79	0.365827	0.123279	0.284996	0.133721	2.96747	0.0030026	0.0807573	1976.47	1743.14	1831.63	2455.05	2333.07	2367.4
YAF2	ENSG00000015153	10138	YY1 associated factor 2 [Source:HGNC Symbol;Acc:HGNC:17363]	protein_coding	833.429	0.543723	0.219794	0.284771	0.30556	2.47379	0.013369	0.174274	915.926	535.77	580.641	943.933	1014.04	1010.26
PLCB4	ENSG00000101333	5332	phospholipase C beta 4 [Source:HGNC Symbol;Acc:HGNC:9059]	protein_coding	554.597	0.525281	0.211807	0.284706	0.285162	2.47999	0.0131385	0.172472	424.219	427.107	513.769	602.182	714.259	646.049
SMTN	ENSG00000183963	6525	smoothelin [Source:HGNC Symbol;Acc:HGNC:11126]	protein_coding	2169.94	0.365534	0.124006	0.284569	0.134655	2.94771	0.00320141	0.0828109	2041.55	1877.46	1769.65	2533.8	2405.19	2391.97
TVP23B	ENSG00000171928	51030	trans-golgi network vesicle protein 23 homolog B [Source:HGNC Symbol;Acc:HGNC:20399]	protein_coding	2064.41	0.374031	0.129664	0.283247	0.142007	2.88461	0.00391893	0.0914253	1821.01	1737.1	1839.78	2286.75	2564.21	2137.6
NFRKB	ENSG00000170322	4798	nuclear factor related to kappaB binding protein [Source:HGNC Symbol;Acc:HGNC:7802]	protein_coding	3448.95	0.347867	0.110789	0.282	0.118207	3.13991	0.00169001	0.0585363	2909.27	3256.88	2942.35	4069.1	3862.39	3653.72
FBXW7	ENSG00000109670	55294	F-box and WD repeat domain containing 7 [Source:HGNC Symbol;Acc:HGNC:16712]	protein_coding	1819.84	0.402149	0.149671	0.281739	0.169765	2.68689	0.00721208	0.127676	1506.46	1394.51	1805.53	1970.73	2310.91	1930.92
PML	ENSG00000140464	5371	PML nuclear body scaffold [Source:HGNC Symbol;Acc:HGNC:9113]	protein_coding	1499.22	0.471738	0.188462	0.280151	0.234782	2.50309	0.0123113	0.167774	1105.14	1270.76	1392.89	2112.78	1282.54	1831.19
PCNX2	ENSG00000135749	80003	pecanex 2 [Source:HGNC Symbol;Acc:HGNC:8736]	protein_coding	1457.04	0.446631	0.175941	0.279714	0.211565	2.53852	0.0111322	0.162643	1241.32	1079.09	1383.1	2019.63	1656.18	1362.92
TIMM10	ENSG00000134809	26519	translocase of inner mitochondrial membrane 10 [Source:HGNC Symbol;Acc:HGNC:11814]	protein_coding	1438.77	0.391731	0.144856	0.27825	0.162937	2.70428	0.00684527	0.124628	1193.11	1308.49	1229.78	1572.36	1528.01	1800.84
ATG5	ENSG00000057663	9474	autophagy related 5 [Source:HGNC Symbol;Acc:HGNC:589]	protein_coding	1237.01	0.449186	0.17771	0.27797	0.214906	2.52764	0.0114833	0.163746	1095.5	1056.45	981.871	1146.2	1420.7	1721.35
DIS3	ENSG00000083520	22894	DIS3 homolog, exosome endoribonuclease and 3'-5' exoribonuclease [Source:HGNC Symbol;Acc:HGNC:20604]	protein_coding	7283.19	0.358249	0.122049	0.277269	0.132216	2.93528	0.00333242	0.084206	7513.01	5431.65	6204.38	7763.52	8850.47	7936.14
MT-ND3	ENSG00000198840	4537	mitochondrially encoded NADH:ubiquinone oxidoreductase core subunit 3 [Source:HGNC Symbol;Acc:HGNC:7458]	protein_coding	30765.5	0.35646	0.120802	0.276903	0.130686	2.95077	0.0031698	0.0826513	28039.4	26698	26203.9	30470.9	30248.3	42932.6
SEM1	ENSG00000127922	7979	SEM1 26S proteasome complex subunit [Source:HGNC Symbol;Acc:HGNC:10845]	protein_coding	4819.01	0.339143	0.107318	0.276865	0.114048	3.16017	0.00157679	0.056354	4297.62	3863.58	4602.72	5100.02	5435.15	5614.99
ZDHHC20	ENSG00000180776	253832	zinc finger DHHC-type palmitoyltransferase 20 [Source:HGNC Symbol;Acc:HGNC:20749]	protein_coding	3872.67	0.36102	0.124909	0.276562	0.135899	2.89026	0.00384929	0.0907628	3916.79	2947.49	3302.8	4243.58	4204.74	4620.62
NDUFA4	ENSG00000189043	4697	NDUFA4 mitochondrial complex associated [Source:HGNC Symbol;Acc:HGNC:7687]	protein_coding	6640.7	0.339291	0.108649	0.275721	0.115606	3.12282	0.00179128	0.0608563	6106.58	6236.06	5250.23	7368.75	8068	6814.59
PSMC4	ENSG00000013275	5704	proteasome 26S subunit, ATPase 4 [Source:HGNC Symbol;Acc:HGNC:9551]	protein_coding	3975.34	0.348699	0.116285	0.275213	0.125	2.99867	0.00271165	0.0753584	3568.5	3762.47	3156.01	4455.12	4091.35	4818.63
NUDCD1	ENSG00000120526	84955	NudC domain containing 1 [Source:HGNC Symbol;Acc:HGNC:24306]	protein_coding	1768.43	0.42033	0.165494	0.274297	0.193971	2.53986	0.0110897	0.162188	1696.87	1575.62	1265.67	1798.31	2408.23	1865.88
SCAPER	ENSG00000140386	49855	S-phase cyclin A associated protein in the ER [Source:HGNC Symbol;Acc:HGNC:13081]	protein_coding	1334.8	0.403127	0.15389	0.274195	0.176021	2.61958	0.00880384	0.143375	1235.3	985.515	1228.15	1527.07	1565.81	1466.98
DCLRE1A	ENSG00000198924	9937	DNA cross-link repair 1A [Source:HGNC Symbol;Acc:HGNC:17660]	protein_coding	1805.7	0.413674	0.16101	0.273103	0.187037	2.56924	0.0101921	0.154932	1807.75	1311.51	1521.74	1817.87	2013.74	2361.62
DOK4	ENSG00000125170	55715	docking protein 4 [Source:HGNC Symbol;Acc:HGNC:19868]	protein_coding	529.302	0.529536	0.216335	0.272773	0.296929	2.44776	0.0143746	0.180249	432.655	437.672	428.957	701.002	535.26	640.268
NDUFB1	ENSG00000183648	4707	NADH:ubiquinone oxidoreductase subunit B1 [Source:HGNC Symbol;Acc:HGNC:7695]	protein_coding	2311.68	0.379958	0.140735	0.271602	0.157087	2.69982	0.00693773	0.125196	1751.11	2330.22	1947.43	2825.11	2446.47	2569.74
H1-0	ENSG00000189060	3005	H1.0 linker histone [Source:HGNC Symbol;Acc:HGNC:4714]	protein_coding	10506.6	0.317765	0.0918395	0.271293	0.0959413	3.46	0.000540177	0.0308319	8525.35	9897.41	9642.56	11497	11807.9	11669.3
MRPS11	ENSG00000181991	64963	mitochondrial ribosomal protein S11 [Source:HGNC Symbol;Acc:HGNC:14050]	protein_coding	2679.54	0.359243	0.126893	0.270965	0.138473	2.83106	0.00463938	0.0999754	2071.68	2612.45	2360.08	2852.9	3119.02	3061.14
RPS19	ENSG00000105372	6223	ribosomal protein S19 [Source:HGNC Symbol;Acc:HGNC:10402]	protein_coding	40484.4	0.307883	0.0902695	0.269214	0.0939693	3.41071	0.000647932	0.0344617	33823	39890	34827	42479.6	44645.5	47241
XPC	ENSG00000154767	7508	XPC complex subunit, DNA damage recognition and repair factor [Source:HGNC Symbol;Acc:HGNC:12816]	protein_coding	4011.63	0.350854	0.122151	0.268764	0.132344	2.87229	0.00407503	0.0927642	3187.66	3585.89	3810.05	4198.29	5084.97	4202.93
ZNF850	ENSG00000267041	342892	zinc finger protein 850 [Source:HGNC Symbol;Acc:HGNC:27994]	protein_coding	524.222	0.573153	0.234715	0.268724	0.351635	2.44192	0.0146095	0.18121	342.267	433.144	489.304	527.038	674.288	679.291
RPS16	ENSG00000105193	6217	ribosomal protein S16 [Source:HGNC Symbol;Acc:HGNC:10396]	protein_coding	31105.2	0.311747	0.0939297	0.268663	0.0982492	3.31894	0.000903596	0.0409967	27221.1	30913.2	25137.2	35957	32859.8	34542.6
NPIPA9	ENSG00000233024		nuclear pore complex interacting protein family, member A9 [Source:HGNC Symbol;Acc:HGNC:41984]	protein_coding	3057.9	0.341793	0.116048	0.267677	0.124622	2.94527	0.00322671	0.0830117	2663.42	2725.64	2699.33	3458.17	3095.12	3705.75
SIK3	ENSG00000160584	23387	SIK family kinase 3 [Source:HGNC Symbol;Acc:HGNC:29165]	protein_coding	1829.65	0.372463	0.138315	0.267409	0.153713	2.69287	0.00708403	0.126496	1753.52	1601.27	1427.14	1924.41	2152.77	2118.81
HAUS8	ENSG00000131351	93323	HAUS augmin like complex subunit 8 [Source:HGNC Symbol;Acc:HGNC:30532]	protein_coding	1251.88	0.417323	0.164719	0.265687	0.192904	2.53355	0.0112913	0.163746	921.952	1051.92	1244.46	1343.33	1533.22	1416.39
NECAB3	ENSG00000125967	63941	N-terminal EF-hand calcium binding protein 3 [Source:HGNC Symbol;Acc:HGNC:15851]	protein_coding	969.312	0.431603	0.172856	0.264653	0.206259	2.49689	0.0125288	0.169525	709.843	897.981	870.962	1123.56	1174.36	1039.17
GET3	ENSG00000198356	439	guided entry of tail-anchored proteins factor 3, ATPase [Source:HGNC Symbol;Acc:HGNC:752]	protein_coding	1998.91	0.41903	0.168929	0.264575	0.199622	2.48051	0.0131196	0.172472	1763.16	1916.7	1446.71	1898.67	2152.77	2815.44
TMBIM6	ENSG00000139644	7009	transmembrane BAX inhibitor motif containing 6 [Source:HGNC Symbol;Acc:HGNC:11723]	protein_coding	22685.5	0.298235	0.078322	0.264229	0.0808102	3.80781	0.000140203	0.0126015	20628.8	20588.7	19825	24971.5	24177.5	25921.4
SLC7A5	ENSG00000103257	8140	solute carrier family 7 member 5 [Source:HGNC Symbol;Acc:HGNC:11063]	protein_coding	8684.24	0.32557	0.106424	0.263787	0.112912	3.05917	0.00221953	0.0685209	7185.2	8125.6	7809.3	8893.77	9155.03	10936.6
TMED3	ENSG00000166557	23423	transmembrane p24 trafficking protein 3 [Source:HGNC Symbol;Acc:HGNC:28889]	protein_coding	4532.83	0.327932	0.107561	0.263692	0.114301	3.0488	0.00229757	0.0700167	4089.13	4345.02	3622.48	4978.04	4938.99	5223.31
TIPARP	ENSG00000163659	25976	TCDD inducible poly(ADP-ribose) polymerase [Source:HGNC Symbol;Acc:HGNC:23696]	protein_coding	1430.77	0.420608	0.168079	0.263654	0.198181	2.50244	0.0123341	0.167774	1322.07	1003.63	1345.59	1861.62	1480.65	1571.04
HECTD2	ENSG00000165338	143279	HECT domain E3 ubiquitin protein ligase 2 [Source:HGNC Symbol;Acc:HGNC:26736]	protein_coding	951.102	0.437588	0.176964	0.26364	0.213298	2.47275	0.0134076	0.174356	772.512	706.311	945.988	1047.39	1141.77	1092.65
MYNN	ENSG00000085274	55892	myoneurin [Source:HGNC Symbol;Acc:HGNC:14955]	protein_coding	1402.55	0.409263	0.161129	0.263544	0.187048	2.53997	0.0110861	0.162188	1263.01	1011.17	1342.32	1554.86	1759.58	1484.32
NDUFC2	ENSG00000151366	4718	NADH:ubiquinone oxidoreductase subunit C2 [Source:HGNC Symbol;Acc:HGNC:7706]	protein_coding	1356.45	0.417038	0.165331	0.26345	0.193823	2.52244	0.0116543	0.165018	1166.6	1020.23	1298.29	1745.81	1338.15	1569.59
DDRGK1	ENSG00000198171	65992	DDRGK domain containing 1 [Source:HGNC Symbol;Acc:HGNC:16110]	protein_coding	3371.63	0.344493	0.121387	0.262489	0.131358	2.83798	0.00454	0.0991791	2551.34	3199.53	3164.17	3686.18	3798.52	3830.04
HELQ	ENSG00000163312	113510	helicase, POLQ like [Source:HGNC Symbol;Acc:HGNC:18536]	protein_coding	727.275	0.447179	0.182125	0.262473	0.22235	2.45534	0.0140753	0.178155	668.867	590.102	587.165	872.392	832.868	812.258
CSNK1G3	ENSG00000151292	1456	casein kinase 1 gamma 3 [Source:HGNC Symbol;Acc:HGNC:2456]	protein_coding	2419.58	0.411364	0.163156	0.262019	0.190266	2.52129	0.0116925	0.165018	2260.89	1575.62	2395.96	2604.31	3135.53	2545.17
NUMBL	ENSG00000105245	9253	NUMB like endocytic adaptor protein [Source:HGNC Symbol;Acc:HGNC:8061]	protein_coding	2054.61	0.354957	0.129313	0.261777	0.141553	2.74494	0.00605222	0.115977	1890.91	1762.76	1753.34	2441.67	2088.47	2390.52
ZC3H3	ENSG00000014164	23144	zinc finger CCCH-type containing 3 [Source:HGNC Symbol;Acc:HGNC:28972]	protein_coding	1031.1	0.424458	0.170176	0.261721	0.201608	2.49423	0.012623	0.170075	885.797	774.226	983.502	1269.21	1195.65	1078.19
KCTD5	ENSG00000167977	54442	potassium channel tetramerization domain containing 5 [Source:HGNC Symbol;Acc:HGNC:21423]	protein_coding	3178.17	0.392164	0.152535	0.261714	0.173971	2.57098	0.010141	0.154686	2641.72	2950.51	2648.77	2850.84	3508.3	4468.86
RPS9	ENSG00000170889	6203	ribosomal protein S9 [Source:HGNC Symbol;Acc:HGNC:10442]	protein_coding	25674	0.29911	0.0845045	0.261518	0.0875872	3.53958	0.00040077	0.0258697	21492.9	24434.1	23137.6	27489.9	27933	29556.4
VSIG10	ENSG00000176834	54621	V-set and immunoglobulin domain containing 10 [Source:HGNC Symbol;Acc:HGNC:26078]	protein_coding	950.537	0.436047	0.177248	0.261357	0.213544	2.46009	0.0138901	0.177235	894.233	745.551	784.518	1247.08	1024.47	1007.37
MAGOH	ENSG00000162385	4116	mago homolog, exon junction complex subunit [Source:HGNC Symbol;Acc:HGNC:6815]	protein_coding	2636.87	0.346629	0.122802	0.260899	0.133174	2.82268	0.00476245	0.101549	2362.13	2284.95	2312.78	2740.19	2815.76	3305.4
SRR	ENSG00000167720	63826	serine racemase [Source:HGNC Symbol;Acc:HGNC:14398]	protein_coding	701.795	0.615142	0.25157	0.26058	0.415518	2.44521	0.0144769	0.180974	678.509	428.616	557.807	1033.49	928.45	583.901
MOSPD1	ENSG00000101928	56180	motile sperm domain containing 1 [Source:HGNC Symbol;Acc:HGNC:25235]	protein_coding	869.193	0.431587	0.175776	0.259366	0.21095	2.45532	0.0140757	0.178155	761.665	648.961	810.614	983.564	1049.23	961.124
SNRPE	ENSG00000182004	6635	small nuclear ribonucleoprotein polypeptide E [Source:HGNC Symbol;Acc:HGNC:11161]	protein_coding	8428.24	0.31099	0.0984698	0.258692	0.103537	3.15823	0.00158732	0.056354	6830.88	8278.03	7461.89	9194.86	9266.25	9537.53
LNP1	ENSG00000206535	348801	leukemia NUP98 fusion partner 1 [Source:HGNC Symbol;Acc:HGNC:28014]	protein_coding	598.035	0.503846	0.209137	0.258202	0.277923	2.40917	0.0159891	0.189683	541.12	537.28	404.492	703.575	692.101	709.642
BRPF3	ENSG00000096070	27154	bromodomain and PHD finger containing 3 [Source:HGNC Symbol;Acc:HGNC:14256]	protein_coding	1304.53	0.397135	0.157516	0.257674	0.181377	2.52123	0.0116945	0.165018	1076.21	1180.2	1118.88	1453.47	1306	1692.45
CSNK1G1	ENSG00000169118	53944	casein kinase 1 gamma 1 [Source:HGNC Symbol;Acc:HGNC:2454]	protein_coding	1286.87	0.423423	0.171198	0.257146	0.203005	2.47329	0.0133875	0.174274	1164.19	946.276	1190.64	1638.24	1551.91	1229.95
ZNF286A	ENSG00000187607	57335	zinc finger protein 286A [Source:HGNC Symbol;Acc:HGNC:13501]	protein_coding	1078.14	0.449538	0.185012	0.257101	0.227539	2.42978	0.015108	0.183689	965.338	716.876	1052	1117.38	1338.15	1279.09
STT3A	ENSG00000134910	3703	STT3 oligosaccharyltransferase complex catalytic subunit A [Source:HGNC Symbol;Acc:HGNC:6172]	protein_coding	12788	0.297854	0.0857902	0.256702	0.0890678	3.47189	0.000516816	0.0302029	10716.3	11860.9	11842.8	13819.3	14329.1	14159.6
COX6A1	ENSG00000111775	1337	cytochrome c oxidase subunit 6A1 [Source:HGNC Symbol;Acc:HGNC:2277]	protein_coding	5632.34	0.31296	0.101157	0.255369	0.106647	3.09379	0.00197617	0.063781	4794.15	5153.96	5124.65	6722.31	5804.44	6194.55
ZNF32	ENSG00000169740	7580	zinc finger protein 32 [Source:HGNC Symbol;Acc:HGNC:13095]	protein_coding	846.253	0.474225	0.197144	0.254583	0.251101	2.40547	0.0161516	0.190505	688.15	694.238	743.742	1206.42	818.53	926.437
TBX3	ENSG00000135111	6926	T-box transcription factor 3 [Source:HGNC Symbol;Acc:HGNC:11602]	protein_coding	3221.16	0.325263	0.112837	0.253803	0.120614	2.88259	0.00394425	0.0914253	2876.73	3030.5	2668.34	3602.8	3379.26	3769.34
NPIPA5	ENSG00000183793	100288332	nuclear pore complex interacting protein family member A5 [Source:HGNC Symbol;Acc:HGNC:41980]	protein_coding	1854.63	0.375084	0.147006	0.252668	0.165744	2.55149	0.0107263	0.159335	1452.23	1792.94	1596.76	1974.85	1927.72	2383.3
RHBDD2	ENSG00000005486	57414	rhomboid domain containing 2 [Source:HGNC Symbol;Acc:HGNC:23082]	protein_coding	1457.9	0.405393	0.163527	0.252367	0.190509	2.47906	0.0131728	0.172472	1244.94	1281.32	1233.05	1690.23	1352.49	1945.37
SEPHS2	ENSG00000179918	22928	selenophosphate synthetase 2 [Source:HGNC Symbol;Acc:HGNC:19686]	protein_coding	10039.8	0.303961	0.103876	0.251931	0.109769	2.92619	0.00343143	0.0855025	8903.77	9849.12	8199.11	10632.9	10448.4	12205.6
LCLAT1	ENSG00000172954	253558	lysocardiolipin acyltransferase 1 [Source:HGNC Symbol;Acc:HGNC:26756]	protein_coding	1942.89	0.377524	0.149097	0.251256	0.168544	2.53208	0.011339	0.163746	1647.46	1418.66	2004.52	2167.86	2158.42	2260.45
NDUFS4	ENSG00000164258	4724	NADH:ubiquinone oxidoreductase subunit S4 [Source:HGNC Symbol;Acc:HGNC:7711]	protein_coding	1658.08	0.3829	0.152242	0.250905	0.173102	2.51508	0.0119006	0.165849	1443.79	1471.48	1401.04	1551.26	2067.61	2013.3
SLC20A2	ENSG00000168575	6575	solute carrier family 20 member 2 [Source:HGNC Symbol;Acc:HGNC:10947]	protein_coding	1807.85	0.402206	0.163184	0.250812	0.189741	2.46473	0.0137116	0.176535	1402.81	1833.69	1436.92	2404.1	1776.52	1993.07
HM13	ENSG00000101294	81502	histocompatibility minor 13 [Source:HGNC Symbol;Acc:HGNC:16435]	protein_coding	6554.21	0.30928	0.101803	0.25039	0.107364	3.03802	0.00238134	0.0714957	5648.61	6127.4	5783.58	7488.67	6546.07	7730.9
RPS27A	ENSG00000143947	6233	ribosomal protein S27a [Source:HGNC Symbol;Acc:HGNC:10417]	protein_coding	50285.8	0.285545	0.0793054	0.249983	0.0818496	3.60058	0.000317511	0.0220031	44323.6	48063.9	43592.1	54607.6	57281.5	53846.1
TPCN1	ENSG00000186815	53373	two pore segment channel 1 [Source:HGNC Symbol;Acc:HGNC:18182]	protein_coding	1528.32	0.356433	0.136955	0.249963	0.151456	2.60255	0.00925331	0.146823	1295.55	1391.49	1335.8	1646.48	1831.27	1669.32
NGDN	ENSG00000129460	25983	neuroguidin [Source:HGNC Symbol;Acc:HGNC:20271]	protein_coding	3220.11	0.319814	0.111084	0.249955	0.118404	2.87903	0.00398899	0.0916017	2723.68	3018.42	2854.27	3450.97	3795.91	3477.39
ERBIN	ENSG00000112851	55914	erbb2 interacting protein [Source:HGNC Symbol;Acc:HGNC:15842]	protein_coding	2970.9	0.377378	0.148385	0.248876	0.167495	2.54323	0.0109833	0.161447	3112.94	2044.98	2593.31	3154.51	3521.77	3397.9
TNRC6B	ENSG00000100354	23112	trinucleotide repeat containing adaptor 6B [Source:HGNC Symbol;Acc:HGNC:29190]	protein_coding	3957.49	0.314832	0.10792	0.248782	0.114548	2.91729	0.00353092	0.086602	3444.37	3448.55	3694.25	4436.07	4679.18	4042.5
COMT	ENSG00000093010	1312	catechol-O-methyltransferase [Source:HGNC Symbol;Acc:HGNC:2228]	protein_coding	3248.88	0.326588	0.117736	0.248489	0.126473	2.7739	0.00553887	0.110086	2686.32	3155.76	2803.71	3561.11	3401.42	3884.96
SQSTM1	ENSG00000161011	8878	sequestosome 1 [Source:HGNC Symbol;Acc:HGNC:11280]	protein_coding	6682.32	0.334439	0.123025	0.248258	0.133162	2.71847	0.00655847	0.121632	5424.45	6916.72	5388.87	7408.9	6699.44	8255.55
NVL	ENSG00000143748	4931	nuclear VCP like [Source:HGNC Symbol;Acc:HGNC:8070]	protein_coding	4434.5	0.304422	0.0994376	0.247965	0.104562	3.06143	0.00220279	0.068301	4083.1	3991.87	3826.36	4847.31	4739.13	5119.25
TANK	ENSG00000136560	10010	TRAF family member associated NFKB activator [Source:HGNC Symbol;Acc:HGNC:11562]	protein_coding	1083.96	0.440287	0.1837	0.247804	0.224025	2.39677	0.0165401	0.193293	960.518	854.214	947.619	1503.91	1228.66	1008.82
KIAA1109	ENSG00000138688	84162	KIAA1109 [Source:HGNC Symbol;Acc:HGNC:26953]	protein_coding	2602.78	0.382067	0.153169	0.247761	0.174239	2.49442	0.0126163	0.170075	2746.57	1824.64	2208.39	3230.68	2848.78	2757.63
CASD1	ENSG00000127995	64921	CAS1 domain containing 1 [Source:HGNC Symbol;Acc:HGNC:16014]	protein_coding	672.688	0.474728	0.199387	0.247274	0.254586	2.38094	0.0172687	0.196817	650.79	556.899	479.518	756.073	782.035	810.813
MIER1	ENSG00000198160	57708	MIER1 transcriptional regulator [Source:HGNC Symbol;Acc:HGNC:29657]	protein_coding	3558.98	0.376047	0.150359	0.246879	0.170091	2.50099	0.0123846	0.168139	3576.93	2463.03	3250.61	3395.38	4407.2	4260.74
GPC1	ENSG00000063660	2817	glypican 1 [Source:HGNC Symbol;Acc:HGNC:4449]	protein_coding	1172.5	0.398309	0.162493	0.245904	0.18826	2.45123	0.0142367	0.179393	968.954	1134.93	932.94	1466.85	1308.61	1222.72
CHORDC1	ENSG00000110172	26973	cysteine and histidine rich domain containing 1 [Source:HGNC Symbol;Acc:HGNC:14525]	protein_coding	5480.44	0.321963	0.11746	0.24564	0.126096	2.74105	0.00612441	0.116585	5131.6	4415.95	5064.3	5264.72	6603.42	6402.68
DAGLB	ENSG00000164535	221955	diacylglycerol lipase beta [Source:HGNC Symbol;Acc:HGNC:28923]	protein_coding	1278.82	0.389526	0.15845	0.245604	0.182036	2.45836	0.0139575	0.177608	1055.73	1284.34	981.871	1414.87	1498.03	1438.07
MRPL58	ENSG00000167862	3396	mitochondrial ribosomal protein L58 [Source:HGNC Symbol;Acc:HGNC:5359]	protein_coding	2145.89	0.358373	0.139904	0.245279	0.155326	2.56156	0.0104202	0.156308	1869.21	2048	1720.72	2148.81	2356.97	2731.62
SLC41A3	ENSG00000114544	54946	solute carrier family 41 member 3 [Source:HGNC Symbol;Acc:HGNC:31046]	protein_coding	1679.05	0.363251	0.14369	0.244982	0.16051	2.52801	0.011471	0.163746	1311.22	1491.1	1608.18	1944.48	1995.06	1724.24
DOCK3	ENSG00000088538	1795	dedicator of cytokinesis 3 [Source:HGNC Symbol;Acc:HGNC:2989]	protein_coding	1507.57	0.465141	0.196112	0.244275	0.247302	2.37182	0.0177008	0.199658	1396.79	1196.81	1210.21	2044.33	2006.36	1190.93
TRAM1	ENSG00000067167	23471	translocation associated membrane protein 1 [Source:HGNC Symbol;Acc:HGNC:20568]	protein_coding	7813.84	0.299368	0.0987569	0.243508	0.103705	3.03137	0.00243451	0.0723272	7506.98	6263.23	7246.6	8531.43	8717.96	8616.87
PPP2R1A	ENSG00000105568	5518	protein phosphatase 2 scaffold subunit Aalpha [Source:HGNC Symbol;Acc:HGNC:9302]	protein_coding	11070.5	0.303736	0.103156	0.243133	0.108865	2.94442	0.0032356	0.0830548	9619.64	10419.6	9681.7	11566	11220.9	13915.3
UBXN8	ENSG00000104691	7993	UBX domain protein 8 [Source:HGNC Symbol;Acc:HGNC:30307]	protein_coding	1153.96	0.43069	0.182145	0.242917	0.220637	2.36455	0.018052	0.201291	1183.47	964.387	797.566	1357.23	1187.39	1433.74
HSD17B6	ENSG00000025423	8630	hydroxysteroid 17-beta dehydrogenase 6 [Source:HGNC Symbol;Acc:HGNC:23316]	protein_coding	536.699	0.491303	0.20769	0.242579	0.271487	2.36556	0.018003	0.201291	449.527	434.653	455.053	690.708	599.126	591.127
CEP95	ENSG00000258890	90799	centrosomal protein 95 [Source:HGNC Symbol;Acc:HGNC:25141]	protein_coding	3465.98	0.354813	0.139897	0.24207	0.155099	2.53625	0.0112048	0.163199	3420.26	2547.55	3160.91	4246.16	4089.61	3331.41
RNF13	ENSG00000082996	11342	ring finger protein 13 [Source:HGNC Symbol;Acc:HGNC:10057]	protein_coding	1510.96	0.357843	0.141758	0.241984	0.157674	2.52432	0.0115922	0.164456	1387.15	1223.97	1361.9	1575.45	1801.72	1715.57
UBA52	ENSG00000221983	7311	ubiquitin A-52 residue ribosomal protein fusion product 1 [Source:HGNC Symbol;Acc:HGNC:12458]	protein_coding	15715.3	0.3085	0.109755	0.241972	0.116633	2.81081	0.00494174	0.103967	12753.1	16215	13152.5	16319.1	16680.4	19171.9
SEC62	ENSG00000008952	7095	SEC62 homolog, preprotein translocation factor [Source:HGNC Symbol;Acc:HGNC:11846]	protein_coding	7767.92	0.338589	0.129762	0.241544	0.141613	2.60931	0.00907252	0.14591	7909.51	5448.26	7222.13	7956.01	9357.92	8713.71
DOLPP1	ENSG00000167130	57171	dolichyldiphosphatase 1 [Source:HGNC Symbol;Acc:HGNC:29565]	protein_coding	1484.93	0.355615	0.141138	0.240588	0.156737	2.51962	0.011748	0.165018	1289.53	1399.04	1220	1578.03	1760.88	1662.09
ZPR1	ENSG00000109917	8882	ZPR1 zinc finger [Source:HGNC Symbol;Acc:HGNC:13051]	protein_coding	3732.01	0.336951	0.129245	0.240584	0.140909	2.60707	0.00913212	0.146207	2933.37	3735.3	3227.78	4670.26	3761.16	4064.18
VPS25	ENSG00000131475	84313	vacuolar protein sorting 25 homolog [Source:HGNC Symbol;Acc:HGNC:28122]	protein_coding	4602.27	0.330746	0.124977	0.240518	0.135426	2.64646	0.00813394	0.137265	3863.76	4840.04	3526.25	5069.14	5054.99	5259.44
NOL6	ENSG00000165271	65083	nucleolar protein 6 [Source:HGNC Symbol;Acc:HGNC:19910]	protein_coding	2334.64	0.33652	0.129067	0.24025	0.140646	2.60734	0.00912498	0.146207	2045.17	2312.11	1833.26	2563.65	2663.7	2589.98
WDR46	ENSG00000227057	9277	WD repeat domain 46 [Source:HGNC Symbol;Acc:HGNC:13923]	protein_coding	2474.6	0.36649	0.147792	0.240119	0.166064	2.47977	0.0131467	0.172472	1853.55	2632.07	1999.62	2636.22	2740.16	2985.99
UQCRFS1	ENSG00000169021	7386	ubiquinol-cytochrome c reductase, Rieske iron-sulfur polypeptide 1 [Source:HGNC Symbol;Acc:HGNC:12587]	protein_coding	5951.14	0.31554	0.114387	0.239913	0.12221	2.75852	0.00580629	0.113263	4659.17	6106.27	5144.22	6725.4	6341	6730.76
CTSC	ENSG00000109861	1075	cathepsin C [Source:HGNC Symbol;Acc:HGNC:2528]	protein_coding	2561.6	0.321893	0.119369	0.239535	0.128348	2.69662	0.00700467	0.125839	2119.89	2479.64	2231.23	2810.7	2797.08	2931.07
DHRS7B	ENSG00000109016	25979	dehydrogenase/reductase 7B [Source:HGNC Symbol;Acc:HGNC:24547]	protein_coding	1423.94	0.385639	0.158776	0.23951	0.18215	2.42883	0.0151478	0.183858	1053.32	1340.18	1309.7	1501.85	1540.61	1797.95
INPP5K	ENSG00000132376	51763	inositol polyphosphate-5-phosphatase K [Source:HGNC Symbol;Acc:HGNC:33882]	protein_coding	848.931	0.460428	0.195431	0.239146	0.245013	2.35596	0.0184751	0.204459	814.692	694.238	632.834	1105.54	817.227	1029.05
RPLP2	ENSG00000177600	6181	ribosomal protein lateral stalk subunit P2 [Source:HGNC Symbol;Acc:HGNC:10377]	protein_coding	26919.3	0.27684	0.0890936	0.238851	0.0925439	3.10729	0.00188808	0.0620634	24091.3	25066.5	23868.3	27140.9	28948.3	32400.7
TNRC18	ENSG00000182095	84629	trinucleotide repeat containing 18 [Source:HGNC Symbol;Acc:HGNC:11962]	protein_coding	3368.72	0.325846	0.122654	0.238826	0.132459	2.65663	0.00789257	0.13423	2669.44	3007.86	3291.39	3753.09	3446.6	4043.95
IFT22	ENSG00000128581	64792	intraflagellar transport 22 [Source:HGNC Symbol;Acc:HGNC:21895]	protein_coding	1084.98	0.396185	0.164698	0.238764	0.191169	2.40553	0.0161492	0.190505	888.208	982.497	937.833	1102.46	1205.64	1393.27
BCAP31	ENSG00000185825	10134	B cell receptor associated protein 31 [Source:HGNC Symbol;Acc:HGNC:16695]	protein_coding	10432.1	0.316916	0.116359	0.238494	0.124592	2.72359	0.00645762	0.120666	9289.42	10163	8412.77	10087.3	11270.9	13369
PTDSS1	ENSG00000156471	9791	phosphatidylserine synthase 1 [Source:HGNC Symbol;Acc:HGNC:9587]	protein_coding	7955.5	0.297836	0.101562	0.238366	0.106903	2.93255	0.00336191	0.0848002	6962.25	7665.29	6778.5	8219.53	8467.27	9640.15
RPS21	ENSG00000171858	6227	ribosomal protein S21 [Source:HGNC Symbol;Acc:HGNC:10409]	protein_coding	14187.5	0.293797	0.0980491	0.238279	0.102794	2.99643	0.00273161	0.0757649	11346.6	14230.4	12668.1	15337.1	15622.9	15920
XBP1	ENSG00000100219	7494	X-box binding protein 1 [Source:HGNC Symbol;Acc:HGNC:12801]	protein_coding	7832.78	0.299769	0.104132	0.238255	0.109876	2.87873	0.00399278	0.0916017	7099.63	6534.89	7432.53	7860.28	9511.72	8557.62
COPG1	ENSG00000181789	22820	COPI coat complex subunit gamma 1 [Source:HGNC Symbol;Acc:HGNC:2236]	protein_coding	6370.29	0.299735	0.104099	0.23812	0.10978	2.87933	0.00398518	0.0916017	5505.2	6310.02	5315.48	7207.66	6599.07	7284.31
POLR2I	ENSG00000105258	5438	RNA polymerase II subunit I [Source:HGNC Symbol;Acc:HGNC:9196]	protein_coding	1819.07	0.393806	0.162962	0.238028	0.188326	2.41655	0.0156682	0.187767	1314.84	1863.88	1539.68	1797.8	2312.65	2085.57
SYF2	ENSG00000117614	25949	SYF2 pre-mRNA splicing factor [Source:HGNC Symbol;Acc:HGNC:19824]	protein_coding	1225.86	0.438452	0.18582	0.237946	0.226575	2.35955	0.0182973	0.203315	1222.04	836.104	1061.79	1498.76	1176.96	1559.48
ATP13A1	ENSG00000105726	57130	ATPase 13A1 [Source:HGNC Symbol;Acc:HGNC:24215]	protein_coding	2992.52	0.30858	0.110726	0.237693	0.117718	2.78688	0.00532188	0.10843	2575.44	2588.3	2857.54	3280.61	3274.12	3379.11
RPL22L1	ENSG00000163584	200916	ribosomal protein L22 like 1 [Source:HGNC Symbol;Acc:HGNC:27610]	protein_coding	7848.21	0.309408	0.112079	0.237689	0.119341	2.76063	0.005769	0.112845	6692.29	7881.11	6452.29	8939.57	7746.93	9377.1
RPS13	ENSG00000110700	6207	ribosomal protein S13 [Source:HGNC Symbol;Acc:HGNC:10386]	protein_coding	22157.2	0.283457	0.0887118	0.237664	0.092176	3.19526	0.00139705	0.0524649	19687.6	21542.5	18727.3	23429	23713.5	25843.4
BRIX1	ENSG00000113460	55299	biogenesis of ribosomes BRX1 [Source:HGNC Symbol;Acc:HGNC:24170]	protein_coding	4463.16	0.319828	0.119464	0.237255	0.128381	2.67719	0.00742423	0.129394	4450.68	3640.22	3814.94	4457.69	5043.26	5372.18
BMPR1A	ENSG00000107779	657	bone morphogenetic protein receptor type 1A [Source:HGNC Symbol;Acc:HGNC:1076]	protein_coding	1964.84	0.356256	0.143035	0.237206	0.159091	2.49069	0.0127495	0.170517	1774	1524.3	1875.67	2346.45	2330.47	1938.15
GFER	ENSG00000127554	2671	growth factor, augmenter of liver regeneration [Source:HGNC Symbol;Acc:HGNC:4236]	protein_coding	1256.07	0.411787	0.174737	0.237032	0.207024	2.35661	0.0184426	0.204452	1008.72	1257.17	968.822	1235.76	1650.96	1414.95
APOL2	ENSG00000128335	23780	apolipoprotein L2 [Source:HGNC Symbol;Acc:HGNC:619]	protein_coding	976.939	0.401897	0.168159	0.23632	0.196253	2.38999	0.016849	0.194373	739.972	890.435	897.058	1106.06	1168.71	1059.4
MYCBP2	ENSG00000005810	23077	MYC binding protein 2 [Source:HGNC Symbol;Acc:HGNC:23386]	protein_coding	8510.41	0.304616	0.108223	0.23626	0.114679	2.81471	0.00488208	0.103478	7917.94	6669.21	8262.72	9449.63	10092.6	8670.35
SNRPC	ENSG00000124562	6631	small nuclear ribonucleoprotein polypeptide C [Source:HGNC Symbol;Acc:HGNC:11157]	protein_coding	3265.48	0.322387	0.120853	0.235159	0.130001	2.66759	0.00763975	0.131506	2898.42	3244.81	2562.32	3495.74	3740.74	3650.83
UQCRB	ENSG00000156467	7381	ubiquinol-cytochrome c reductase binding protein [Source:HGNC Symbol;Acc:HGNC:12582]	protein_coding	8704.61	0.291724	0.0991436	0.23441	0.103997	2.94244	0.00325634	0.0833213	7874.56	7952.04	7652.72	8510.84	10133.4	10104.1
THOC5	ENSG00000100296	8563	THO complex 5 [Source:HGNC Symbol;Acc:HGNC:19074]	protein_coding	4407.37	0.323264	0.124197	0.233044	0.134154	2.60284	0.00924554	0.146823	3783.02	3825.85	4132.99	4929.14	4158.26	5614.99
ATF7IP	ENSG00000171681	55729	activating transcription factor 7 interacting protein [Source:HGNC Symbol;Acc:HGNC:20092]	protein_coding	2753.77	0.313296	0.117773	0.232327	0.126118	2.66017	0.0078102	0.133309	2462.15	2301.55	2601.47	3018.12	2883.1	3256.26
HIGD2A	ENSG00000146066	192286	HIG1 hypoxia inducible domain family member 2A [Source:HGNC Symbol;Acc:HGNC:28311]	protein_coding	2546.4	0.352329	0.143219	0.232269	0.159089	2.46008	0.0138908	0.177235	2190.99	2420.78	2095.85	3082.45	2336.11	3152.2
ID2	ENSG00000115738	3398	inhibitor of DNA binding 2 [Source:HGNC Symbol;Acc:HGNC:5361]	protein_coding	6761.56	0.293871	0.102736	0.232125	0.108111	2.86044	0.00423059	0.0953628	6023.42	6694.86	5504.67	7414.56	7199.5	7732.35
DAAM2	ENSG00000146122	23500	dishevelled associated activator of morphogenesis 2 [Source:HGNC Symbol;Acc:HGNC:18143]	protein_coding	764.67	0.422183	0.18037	0.231982	0.215716	2.34065	0.0192502	0.20773	589.326	656.507	716.015	887.318	870.232	868.625
EHMT2	ENSG00000204371	10919	euchromatic histone lysine methyltransferase 2 [Source:HGNC Symbol;Acc:HGNC:14129]	protein_coding	2792.17	0.35501	0.144915	0.231302	0.161384	2.44977	0.0142946	0.179653	2059.63	2583.77	2705.85	2753.57	3054.28	3595.9
PIBF1	ENSG00000083535	10464	progesterone immunomodulatory binding factor 1 [Source:HGNC Symbol;Acc:HGNC:23352]	protein_coding	1661.08	0.400514	0.172126	0.231191	0.201652	2.32687	0.0199724	0.210046	1769.18	1198.31	1324.38	1973.82	1638.36	2062.44
SCAND1	ENSG00000171222	51282	SCAN domain containing 1 [Source:HGNC Symbol;Acc:HGNC:10566]	protein_coding	826.819	0.457315	0.196327	0.230689	0.244475	2.32936	0.0198402	0.209597	665.252	725.931	699.705	770.484	1128.3	971.241
RPS26	ENSG00000197728	6231	ribosomal protein S26 [Source:HGNC Symbol;Acc:HGNC:10414]	protein_coding	17183.1	0.282354	0.0940969	0.230402	0.0981353	3.00067	0.00269384	0.0753015	15105.6	17262.4	14150.7	18535.9	18645	19398.8
EMC3	ENSG00000125037	55831	ER membrane protein complex subunit 3 [Source:HGNC Symbol;Acc:HGNC:23999]	protein_coding	2128.26	0.317946	0.12376	0.230204	0.133403	2.56906	0.0101974	0.154932	1776.42	1877.46	2030.61	2286.23	2376.52	2422.32
ENOX2	ENSG00000165675	10495	ecto-NOX disulfide-thiol exchanger 2 [Source:HGNC Symbol;Acc:HGNC:2259]	protein_coding	1065.55	0.384596	0.161096	0.230031	0.184501	2.38738	0.0169691	0.195124	946.056	864.779	960.667	1254.8	1087.9	1279.09
TRAPPC4	ENSG00000196655	51399	trafficking protein particle complex 4 [Source:HGNC Symbol;Acc:HGNC:19943]	protein_coding	1721.33	0.361061	0.149725	0.22899	0.167706	2.41149	0.0158873	0.189025	1573.95	1350.74	1600.02	2087.56	2059.36	1656.31
NDUFS8	ENSG00000110717	4728	NADH:ubiquinone oxidoreductase core subunit S8 [Source:HGNC Symbol;Acc:HGNC:7715]	protein_coding	3747.84	0.294513	0.105654	0.228955	0.111412	2.78752	0.00531134	0.108371	3238.28	3584.38	3279.97	4245.64	4178.68	3960.12
CANT1	ENSG00000171302	124583	calcium activated nucleotidase 1 [Source:HGNC Symbol;Acc:HGNC:19721]	protein_coding	3809.42	0.322034	0.125846	0.228708	0.135977	2.55895	0.010499	0.156542	3251.54	3850	3053.26	4339.83	3788.96	4572.93
SRD5A3	ENSG00000128039	79644	steroid 5 alpha-reductase 3 [Source:HGNC Symbol;Acc:HGNC:25812]	protein_coding	1645.02	0.356665	0.147364	0.228706	0.164383	2.4203	0.0155076	0.186788	1424.51	1598.26	1308.07	1985.66	1910.34	1643.31
MAGED2	ENSG00000102316	10916	MAGE family member D2 [Source:HGNC Symbol;Acc:HGNC:16353]	protein_coding	7057.46	0.284357	0.0974014	0.228555	0.101861	2.91944	0.00350665	0.0864549	6222.27	6435.28	6434.35	8306.51	7088.28	7858.09
HTRA2	ENSG00000115317	27429	HtrA serine peptidase 2 [Source:HGNC Symbol;Acc:HGNC:14348]	protein_coding	2306.28	0.370125	0.155611	0.226968	0.175963	2.37852	0.0173823	0.197793	1800.52	2511.33	1723.98	2410.79	2694.11	2696.93
REEP5	ENSG00000129625	7905	receptor accessory protein 5 [Source:HGNC Symbol;Acc:HGNC:30077]	protein_coding	3952.74	0.291585	0.105144	0.226957	0.110746	2.77319	0.0055509	0.110086	3558.86	3623.62	3485.48	4461.29	4564.91	4022.27
MRPL52	ENSG00000172590	122704	mitochondrial ribosomal protein L52 [Source:HGNC Symbol;Acc:HGNC:16655]	protein_coding	1848.57	0.345765	0.142026	0.226698	0.156893	2.43453	0.0149113	0.183021	1554.66	1735.59	1596.76	1911.03	2363.92	1929.47
TP53	ENSG00000141510	7157	tumor protein p53 [Source:HGNC Symbol;Acc:HGNC:11998]	protein_coding	5802.67	0.301621	0.112671	0.226489	0.119684	2.67701	0.00742815	0.129394	4907.44	5156.98	5525.88	5735.14	6246.72	7243.84
CCNH	ENSG00000134480	902	cyclin H [Source:HGNC Symbol;Acc:HGNC:1594]	protein_coding	2258.67	0.349744	0.144711	0.224397	0.16032	2.41686	0.0156552	0.187767	2307.89	1732.58	1916.44	2790.62	2311.35	2493.14
PFDN1	ENSG00000113068	5201	prefoldin subunit 1 [Source:HGNC Symbol;Acc:HGNC:8866]	protein_coding	2866.39	0.328297	0.132401	0.224365	0.144008	2.47957	0.0131539	0.172472	2230.76	2929.38	2466.09	3405.67	2975.21	3191.22
ZNF317	ENSG00000130803	57693	zinc finger protein 317 [Source:HGNC Symbol;Acc:HGNC:13507]	protein_coding	2649	0.30215	0.114655	0.22428	0.121936	2.63529	0.00840644	0.138982	2385.02	2499.26	2232.86	2837.46	2993.89	2945.52
RPL35A	ENSG00000182899	6165	ribosomal protein L35a [Source:HGNC Symbol;Acc:HGNC:10345]	protein_coding	21114.5	0.283094	0.10078	0.22282	0.105569	2.80904	0.00496898	0.104077	18101.6	21729.6	17319.7	24637.5	22589.1	22309.6
GALNT7	ENSG00000109586	51809	polypeptide N-acetylgalactosaminyltransferase 7 [Source:HGNC Symbol;Acc:HGNC:4129]	protein_coding	1526.04	0.329212	0.134922	0.221958	0.147085	2.44002	0.0146863	0.181514	1401.61	1377.91	1278.72	1713.39	1732.64	1651.98
	ENSG00000183889		novel member of the nuclear pore complex interacting protein NPIP gene family	protein_coding	3158.83	0.29897	0.114229	0.221355	0.121308	2.61729	0.00886311	0.143682	2806.83	2906.74	2780.88	3540.01	3173.76	3744.77
PSMB1	ENSG00000008018	5689	proteasome 20S subunit beta 1 [Source:HGNC Symbol;Acc:HGNC:9537]	protein_coding	9961.68	0.27353	0.0939395	0.221	0.0977396	2.91177	0.00359385	0.0876911	8363.85	9731.4	8964.05	10468.2	10855.1	11387.5
ERP29	ENSG00000089248	10961	endoplasmic reticulum protein 29 [Source:HGNC Symbol;Acc:HGNC:13799]	protein_coding	4908.08	0.304718	0.119089	0.219983	0.127107	2.55874	0.0105052	0.156542	3916.79	4470.29	4785.4	5382.07	4869.91	6024.01
NOL11	ENSG00000130935	25926	nucleolar protein 11 [Source:HGNC Symbol;Acc:HGNC:24557]	protein_coding	8813.47	0.287211	0.106406	0.219737	0.111956	2.6992	0.00695064	0.125261	8960.41	7384.57	7471.68	9312.72	10478.4	9273.04
SEC11C	ENSG00000166562	90701	SEC11 homolog C, signal peptidase complex subunit [Source:HGNC Symbol;Acc:HGNC:23400]	protein_coding	1653.39	0.352188	0.148953	0.21964	0.16564	2.36442	0.0180583	0.201291	1391.97	1465.44	1497.27	1895.59	1580.15	2089.9
APH1A	ENSG00000117362	51107	aph-1 homolog A, gamma-secretase subunit [Source:HGNC Symbol;Acc:HGNC:29509]	protein_coding	5415.05	0.291475	0.11006	0.219606	0.116272	2.64834	0.00808873	0.136911	4698.94	5126.79	4778.87	5348.61	5888.73	6648.38
RICTOR	ENSG00000164327	253260	RPTOR independent companion of MTOR complex 2 [Source:HGNC Symbol;Acc:HGNC:28611]	protein_coding	1693.56	0.466651	0.203318	0.219295	0.253586	2.29518	0.0217229	0.21931	1777.62	940.239	1547.83	1759.71	2274.42	1861.55
KIN	ENSG00000151657	22944	Kin17 DNA and RNA binding protein [Source:HGNC Symbol;Acc:HGNC:6327]	protein_coding	1266	0.363419	0.155689	0.219055	0.174777	2.33426	0.0195819	0.209343	1190.7	1015.7	1117.24	1563.61	1418.09	1290.65
BCAS3	ENSG00000141376	54828	BCAS3 microtubule associated cell migration factor [Source:HGNC Symbol;Acc:HGNC:14347]	protein_coding	1775.13	0.3176	0.128589	0.218838	0.138726	2.46988	0.0135158	0.174966	1537.79	1646.55	1557.62	2059.77	1892.09	1956.94
MSX2	ENSG00000120149	4488	msh homeobox 2 [Source:HGNC Symbol;Acc:HGNC:7392]	protein_coding	739.219	0.487947	0.211985	0.218498	0.270829	2.3018	0.0213464	0.216684	565.223	654.998	624.678	656.739	939.311	994.366
ATP6V0A1	ENSG00000033627	535	ATPase H+ transporting V0 subunit a1 [Source:HGNC Symbol;Acc:HGNC:865]	protein_coding	4375.51	0.294156	0.112948	0.218418	0.119631	2.60434	0.00920515	0.146714	4222.9	3671.91	3891.6	4549.31	4578.38	5338.93
GABPB1	ENSG00000104064	2553	GA binding protein transcription factor subunit beta 1 [Source:HGNC Symbol;Acc:HGNC:4074]	protein_coding	1074.44	0.414709	0.181328	0.217977	0.213663	2.28707	0.0221917	0.221865	1060.55	796.864	905.213	1071.58	1408.53	1203.93
SFT2D3	ENSG00000173349	84826	SFT2 domain containing 3 [Source:HGNC Symbol;Acc:HGNC:28767]	protein_coding	629.403	0.465632	0.203432	0.217898	0.252828	2.28889	0.022086	0.221288	577.275	488.985	520.294	674.238	831.999	683.626
MAFK	ENSG00000198517	7975	MAF bZIP transcription factor K [Source:HGNC Symbol;Acc:HGNC:6782]	protein_coding	1026.14	0.411308	0.180387	0.217888	0.212216	2.28014	0.0225992	0.22349	795.41	1000.61	846.496	1318.62	997.529	1198.15
DHCR24	ENSG00000116133	1718	24-dehydrocholesterol reductase [Source:HGNC Symbol;Acc:HGNC:2859]	protein_coding	10135.3	0.290811	0.110693	0.21757	0.116903	2.62719	0.00860936	0.141343	9119.49	10096.6	8128.97	10906.7	10124.8	12435.4
CXorf56	ENSG00000018610	63932	chromosome X open reading frame 56 [Source:HGNC Symbol;Acc:HGNC:26239]	protein_coding	3467.14	0.33096	0.140697	0.217235	0.154163	2.35229	0.0186583	0.204923	2416.36	3344.41	3454.49	3940.43	3619.09	4028.05
FEN1	ENSG00000168496	2237	flap structure-specific endonuclease 1 [Source:HGNC Symbol;Acc:HGNC:3650]	protein_coding	8859.06	0.265781	0.0899323	0.216929	0.093153	2.95534	0.00312321	0.082442	7990.25	8326.32	7815.82	9835.64	9102.46	10083.9
TFAP4	ENSG00000090447	7023	transcription factor AP-4 [Source:HGNC Symbol;Acc:HGNC:11745]	protein_coding	1393.33	0.363596	0.155235	0.216918	0.173977	2.34224	0.0191686	0.207476	1236.5	1303.96	1112.35	1381.42	1574.06	1751.7
CIR1	ENSG00000138433	9541	corepressor interacting with RBPJ, CIR1 [Source:HGNC Symbol;Acc:HGNC:24217]	protein_coding	1623.69	0.386364	0.170817	0.21601	0.196371	2.26186	0.0237059	0.229874	1589.61	1127.38	1503.8	1550.23	2014.18	1956.94
HDAC8	ENSG00000147099	55869	histone deacetylase 8 [Source:HGNC Symbol;Acc:HGNC:13315]	protein_coding	1207.01	0.362289	0.155118	0.215805	0.173531	2.33557	0.0195139	0.209173	941.235	1085.12	1144.97	1355.17	1422	1293.54
MMS22L	ENSG00000146263	253714	MMS22 like, DNA repair protein [Source:HGNC Symbol;Acc:HGNC:21475]	protein_coding	2130.9	0.310377	0.12573	0.215739	0.134855	2.4686	0.0135642	0.175273	1907.78	1859.35	1944.17	2456.59	2475.58	2141.93
RAE1	ENSG00000101146	8480	ribonucleic acid export 1 [Source:HGNC Symbol;Acc:HGNC:9828]	protein_coding	2284.96	0.329877	0.137994	0.215705	0.15049	2.39052	0.0168244	0.194373	1960.81	2067.62	2042.03	2186.9	2524.24	2928.18
RPS18	ENSG00000231500	6222	ribosomal protein S18 [Source:HGNC Symbol;Acc:HGNC:10401]	protein_coding	56013.8	0.258948	0.0860557	0.214911	0.0888134	3.00907	0.00262045	0.0750245	49288.9	55901.2	47808.3	61264.6	58799.1	63020.8
RCOR3	ENSG00000117625	55758	REST corepressor 3 [Source:HGNC Symbol;Acc:HGNC:25594]	protein_coding	1405.7	0.348076	0.148924	0.214859	0.164776	2.33728	0.0194247	0.208662	1261.81	1098.71	1352.11	1638.24	1606.21	1477.1
SBDS	ENSG00000126524	51119	SBDS ribosome maturation factor [Source:HGNC Symbol;Acc:HGNC:19440]	protein_coding	4954.97	0.276327	0.101322	0.214692	0.105873	2.72722	0.00638711	0.119978	4784.51	4204.66	4457.56	5529.27	5563.75	5190.07
MECOM	ENSG00000085276	2122	MDS1 and EVI1 complex locus [Source:HGNC Symbol;Acc:HGNC:3498]	protein_coding	724.016	0.429663	0.189067	0.214479	0.225452	2.27255	0.0230534	0.225564	641.148	565.955	642.62	737.03	864.149	893.195
BOLA3	ENSG00000163170	388962	bolA family member 3 [Source:HGNC Symbol;Acc:HGNC:24415]	protein_coding	1611.52	0.359632	0.15542	0.214328	0.173672	2.31393	0.0206714	0.212567	1246.14	1678.24	1312.97	1923.89	1803.89	1704.01
PRMT5	ENSG00000100462	10419	protein arginine methyltransferase 5 [Source:HGNC Symbol;Acc:HGNC:10894]	protein_coding	11317.3	0.275748	0.101834	0.214171	0.106464	2.70783	0.00677257	0.12394	9976.37	11163.6	9570.79	11805.9	11652.8	13734.7
TIMM17A	ENSG00000134375	10440	translocase of inner mitochondrial membrane 17A [Source:HGNC Symbol;Acc:HGNC:17315]	protein_coding	4769.17	0.267333	0.0964092	0.213507	0.100266	2.7729	0.005556	0.110086	4351.86	4461.23	4170.5	5093.84	5195.76	5341.83
SIGMAR1	ENSG00000147955	10280	sigma non-opioid intracellular receptor 1 [Source:HGNC Symbol;Acc:HGNC:8157]	protein_coding	10129.7	0.296813	0.117959	0.212841	0.12524	2.51624	0.0118614	0.165849	9013.44	10215.9	8037.64	10285	10362	12864.6
CLASP1	ENSG00000074054	23332	cytoplasmic linker associated protein 1 [Source:HGNC Symbol;Acc:HGNC:17088]	protein_coding	2806.87	0.358698	0.154549	0.212644	0.172173	2.32093	0.0202908	0.211157	2540.49	2161.19	2683.02	3321.78	3669.05	2465.68
TSPAN15	ENSG00000099282	23555	tetraspanin 15 [Source:HGNC Symbol;Acc:HGNC:23298]	protein_coding	823.448	0.424039	0.187351	0.212277	0.221603	2.26334	0.023615	0.229225	609.814	715.367	787.78	1004.67	986.233	836.828
ZCCHC8	ENSG00000033030	55596	zinc finger CCHC-type containing 8 [Source:HGNC Symbol;Acc:HGNC:25265]	protein_coding	1638.23	0.333178	0.141661	0.211876	0.154675	2.35194	0.0186757	0.204957	1618.54	1362.82	1366.79	1934.19	1731.77	1815.3
ZNF746	ENSG00000181220	155061	zinc finger protein 746 [Source:HGNC Symbol;Acc:HGNC:21948]	protein_coding	1517.74	0.348456	0.150475	0.211816	0.166439	2.3157	0.0205745	0.212567	1211.19	1343.2	1453.23	1891.47	1542.35	1664.98
NR2F1	ENSG00000175745	7025	nuclear receptor subfamily 2 group F member 1 [Source:HGNC Symbol;Acc:HGNC:7975]	protein_coding	2411.32	0.31728	0.132804	0.210654	0.143177	2.38908	0.0168907	0.194538	2189.79	2271.36	1983.31	2570.34	3026.48	2426.66
COX6C	ENSG00000164919	1345	cytochrome c oxidase subunit 6C [Source:HGNC Symbol;Acc:HGNC:2285]	protein_coding	5042.27	0.27999	0.107393	0.21022	0.112651	2.60714	0.0091302	0.146207	4462.73	5025.68	4172.13	5430.96	5349.12	5812.99
COG3	ENSG00000136152	83548	component of oligomeric golgi complex 3 [Source:HGNC Symbol;Acc:HGNC:18619]	protein_coding	1876.19	0.311537	0.129629	0.209982	0.139144	2.40329	0.0162481	0.191168	1788.47	1667.68	1567.4	2163.74	2089.77	1980.06
NXT2	ENSG00000101888	55916	nuclear transport factor 2 like export factor 2 [Source:HGNC Symbol;Acc:HGNC:18151]	protein_coding	1063.58	0.398003	0.176827	0.20947	0.203787	2.2508	0.0243981	0.233318	1021.98	890.435	838.341	1013.42	1297.74	1319.56
SWI5	ENSG00000175854	375757	SWI5 homologous recombination repair protein [Source:HGNC Symbol;Acc:HGNC:31412]	protein_coding	726.498	0.440047	0.195052	0.209406	0.233407	2.25605	0.0240677	0.231815	583.3	727.44	538.235	829.673	805.931	874.406
GNB1L	ENSG00000185838	54584	G protein subunit beta 1 like [Source:HGNC Symbol;Acc:HGNC:4397]	protein_coding	684.11	0.513205	0.223633	0.208931	0.288069	2.29485	0.0217415	0.21931	509.785	697.256	482.78	657.253	839.819	917.765
PYM1	ENSG00000170473	84305	PYM homolog 1, exon junction complex associated factor [Source:HGNC Symbol;Acc:HGNC:30258]	protein_coding	1050.85	0.433777	0.192591	0.208729	0.228975	2.25232	0.0243018	0.232966	880.977	1079.09	719.277	1086.5	1143.07	1396.16
AIMP2	ENSG00000106305	7965	aminoacyl tRNA synthetase complex interacting multifunctional protein 2 [Source:HGNC Symbol;Acc:HGNC:20609]	protein_coding	2834.49	0.316527	0.133764	0.208666	0.144276	2.36632	0.0179659	0.20128	2473	2689.42	2407.38	2685.11	3158.99	3593.01
PLEKHA7	ENSG00000166689	144100	pleckstrin homology domain containing A7 [Source:HGNC Symbol;Acc:HGNC:27049]	protein_coding	707.536	0.452733	0.200665	0.208447	0.242818	2.25616	0.0240607	0.231815	514.606	593.12	685.026	880.112	722.514	849.836
TSPYL4	ENSG00000187189	23270	TSPY like 4 [Source:HGNC Symbol;Acc:HGNC:21559]	protein_coding	1371.75	0.382027	0.168684	0.208423	0.191327	2.26475	0.0235282	0.229055	1328.09	1282.83	959.036	1418.99	1533.22	1708.34
PSMA5	ENSG00000143106	5686	proteasome 20S subunit alpha 5 [Source:HGNC Symbol;Acc:HGNC:9534]	protein_coding	7237.97	0.268195	0.0992366	0.208329	0.103237	2.70258	0.00688033	0.124802	6442.82	7143.1	6116.3	8355.4	7620.5	7749.69
GPKOW	ENSG00000068394	27238	G-patch domain and KOW motifs [Source:HGNC Symbol;Acc:HGNC:30677]	protein_coding	1983.67	0.336112	0.145176	0.208152	0.15882	2.3152	0.0206017	0.212567	1592.02	1847.28	1818.58	1949.11	2144.08	2550.95
RANBP3	ENSG00000031823	8498	RAN binding protein 3 [Source:HGNC Symbol;Acc:HGNC:9850]	protein_coding	3602.56	0.329961	0.141589	0.208094	0.154122	2.33041	0.0197846	0.209597	2722.47	3439.49	3412.08	3965.65	3400.12	4675.54
HINT1	ENSG00000169567	3094	histidine triad nucleotide binding protein 1 [Source:HGNC Symbol;Acc:HGNC:4912]	protein_coding	9753.08	0.253149	0.0865765	0.207593	0.089174	2.92399	0.00345574	0.0857953	8891.72	8886.24	8921.65	10111	11160.1	10547.8
PPT1	ENSG00000131238	5538	palmitoyl-protein thioesterase 1 [Source:HGNC Symbol;Acc:HGNC:9325]	protein_coding	7528.16	0.268105	0.101764	0.207493	0.106017	2.63459	0.00842396	0.139103	6324.71	7334.77	6838.84	8252.47	8823.1	7595.05
COX6B1	ENSG00000126267	1340	cytochrome c oxidase subunit 6B1 [Source:HGNC Symbol;Acc:HGNC:2280]	protein_coding	5136.37	0.326273	0.140248	0.2072	0.152217	2.3264	0.0199974	0.210046	4583.25	5446.75	3640.42	5091.27	5815.74	6240.8
CDC20	ENSG00000117399	991	cell division cycle 20 [Source:HGNC Symbol;Acc:HGNC:1723]	protein_coding	6271.59	0.313084	0.131757	0.207137	0.141532	2.37622	0.0174911	0.198026	5364.2	6190.79	5219.25	6657.97	5839.2	8358.16
OSGIN2	ENSG00000164823	734	oxidative stress induced growth inhibitor family member 2 [Source:HGNC Symbol;Acc:HGNC:1355]	protein_coding	1358.89	0.358817	0.158495	0.205969	0.17612	2.26391	0.0235799	0.229198	1256.99	1263.21	1052	1724.71	1398.11	1458.31
NRARP	ENSG00000198435	441478	NOTCH regulated ankyrin repeat protein [Source:HGNC Symbol;Acc:HGNC:33843]	protein_coding	1696.5	0.382346	0.172946	0.205766	0.19656	2.21078	0.0270512	0.244529	1187.09	1869.91	1361.9	1806.03	1891.66	2062.44
SNX13	ENSG00000071189	23161	sorting nexin 13 [Source:HGNC Symbol;Acc:HGNC:21335]	protein_coding	2148.37	0.383896	0.170823	0.205653	0.193547	2.24733	0.0246186	0.234262	2335.61	1435.26	1821.84	2442.7	2681.08	2173.73
CDKN2AIP	ENSG00000168564	55602	CDKN2A interacting protein [Source:HGNC Symbol;Acc:HGNC:24325]	protein_coding	1106.48	0.379904	0.168688	0.20562	0.190392	2.25212	0.024315	0.232966	1100.32	956.84	826.924	1205.91	1342.06	1206.82
UBB	ENSG00000170315	7314	ubiquitin B [Source:HGNC Symbol;Acc:HGNC:12463]	protein_coding	50120.8	0.259744	0.0946179	0.20535	0.0979551	2.74519	0.0060476	0.115977	44430.9	49849.3	42576	51386.7	52185.7	60296.4
DAG1	ENSG00000173402	1605	dystroglycan 1 [Source:HGNC Symbol;Acc:HGNC:2666]	protein_coding	3729.75	0.290124	0.117923	0.205164	0.124628	2.46029	0.0138824	0.177235	3246.72	3066.72	3752.96	4113.88	3836.32	4361.91
REV3L	ENSG00000009413	5980	REV3 like, DNA directed polymerase zeta catalytic subunit [Source:HGNC Symbol;Acc:HGNC:9968]	protein_coding	2229.13	0.32949	0.142963	0.205161	0.155352	2.30472	0.0211822	0.21588	2274.15	1651.08	1999.62	2341.82	2571.59	2536.5
ZRSR2	ENSG00000169249	8233	zinc finger CCCH-type, RNA binding motif and serine/arginine rich 2 [Source:HGNC Symbol;Acc:HGNC:23019]	protein_coding	779.941	0.448034	0.199773	0.20513	0.238901	2.24272	0.0249151	0.234935	766.486	674.618	538.235	880.112	999.267	820.93
NPIPA1	ENSG00000183426	9284	nuclear pore complex interacting protein family member A1 [Source:HGNC Symbol;Acc:HGNC:7909]	protein_coding	2486.94	0.293525	0.11943	0.205009	0.126391	2.45771	0.0139826	0.177769	2093.37	2256.27	2353.55	2660.41	2651.53	2906.5
INA	ENSG00000148798	9118	internexin neuronal intermediate filament protein alpha [Source:HGNC Symbol;Acc:HGNC:6057]	protein_coding	1194.75	0.345133	0.15196	0.204927	0.166997	2.27121	0.0231345	0.225952	1112.37	1014.19	1032.43	1411.27	1371.17	1227.06
GYG1	ENSG00000163754	2992	glycogenin 1 [Source:HGNC Symbol;Acc:HGNC:4699]	protein_coding	2285.01	0.300922	0.125739	0.204859	0.133818	2.39323	0.0167009	0.193765	2170.5	2070.64	1903.39	2607.91	2639.37	2318.26
MACO1	ENSG00000204178	55219	macoilin 1 [Source:HGNC Symbol;Acc:HGNC:25572]	protein_coding	1763.78	0.325507	0.140867	0.204757	0.15259	2.31074	0.0208471	0.214063	1476.33	1500.16	1723.98	1907.94	2157.55	1816.74
MPHOSPH10	ENSG00000124383	10199	M-phase phosphoprotein 10 [Source:HGNC Symbol;Acc:HGNC:7213]	protein_coding	2955.54	0.326978	0.140148	0.20465	0.151699	2.33309	0.0196434	0.209427	2869.5	2096.3	2898.31	3118.99	3304.53	3445.59
PLCL2	ENSG00000154822	23228	phospholipase C like 2 [Source:HGNC Symbol;Acc:HGNC:9064]	protein_coding	1000.15	0.396215	0.17839	0.204159	0.204094	2.22107	0.0263465	0.240454	940.03	894.963	756.791	1304.73	1088.33	1016.05
LAMTOR3	ENSG00000109270	8649	late endosomal/lysosomal adaptor, MAPK and MTOR activator 3 [Source:HGNC Symbol;Acc:HGNC:15606]	protein_coding	1558.6	0.351371	0.155369	0.203701	0.171298	2.26152	0.0237269	0.229874	1475.12	1346.22	1290.13	1668.61	2038.07	1533.46
RNF6	ENSG00000127870	6049	ring finger protein 6 [Source:HGNC Symbol;Acc:HGNC:10069]	protein_coding	1724.69	0.360195	0.160322	0.203368	0.177951	2.24669	0.0246595	0.234262	1796.9	1385.46	1348.85	2203.88	1842.56	1770.49
RERE	ENSG00000142599	473	arginine-glutamic acid dipeptide repeats [Source:HGNC Symbol;Acc:HGNC:9965]	protein_coding	2063.14	0.310379	0.132974	0.202872	0.142462	2.33413	0.0195891	0.209343	1694.46	1853.31	1981.68	2502.4	2199.26	2147.71
C12orf4	ENSG00000047621	57102	chromosome 12 open reading frame 4 [Source:HGNC Symbol;Acc:HGNC:1184]	protein_coding	1345.82	0.358563	0.159526	0.202725	0.176763	2.24767	0.024597	0.234262	1217.22	1026.26	1295.03	1359.8	1660.52	1516.12
TMTC3	ENSG00000139324	160418	transmembrane O-mannosyltransferase targeting cadherins 3 [Source:HGNC Symbol;Acc:HGNC:26899]	protein_coding	3582.04	0.328186	0.143635	0.202696	0.155795	2.28487	0.0223205	0.222208	3699.86	2444.92	3382.72	3885.36	4083.09	3996.25
KDM6B	ENSG00000132510	23135	lysine demethylase 6B [Source:HGNC Symbol;Acc:HGNC:29012]	protein_coding	1011.09	0.427589	0.191655	0.202394	0.224256	2.23103	0.025679	0.238186	715.869	879.871	990.026	996.946	1116.57	1367.25
RPL35	ENSG00000136942	11224	ribosomal protein L35 [Source:HGNC Symbol;Acc:HGNC:10344]	protein_coding	33111.1	0.271318	0.110889	0.202264	0.116066	2.44675	0.0144152	0.18052	27817.6	36086.8	26115.8	36222.5	35795.9	36628.2
ATG101	ENSG00000123395	60673	autophagy related 101 [Source:HGNC Symbol;Acc:HGNC:25679]	protein_coding	1273.27	0.356104	0.15879	0.202227	0.175728	2.24261	0.0249218	0.234935	967.749	1199.82	1182.49	1385.53	1345.97	1558.03
CLPTM1L	ENSG00000049656	81037	CLPTM1 like [Source:HGNC Symbol;Acc:HGNC:24308]	protein_coding	5486.63	0.278775	0.112253	0.202076	0.117735	2.48346	0.0130114	0.172204	5019.52	5150.94	4697.32	5380.52	5871.35	6800.13
NSFL1C	ENSG00000088833	55968	NSFL1 cofactor [Source:HGNC Symbol;Acc:HGNC:15912]	protein_coding	3115.6	0.273021	0.108034	0.201864	0.112851	2.52718	0.0114983	0.163746	2899.63	2828.26	2735.21	3502.43	3255	3473.05
SARS1	ENSG00000031698	6301	seryl-tRNA synthetase 1 [Source:HGNC Symbol;Acc:HGNC:10537]	protein_coding	9390.85	0.270112	0.106865	0.201849	0.111538	2.52761	0.0114842	0.163746	8324.08	9352.59	7859.86	9950.42	9424.39	11433.8
MAFG	ENSG00000197063	4097	MAF bZIP transcription factor G [Source:HGNC Symbol;Acc:HGNC:6781]	protein_coding	2213.51	0.320701	0.138701	0.20183	0.149443	2.31218	0.0207678	0.213403	1745.08	2075.17	2082.81	2316.6	2283.54	2777.86
EIF5	ENSG00000100664	1983	eukaryotic translation initiation factor 5 [Source:HGNC Symbol;Acc:HGNC:3299]	protein_coding	18582.6	0.258583	0.105993	0.201785	0.110362	2.43963	0.0147023	0.181554	18768.1	15397	16602.1	19084	22848.5	18796.1
NKX2-5	ENSG00000183072	1482	NK2 homeobox 5 [Source:HGNC Symbol;Acc:HGNC:2488]	protein_coding	1597.68	0.326738	0.142941	0.201677	0.154712	2.28583	0.0222643	0.221914	1404.02	1427.71	1420.61	1566.7	1950.31	1816.74
SENP6	ENSG00000112701	26054	SUMO specific peptidase 6 [Source:HGNC Symbol;Acc:HGNC:20944]	protein_coding	2789.26	0.30365	0.129322	0.201404	0.137822	2.34802	0.0188735	0.206489	2671.85	2207.98	2606.36	2810.18	3049.94	3389.23
TMEM38B	ENSG00000095209	55151	transmembrane protein 38B [Source:HGNC Symbol;Acc:HGNC:25535]	protein_coding	2572.19	0.279498	0.113159	0.201263	0.118687	2.46996	0.0135129	0.174966	2239.2	2370.97	2361.71	2726.29	2889.19	2845.79
FTL	ENSG00000087086	2512	ferritin light chain [Source:HGNC Symbol;Acc:HGNC:3999]	protein_coding	13668.3	0.254932	0.100887	0.200626	0.104628	2.5269	0.0115075	0.163746	12068.5	14062.8	11257.3	15038.6	14090.5	15492.2
HERC2	ENSG00000128731	8924	HECT and RLD domain containing E3 ubiquitin protein ligase 2 [Source:HGNC Symbol;Acc:HGNC:4868]	protein_coding	7768.35	0.26105	0.100548	0.19918	0.104237	2.59626	0.00942439	0.148212	6527.18	7488.71	7192.77	9070.82	8507.24	7823.4
UBR1	ENSG00000159459	197131	ubiquitin protein ligase E3 component n-recognin 1 [Source:HGNC Symbol;Acc:HGNC:16808]	protein_coding	2393.52	0.32536	0.143904	0.198488	0.155303	2.26095	0.0237621	0.230024	2469.39	1731.07	2172.51	2742.24	2624.16	2621.77
SIX2	ENSG00000170577	10736	SIX homeobox 2 [Source:HGNC Symbol;Acc:HGNC:10888]	protein_coding	1664.72	0.350491	0.157246	0.198352	0.17257	2.22893	0.0258184	0.238756	1358.22	1669.19	1361.9	1581.11	2008.96	2008.97
SRPRB	ENSG00000144867	58477	SRP receptor subunit beta [Source:HGNC Symbol;Acc:HGNC:24085]	protein_coding	5641.25	0.265315	0.104941	0.198318	0.109063	2.52823	0.0114639	0.163746	4842.36	5529.75	4997.43	6318.28	5655.85	6503.85
PLCD3	ENSG00000161714	113026	phospholipase C delta 3 [Source:HGNC Symbol;Acc:HGNC:9061]	protein_coding	2126.91	0.343596	0.153846	0.198309	0.168128	2.23337	0.0255245	0.237532	1673.98	2108.37	1839.78	2514.75	1955.09	2669.47
PRDX4	ENSG00000123131	10549	peroxiredoxin 4 [Source:HGNC Symbol;Acc:HGNC:17169]	protein_coding	9033.76	0.275044	0.111714	0.197998	0.116775	2.46203	0.0138153	0.177172	7701.01	9156.39	7664.14	10167.1	8717.52	10796.4
SPCS1	ENSG00000114902	28972	signal peptidase complex subunit 1 [Source:HGNC Symbol;Acc:HGNC:23401]	protein_coding	5453.44	0.277648	0.11434	0.197254	0.119676	2.42827	0.0151712	0.183985	4659.17	5667.09	4467.35	6008.95	6242.38	5675.69
ICMT	ENSG00000116237	23463	isoprenylcysteine carboxyl methyltransferase [Source:HGNC Symbol;Acc:HGNC:5350]	protein_coding	9407.02	0.270858	0.113215	0.197194	0.118367	2.39242	0.0167377	0.193876	7874.56	9046.22	8654.16	10553.6	8767.05	11546.5
E4F1	ENSG00000167967	1877	E4F transcription factor 1 [Source:HGNC Symbol;Acc:HGNC:3121]	protein_coding	1801.93	0.337878	0.151381	0.196907	0.164484	2.23196	0.0256175	0.237929	1336.53	1773.32	1670.16	2152.41	2066.75	1812.41
OST4	ENSG00000228474	100128731	oligosaccharyltransferase complex subunit 4, non-catalytic [Source:HGNC Symbol;Acc:HGNC:32483]	protein_coding	4176.88	0.265277	0.10552	0.196852	0.109653	2.51399	0.0119373	0.166198	3490.16	3993.38	3899.75	4697.02	4399.38	4581.6
AKAP8L	ENSG00000011243	26993	A-kinase anchoring protein 8 like [Source:HGNC Symbol;Acc:HGNC:29857]	protein_coding	4240.44	0.260899	0.101921	0.196669	0.105622	2.55981	0.0104728	0.156388	3802.3	4041.67	3728.5	4393.87	4703.94	4772.38
TMEM208	ENSG00000168701	29100	transmembrane protein 208 [Source:HGNC Symbol;Acc:HGNC:25015]	protein_coding	1165.98	0.436233	0.197384	0.196581	0.229701	2.21008	0.0270997	0.244656	1150.93	1092.67	725.801	1345.39	1163.49	1517.56
TPT1	ENSG00000133112	7178	tumor protein, translationally-controlled 1 [Source:HGNC Symbol;Acc:HGNC:12022]	protein_coding	57833.9	0.227951	0.0802005	0.196521	0.0818955	2.84227	0.00447939	0.0987678	52493.4	56818.8	50507.6	60789	61974.6	64419.9
DNAJB6	ENSG00000105993	10049	DnaJ heat shock protein family (Hsp40) member B6 [Source:HGNC Symbol;Acc:HGNC:14888]	protein_coding	5316.64	0.257909	0.101121	0.196431	0.104705	2.55049	0.0107571	0.159625	4796.56	5095.1	4636.97	5444.86	6179.82	5746.51
EMC6	ENSG00000127774	83460	ER membrane protein complex subunit 6 [Source:HGNC Symbol;Acc:HGNC:28430]	protein_coding	1626.59	0.348536	0.157072	0.196415	0.171783	2.21896	0.0264894	0.241269	1213.6	1718.99	1361.9	1867.28	1783.91	1813.85
LRRC47	ENSG00000130764	57470	leucine rich repeat containing 47 [Source:HGNC Symbol;Acc:HGNC:29207]	protein_coding	2540.19	0.362968	0.16494	0.196229	0.182287	2.20061	0.0277638	0.248127	1908.98	2538.49	2216.55	2999.59	2207.08	3370.44
RAD54L2	ENSG00000164080	23132	RAD54 like 2 [Source:HGNC Symbol;Acc:HGNC:29123]	protein_coding	3803.7	0.261431	0.103172	0.196102	0.106977	2.53395	0.0112786	0.163746	3490.16	3448.55	3438.18	3933.23	4148.7	4363.36
GCN1	ENSG00000089154	10985	GCN1 activator of EIF2AK4 [Source:HGNC Symbol;Acc:HGNC:4199]	protein_coding	17292.8	0.239984	0.0852891	0.196101	0.0873849	2.81377	0.00489647	0.103616	15579.2	16210.4	15783.3	19860.2	17441.1	18882.8
CWC22	ENSG00000163510	57703	CWC22 spliceosome associated protein homolog [Source:HGNC Symbol;Acc:HGNC:29322]	protein_coding	2428.8	0.33538	0.150506	0.195753	0.163098	2.22835	0.0258569	0.238756	2534.46	1744.65	2161.09	2864.74	2449.51	2818.33
AOPEP	ENSG00000148120	84909	aminopeptidase O (putative) [Source:HGNC Symbol;Acc:HGNC:1361]	protein_coding	544.79	0.562602	0.242406	0.195579	0.310421	2.32091	0.0202919	0.211157	495.323	442.199	383.288	590.859	828.088	528.979
JMJD6	ENSG00000070495	23210	jumonji domain containing 6, arginine demethylase and lysine hydroxylase [Source:HGNC Symbol;Acc:HGNC:19355]	protein_coding	2968.14	0.292678	0.125622	0.195546	0.132637	2.32984	0.0198148	0.209597	2534.46	2936.93	2529.7	3316.63	2931.33	3559.77
TMEM14C	ENSG00000111843	51522	transmembrane protein 14C [Source:HGNC Symbol;Acc:HGNC:20952]	protein_coding	3763.95	0.297386	0.129621	0.194659	0.137223	2.29427	0.0217752	0.219312	3174.41	3720.21	3239.19	4809.74	3661.23	3978.91
SLC9B2	ENSG00000164038	133308	solute carrier family 9 member B2 [Source:HGNC Symbol;Acc:HGNC:25143]	protein_coding	1024.36	0.375558	0.170941	0.194628	0.189703	2.19701	0.02802	0.248851	1019.57	842.14	812.245	1251.2	1074.86	1146.12
GJA1	ENSG00000152661	2697	gap junction protein alpha 1 [Source:HGNC Symbol;Acc:HGNC:4274]	protein_coding	2428.21	0.315215	0.140187	0.194191	0.149839	2.24853	0.0245426	0.234262	2386.23	2043.47	2061.6	2340.28	3081.22	2656.46
ZIC5	ENSG00000139800	85416	Zic family member 5 [Source:HGNC Symbol;Acc:HGNC:20322]	protein_coding	2357.47	0.302147	0.132494	0.194016	0.140531	2.28046	0.0225802	0.223458	2066.86	1865.39	2404.11	2542.55	2719.31	2546.62
POLR3C	ENSG00000186141	10623	RNA polymerase III subunit C [Source:HGNC Symbol;Acc:HGNC:30076]	protein_coding	2341.02	0.309722	0.137171	0.193855	0.146067	2.25793	0.0239501	0.231194	2289.82	2085.73	1898.5	2889.96	2594.18	2287.91
POLR3F	ENSG00000132664	10621	RNA polymerase III subunit F [Source:HGNC Symbol;Acc:HGNC:15763]	protein_coding	1096.93	0.388647	0.177799	0.193695	0.198776	2.18588	0.0288246	0.252211	1048.49	967.405	833.448	1061.8	1428.95	1241.51
VTA1	ENSG00000009844	51534	vesicle trafficking 1 [Source:HGNC Symbol;Acc:HGNC:20954]	protein_coding	5816.16	0.280804	0.118744	0.193494	0.124367	2.36479	0.0180405	0.201291	5857.11	4699.69	5191.52	5876.68	6072.94	7199.03
RPSA	ENSG00000168028	3921	ribosomal protein SA [Source:HGNC Symbol;Acc:HGNC:6502]	protein_coding	70820.4	0.233575	0.0809383	0.193331	0.0826343	2.88584	0.00390366	0.0914253	63231.5	70323.2	61743.7	75264	76444	77916.1
NQO1	ENSG00000181019	1728	NAD(P)H quinone dehydrogenase 1 [Source:HGNC Symbol;Acc:HGNC:2874]	protein_coding	318.392	0.709019	0.288088	0.19322	0.423146	2.46112	0.0138503	0.177235	235.007	227.891	262.593	304.694	491.379	388.785
EI24	ENSG00000149547	9538	EI24 autophagy associated transmembrane protein [Source:HGNC Symbol;Acc:HGNC:13276]	protein_coding	12176.5	0.270539	0.112072	0.192532	0.116656	2.41398	0.0157792	0.18862	10976.7	12461.6	9670.28	12175.4	12995.7	14779.6
C1orf112	ENSG00000000460	55732	chromosome 1 open reading frame 112 [Source:HGNC Symbol;Acc:HGNC:25565]	protein_coding	1758.3	0.306662	0.136497	0.19235	0.144994	2.24666	0.0246618	0.234262	1751.11	1459.41	1505.43	1958.89	1998.97	1876
CARS1	ENSG00000110619	833	cysteinyl-tRNA synthetase 1 [Source:HGNC Symbol;Acc:HGNC:1493]	protein_coding	2630.06	0.286431	0.124235	0.19227	0.130567	2.30556	0.0211354	0.215879	2207.86	2331.73	2568.85	2973.85	2635.46	3062.59
RRM2B	ENSG00000048392	50484	ribonucleotide reductase regulatory TP53 inducible subunit M2B [Source:HGNC Symbol;Acc:HGNC:17296]	protein_coding	2005.26	0.344589	0.157278	0.191912	0.17066	2.19095	0.0284555	0.250214	1980.09	1391.49	1929.49	2121.53	2456.89	2152.05
SIRT6	ENSG00000077463	51548	sirtuin 6 [Source:HGNC Symbol;Acc:HGNC:14934]	protein_coding	676.35	0.493125	0.220683	0.191781	0.26407	2.23454	0.0254478	0.237532	583.3	627.832	471.363	660.856	742.065	972.686
AUP1	ENSG00000115307	550	AUP1 lipid droplet regulating VLDL assembly factor [Source:HGNC Symbol;Acc:HGNC:891]	protein_coding	5083.34	0.293321	0.128744	0.191212	0.135649	2.27833	0.0227071	0.224245	4419.34	5476.93	3808.42	5450	5750.57	5594.75
EMC10	ENSG00000161671	284361	ER membrane protein complex subunit 10 [Source:HGNC Symbol;Acc:HGNC:27609]	protein_coding	4411.35	0.312949	0.14049	0.190881	0.149595	2.22755	0.0259105	0.238756	3956.56	4420.48	3420.24	4476.73	4297.28	5896.82
TRIM68	ENSG00000167333	55128	tripartite motif containing 68 [Source:HGNC Symbol;Acc:HGNC:21161]	protein_coding	725.626	0.439635	0.200788	0.189968	0.230051	2.18954	0.0285574	0.250605	576.069	691.219	580.641	962.977	714.693	828.156
EXOSC5	ENSG00000077348	56915	exosome component 5 [Source:HGNC Symbol;Acc:HGNC:24662]	protein_coding	1712.82	0.404349	0.186078	0.1899	0.208646	2.173	0.0297802	0.256464	1216.01	1782.38	1423.88	1488.99	2164.5	2201.19
STK17A	ENSG00000164543	9263	serine/threonine kinase 17a [Source:HGNC Symbol;Acc:HGNC:11395]	protein_coding	1080.86	0.383068	0.179642	0.189605	0.199403	2.1324	0.0329739	0.26959	862.899	846.668	1105.83	1060.77	1351.62	1257.41
NPIPA7	ENSG00000214967	101059938	nuclear pore complex interacting protein family member A7 [Source:HGNC Symbol;Acc:HGNC:41982]	protein_coding	1437.62	0.337936	0.154813	0.189591	0.166865	2.18287	0.0290452	0.253346	1195.52	1291.89	1322.75	1807.58	1382.03	1625.96
UBALD2	ENSG00000185262	283991	UBA like domain containing 2 [Source:HGNC Symbol;Acc:HGNC:28438]	protein_coding	1373.34	0.355282	0.163205	0.18928	0.177449	2.17691	0.0294876	0.255212	971.364	1343.2	1303.18	1565.67	1550.6	1506
NDUFA1	ENSG00000125356	4694	NADH:ubiquinone oxidoreductase subunit A1 [Source:HGNC Symbol;Acc:HGNC:7683]	protein_coding	3603.43	0.299787	0.133775	0.189163	0.141202	2.24097	0.0250279	0.235378	2938.2	3902.82	2851.01	4155.06	3848.05	3925.43
MBTPS2	ENSG00000012174	51360	membrane bound transcription factor peptidase, site 2 [Source:HGNC Symbol;Acc:HGNC:15455]	protein_coding	2806.64	0.287896	0.126445	0.188963	0.132598	2.27686	0.0227948	0.224486	2781.52	2174.77	2625.93	3156.57	3089.04	3012
EZH2	ENSG00000106462	2146	enhancer of zeste 2 polycomb repressive complex 2 subunit [Source:HGNC Symbol;Acc:HGNC:3527]	protein_coding	3284.65	0.279949	0.121596	0.188895	0.126988	2.30229	0.0213188	0.216558	3114.15	2956.55	2833.07	3446.85	4073.54	3283.72
TOB2	ENSG00000183864	10766	transducer of ERBB2, 2 [Source:HGNC Symbol;Acc:HGNC:11980]	protein_coding	3131.48	0.297692	0.133341	0.18829	0.140623	2.23256	0.0255776	0.237748	2648.96	2903.72	2870.59	3060.83	3214.6	4090.2
YIPF3	ENSG00000137207	25844	Yip1 domain family member 3 [Source:HGNC Symbol;Acc:HGNC:21023]	protein_coding	1712.21	0.298183	0.134032	0.187981	0.141302	2.22472	0.0261001	0.239282	1498.02	1649.57	1461.39	1832.8	2004.62	1826.86
FMC1	ENSG00000164898	154791	formation of mitochondrial complex V assembly factor 1 homolog [Source:HGNC Symbol;Acc:HGNC:26946]	protein_coding	334.144	0.780583	0.307704	0.187952	0.460026	2.5368	0.0111872	0.163111	222.956	203.744	313.155	477.628	493.986	293.396
KDM3A	ENSG00000115548	55818	lysine demethylase 3A [Source:HGNC Symbol;Acc:HGNC:20815]	protein_coding	4219.22	0.266742	0.112676	0.18777	0.116806	2.36734	0.0179166	0.200975	3809.53	4031.11	3653.47	5126.27	4451.52	4243.4
RRP12	ENSG00000052749	23223	ribosomal RNA processing 12 homolog [Source:HGNC Symbol;Acc:HGNC:29100]	protein_coding	3759.3	0.281742	0.123542	0.187136	0.129051	2.28054	0.0225759	0.223458	3296.13	3516.46	3361.52	3692.35	3892.36	4796.95
BRAF	ENSG00000157764	673	B-Raf proto-oncogene, serine/threonine kinase [Source:HGNC Symbol;Acc:HGNC:1097]	protein_coding	1606.5	0.315696	0.144203	0.186836	0.153007	2.18925	0.0285788	0.250605	1429.33	1417.15	1451.6	1796.25	1983.76	1560.92
SMG5	ENSG00000198952	23381	SMG5 nonsense mediated mRNA decay factor [Source:HGNC Symbol;Acc:HGNC:24644]	protein_coding	8645.14	0.252369	0.10395	0.186788	0.107096	2.42779	0.0151911	0.184049	7657.63	8806.25	7205.82	9593.22	8755.32	9852.6
RPS27	ENSG00000177954	6232	ribosomal protein S27 [Source:HGNC Symbol;Acc:HGNC:10416]	protein_coding	25447.3	0.248728	0.10023	0.186469	0.103025	2.48158	0.0130803	0.172472	20521.6	26574.2	22682.5	26825.9	27697.1	28382.8
ACACB	ENSG00000076555	32	acetyl-CoA carboxylase beta [Source:HGNC Symbol;Acc:HGNC:85]	protein_coding	1112.93	0.39515	0.183443	0.1856	0.202376	2.15408	0.0312339	0.262622	860.489	1021.74	1003.07	1514.72	1037.5	1240.07
ZNF768	ENSG00000169957	79724	zinc finger protein 768 [Source:HGNC Symbol;Acc:HGNC:26273]	protein_coding	7062.63	0.243058	0.096367	0.185473	0.0987411	2.52221	0.011662	0.165018	6218.66	6857.86	6328.34	7828.88	7149.54	7992.5
RCE1	ENSG00000173653	9986	Ras converting CAAX endopeptidase 1 [Source:HGNC Symbol;Acc:HGNC:13721]	protein_coding	870.34	0.449348	0.206175	0.185305	0.234089	2.17945	0.0292982	0.254187	654.405	952.313	601.844	974.3	1080.95	958.233
HRAS	ENSG00000174775	3265	HRas proto-oncogene, GTPase [Source:HGNC Symbol;Acc:HGNC:5173]	protein_coding	1728.96	0.343127	0.159555	0.185285	0.171344	2.15052	0.0315138	0.264184	1260.6	1854.82	1459.76	1940.36	1989.41	1868.77
RPS27L	ENSG00000185088	51065	ribosomal protein S27 like [Source:HGNC Symbol;Acc:HGNC:18476]	protein_coding	1743.64	0.309479	0.141793	0.18518	0.149875	2.18261	0.0290648	0.253346	1529.36	1631.46	1507.06	1829.71	1767.4	2196.85
STMN3	ENSG00000197457	50861	stathmin 3 [Source:HGNC Symbol;Acc:HGNC:15926]	protein_coding	1742.66	0.302342	0.137736	0.185135	0.145001	2.19508	0.0281577	0.248973	1526.95	1729.56	1427.14	1933.16	2009.4	1829.75
AKT1S1	ENSG00000204673	84335	AKT1 substrate 1 [Source:HGNC Symbol;Acc:HGNC:28426]	protein_coding	2407.55	0.320128	0.14791	0.184743	0.157005	2.16434	0.0304384	0.259146	1877.65	2526.42	2019.2	2804.01	2331.77	2886.26
RNF26	ENSG00000173456	79102	ring finger protein 26 [Source:HGNC Symbol;Acc:HGNC:14646]	protein_coding	3088.99	0.271472	0.120458	0.184589	0.125116	2.25366	0.0242175	0.23253	2888.78	3024.46	2480.77	3352.66	3220.25	3567
ARL4C	ENSG00000188042	10123	ADP ribosylation factor like GTPase 4C [Source:HGNC Symbol;Acc:HGNC:698]	protein_coding	1274.49	0.392167	0.185549	0.184076	0.204651	2.11355	0.0345539	0.276919	1044.88	940.239	1326.01	1621.77	1546.26	1167.8
SORT1	ENSG00000134243	6272	sortilin 1 [Source:HGNC Symbol;Acc:HGNC:11186]	protein_coding	3810.1	0.26208	0.112222	0.183733	0.115848	2.33538	0.0195236	0.209173	3473.29	3480.24	3446.33	4522.03	4224.29	3714.42
SURF4	ENSG00000148248	6836	surfeit 4 [Source:HGNC Symbol;Acc:HGNC:11476]	protein_coding	9515.06	0.269603	0.117585	0.183717	0.121842	2.29284	0.021857	0.219824	8424.11	8936.04	8517.16	9803.21	8990.36	12419.5
RPL12	ENSG00000197958	6136	ribosomal protein L12 [Source:HGNC Symbol;Acc:HGNC:10302]	protein_coding	56098.1	0.235073	0.091315	0.183599	0.0932224	2.57431	0.0100441	0.153761	50320.5	56918.4	47369.5	59136.3	58272.1	64571.6
PFDN2	ENSG00000143256	5202	prefoldin subunit 2 [Source:HGNC Symbol;Acc:HGNC:8867]	protein_coding	3059.99	0.279873	0.125177	0.182567	0.130146	2.23582	0.0253632	0.237119	2424.79	2849.39	3019.01	3511.7	3092.08	3462.94
RNF138	ENSG00000134758	51444	ring finger protein 138 [Source:HGNC Symbol;Acc:HGNC:17765]	protein_coding	5852.78	0.253995	0.107395	0.182242	0.110426	2.36505	0.0180276	0.201291	5934.24	4732.89	5346.46	6380.56	6251.94	6470.6
GOSR2	ENSG00000108433	9570	golgi SNAP receptor complex member 2 [Source:HGNC Symbol;Acc:HGNC:4431]	protein_coding	1863.2	0.335387	0.156857	0.182197	0.166917	2.13816	0.0325036	0.268832	1520.92	2025.36	1396.15	2105.06	2012.87	2118.81
BCLAF1	ENSG00000029363	9774	BCL2 associated transcription factor 1 [Source:HGNC Symbol;Acc:HGNC:16863]	protein_coding	18325.3	0.26167	0.1167	0.18197	0.120426	2.24224	0.0249456	0.234935	19890.1	14880.8	15230.4	18492.1	21936.5	19521.7
BZW1	ENSG00000082153	9689	basic leucine zipper and W2 domains 1 [Source:HGNC Symbol;Acc:HGNC:18380]	protein_coding	14585.6	0.225639	0.0841331	0.181904	0.0855566	2.68193	0.00731995	0.128334	14221	13074.3	13046.5	15498.2	16265.5	15408.3
RBM45	ENSG00000155636	129831	RNA binding motif protein 45 [Source:HGNC Symbol;Acc:HGNC:24468]	protein_coding	622.957	0.530001	0.235778	0.18173	0.275101	2.24788	0.0245841	0.234262	545.94	534.261	450.16	965.035	629.538	612.807
USP40	ENSG00000085982	55230	ubiquitin specific peptidase 40 [Source:HGNC Symbol;Acc:HGNC:20069]	protein_coding	1680.31	0.288087	0.131215	0.180782	0.136618	2.19553	0.0281252	0.248872	1430.53	1510.72	1598.39	1864.19	1799.12	1878.89
UBR4	ENSG00000127481	23352	ubiquitin protein ligase E3 component n-recognin 4 [Source:HGNC Symbol;Acc:HGNC:30313]	protein_coding	12013.6	0.223246	0.0846465	0.180578	0.0860269	2.63739	0.00835463	0.138603	11245.4	11005.2	11009.3	13683.4	12652	12485.9
COX5B	ENSG00000135940	1329	cytochrome c oxidase subunit 5B [Source:HGNC Symbol;Acc:HGNC:2269]	protein_coding	5644.66	0.250204	0.106237	0.180288	0.108961	2.35514	0.0185158	0.204528	5176.19	5561.45	4733.2	6632.75	5923.92	5840.45
TMEM106B	ENSG00000106460	54664	transmembrane protein 106B [Source:HGNC Symbol;Acc:HGNC:22407]	protein_coding	2378.55	0.339382	0.159793	0.180264	0.169755	2.12388	0.0336799	0.272894	2300.66	1657.11	2338.87	2287.26	2662.4	3025.01
GON7	ENSG00000170270	84520	GON7 subunit of KEOPS complex [Source:HGNC Symbol;Acc:HGNC:20356]	protein_coding	732.273	0.378771	0.178346	0.180187	0.192412	2.1238	0.0336865	0.272894	664.047	629.341	616.523	860.039	808.538	815.149
UBL5	ENSG00000198258	59286	ubiquitin like 5 [Source:HGNC Symbol;Acc:HGNC:13736]	protein_coding	4104.79	0.256137	0.110407	0.180143	0.113471	2.31993	0.0203447	0.211276	3470.88	4172.97	3581.71	4537.47	4440.22	4425.51
RPS15	ENSG00000115268	6209	ribosomal protein S15 [Source:HGNC Symbol;Acc:HGNC:10388]	protein_coding	32599.9	0.254029	0.109271	0.179838	0.112213	2.32475	0.0200851	0.210345	27033.1	34008.6	28164.4	33492.6	32706.9	40193.8
CEBPZ	ENSG00000115816	10153	CCAAT enhancer binding protein zeta [Source:HGNC Symbol;Acc:HGNC:24218]	protein_coding	4632.71	0.281522	0.126739	0.1797	0.131344	2.22127	0.0263327	0.240454	4808.61	3517.97	4219.43	4862.75	5508.14	4879.33
POLDIP3	ENSG00000100227	84271	DNA polymerase delta interacting protein 3 [Source:HGNC Symbol;Acc:HGNC:23782]	protein_coding	6376.24	0.281299	0.128979	0.178834	0.133709	2.18097	0.0291855	0.253805	5848.67	6539.42	4875.1	6756.79	6218.92	8018.52
PHIP	ENSG00000146247	55023	pleckstrin homology domain interacting protein [Source:HGNC Symbol;Acc:HGNC:15673]	protein_coding	4709.41	0.34174	0.161249	0.178666	0.170825	2.11933	0.0340627	0.274853	5001.44	2864.48	4594.57	5058.33	5291.77	5445.89
NBPF15	ENSG00000266338	284565	NBPF member 15 [Source:HGNC Symbol;Acc:HGNC:28791]	protein_coding	6071.37	0.261437	0.115317	0.178452	0.118575	2.26712	0.0233827	0.227905	5487.12	5648.98	5439.43	7303.39	6984.88	5564.4
ACTL6A	ENSG00000136518	86	actin like 6A [Source:HGNC Symbol;Acc:HGNC:24124]	protein_coding	2816.01	0.288178	0.133131	0.178414	0.138304	2.16462	0.0304171	0.259146	2104.22	2810.15	2696.07	3091.2	3169.42	3025.01
PRKAB1	ENSG00000111725	5564	protein kinase AMP-activated non-catalytic subunit beta 1 [Source:HGNC Symbol;Acc:HGNC:9378]	protein_coding	1640.07	0.36756	0.173952	0.178334	0.18596	2.113	0.0346008	0.276982	1599.26	1631.46	1065.05	2008.82	1759.58	1776.27
SUPT5H	ENSG00000196235	6829	SPT5 homolog, DSIF elongation factor subunit [Source:HGNC Symbol;Acc:HGNC:11469]	protein_coding	6103.66	0.250467	0.107495	0.178322	0.110132	2.33004	0.0198039	0.209597	5435.3	5359.21	5925.47	6251.88	6215.44	7434.62
SEC61A1	ENSG00000058262	29927	SEC61 translocon subunit alpha 1 [Source:HGNC Symbol;Acc:HGNC:18276]	protein_coding	13042.3	0.23421	0.0944686	0.177969	0.0962293	2.47923	0.0131666	0.172472	11190	12614	12152.7	14768.4	12869.3	14659.7
TOGARAM1	ENSG00000198718	23116	TOG array regulator of axonemal microtubules 1 [Source:HGNC Symbol;Acc:HGNC:19959]	protein_coding	876.047	0.465154	0.214909	0.177242	0.23825	2.16443	0.0304316	0.259146	835.18	670.09	699.705	739.088	1090.94	1221.28
PPP2R3C	ENSG00000092020	55012	protein phosphatase 2 regulatory subunit B''gamma [Source:HGNC Symbol;Acc:HGNC:17485]	protein_coding	1935.37	0.291063	0.135124	0.177009	0.140178	2.15404	0.0312367	0.262622	1814.98	1661.64	1743.55	2284.17	1886.44	2221.42
PQBP1	ENSG00000102103	10084	polyglutamine binding protein 1 [Source:HGNC Symbol;Acc:HGNC:9330]	protein_coding	1963.35	0.318156	0.150444	0.177	0.15753	2.11478	0.0344491	0.276391	1630.59	2069.13	1544.57	2019.63	2393.03	2123.14
PSMD14	ENSG00000115233	10213	proteasome 26S subunit, non-ATPase 14 [Source:HGNC Symbol;Acc:HGNC:16889]	protein_coding	5163.35	0.236344	0.097644	0.176834	0.0994596	2.42047	0.0155005	0.186788	4849.59	4953.23	4420.05	5618.82	5553.75	5584.64
TYW3	ENSG00000162623	127253	tRNA-yW synthesizing protein 3 homolog [Source:HGNC Symbol;Acc:HGNC:24757]	protein_coding	1936.58	0.282864	0.130534	0.176553	0.13492	2.16698	0.030236	0.258612	1723.39	1860.86	1660.37	2251.23	2162.33	1961.27
UGCG	ENSG00000148154	7357	UDP-glucose ceramide glucosyltransferase [Source:HGNC Symbol;Acc:HGNC:12524]	protein_coding	1652.2	0.342322	0.163167	0.176375	0.172005	2.09798	0.035907	0.283601	1636.62	1525.81	1210.21	1830.74	2099.76	1610.06
B2M	ENSG00000166710	567	beta-2-microglobulin [Source:HGNC Symbol;Acc:HGNC:914]	protein_coding	6937.78	0.263249	0.118038	0.175953	0.121152	2.2302	0.0257339	0.238387	6562.13	6937.85	5423.12	7925.64	8064.52	6713.41
TMEM9B	ENSG00000175348	56674	TMEM9 domain family member B [Source:HGNC Symbol;Acc:HGNC:1168]	protein_coding	1073.14	0.327044	0.155811	0.175699	0.163176	2.09897	0.0358192	0.283223	903.875	971.933	981.871	1155.98	1274.72	1150.46
XRCC1	ENSG00000073050	7515	X-ray repair cross complementing 1 [Source:HGNC Symbol;Acc:HGNC:12828]	protein_coding	1627.39	0.302707	0.142514	0.175645	0.148097	2.12405	0.0336657	0.272894	1496.82	1531.85	1340.69	1613.54	1862.11	1919.36
LRRC8C	ENSG00000171488	84230	leucine rich repeat containing 8 VRAC subunit C [Source:HGNC Symbol;Acc:HGNC:25075]	protein_coding	1304.03	0.353487	0.16855	0.17535	0.177883	2.09723	0.0359731	0.283808	1323.27	973.442	1138.45	1646.99	1377.69	1364.36
CBY1	ENSG00000100211	25776	chibby family member 1, beta catenin antagonist [Source:HGNC Symbol;Acc:HGNC:1307]	protein_coding	2473.04	0.297972	0.139984	0.17517	0.145155	2.12862	0.0332856	0.270882	2184.97	2328.71	2138.26	2906.43	2250.52	3029.35
CHCHD2	ENSG00000106153	51142	coiled-coil-helix-coiled-coil-helix domain containing 2 [Source:HGNC Symbol;Acc:HGNC:21645]	protein_coding	14147.7	0.232415	0.0960555	0.174752	0.0976126	2.41959	0.0155379	0.186995	11996.2	14426.6	12612.6	16115.8	14995.5	14739.2
TMEM205	ENSG00000105518	374882	transmembrane protein 205 [Source:HGNC Symbol;Acc:HGNC:29631]	protein_coding	1792.27	0.308856	0.146552	0.174635	0.152326	2.10748	0.0350757	0.278983	1537.79	1866.9	1397.78	2013.96	1896.44	2040.76
GINS3	ENSG00000181938	64785	GINS complex subunit 3 [Source:HGNC Symbol;Acc:HGNC:25851]	protein_coding	2744.4	0.254764	0.113447	0.174259	0.115984	2.24567	0.0247251	0.234394	2409.13	2515.86	2583.53	2822.54	3105.98	3029.35
RPS2	ENSG00000140988	6187	ribosomal protein S2 [Source:HGNC Symbol;Acc:HGNC:10404]	protein_coding	187497	0.2049	0.084124	0.174086	0.0851816	2.43569	0.0148636	0.182711	169732	188561	164315	195204	194501	212667
DLX2	ENSG00000115844	1746	distal-less homeobox 2 [Source:HGNC Symbol;Acc:HGNC:2915]	protein_coding	1445.13	0.306579	0.145812	0.173392	0.151061	2.10256	0.0355038	0.281513	1287.12	1288.87	1301.55	1789.56	1474.57	1529.13
ZNF700	ENSG00000196757	90592	zinc finger protein 700 [Source:HGNC Symbol;Acc:HGNC:25292]	protein_coding	286.717	0.770057	0.307842	0.173391	0.37552	2.50146	0.0123681	0.168076	247.059	164.504	225.08	430.792	371.032	281.833
CAPZA2	ENSG00000198898	830	capping actin protein of muscle Z-line subunit alpha 2 [Source:HGNC Symbol;Acc:HGNC:1490]	protein_coding	3759.32	0.271395	0.125219	0.173274	0.128467	2.16737	0.0302064	0.258612	3768.56	2888.63	3560.5	4282.7	3823.72	4231.84
ODR4	ENSG00000157181	54953	odr-4 GPCR localization factor homolog [Source:HGNC Symbol;Acc:HGNC:24299]	protein_coding	2270.67	0.327213	0.15645	0.173157	0.162909	2.09148	0.036485	0.28558	2482.64	1631.46	1927.86	2559.53	2649.36	2373.18
RNF185	ENSG00000138942	91445	ring finger protein 185 [Source:HGNC Symbol;Acc:HGNC:26783]	protein_coding	2356.63	0.257895	0.116296	0.172949	0.118792	2.21757	0.0265845	0.241694	2116.27	2138.55	2185.56	2684.6	2476.88	2537.95
TTC33	ENSG00000113638	23548	tetratricopeptide repeat domain 33 [Source:HGNC Symbol;Acc:HGNC:29959]	protein_coding	1627.72	0.335993	0.161414	0.172822	0.168394	2.08155	0.0373831	0.290089	1645.05	1411.11	1260.77	2117.93	1659.22	1672.21
RAD51C	ENSG00000108384	5889	RAD51 paralog C [Source:HGNC Symbol;Acc:HGNC:9820]	protein_coding	3096.46	0.278421	0.129946	0.17278	0.133452	2.14259	0.0321462	0.267779	3131.02	2603.39	2661.82	3140.1	3836.75	3205.67
TCEAL9	ENSG00000185222	51186	transcription elongation factor A like 9 [Source:HGNC Symbol;Acc:HGNC:30084]	protein_coding	4324.71	0.249884	0.111387	0.172601	0.113558	2.2434	0.0248712	0.234935	4165.05	3510.43	4175.4	4784	4452.82	4860.54
CCAR1	ENSG00000060339	55749	cell division cycle and apoptosis regulator 1 [Source:HGNC Symbol;Acc:HGNC:24236]	protein_coding	7185.8	0.243295	0.106439	0.172373	0.108286	2.28577	0.0222679	0.221914	7352.72	6092.69	6295.71	7248.32	8268.72	7856.65
ZMAT2	ENSG00000146007	153527	zinc finger matrin-type 2 [Source:HGNC Symbol;Acc:HGNC:26433]	protein_coding	3108.14	0.269478	0.124548	0.172367	0.127547	2.16366	0.0304908	0.259317	2715.24	3213.11	2529.7	3406.19	3554.35	3230.24
GOLGA8N	ENSG00000232653	643699	golgin A8 family member N [Source:HGNC Symbol;Acc:HGNC:44405]	protein_coding	697.313	0.441088	0.206524	0.171921	0.221122	2.13577	0.0326979	0.269037	576.069	635.378	565.962	908.42	860.673	637.377
GET1	ENSG00000182093	7485	guided entry of tail-anchored proteins factor 1 [Source:HGNC Symbol;Acc:HGNC:12790]	protein_coding	1964.87	0.279254	0.130853	0.171539	0.134148	2.1341	0.0328343	0.269215	1939.11	1645.04	1740.29	2256.38	2056.32	2152.05
ID4	ENSG00000172201	3400	inhibitor of DNA binding 4, HLH protein [Source:HGNC Symbol;Acc:HGNC:5363]	protein_coding	4599.63	0.24825	0.110544	0.171473	0.112472	2.24571	0.0247227	0.234394	4561.55	3884.71	4163.98	4585.85	5116.25	5285.46
EHMT1	ENSG00000181090	79813	euchromatic histone lysine methyltransferase 1 [Source:HGNC Symbol;Acc:HGNC:24650]	protein_coding	4020.75	0.254271	0.114766	0.171453	0.116979	2.21557	0.0267213	0.242163	3304.57	3705.12	3992.72	4543.64	4043.12	4535.35
CYB5R1	ENSG00000159348	51706	cytochrome b5 reductase 1 [Source:HGNC Symbol;Acc:HGNC:13397]	protein_coding	1314.42	0.381465	0.183209	0.171177	0.192647	2.08212	0.0373313	0.289986	927.978	1264.72	1236.31	1773.61	1425.04	1258.86
LSM3	ENSG00000170860	27258	LSM3 homolog, U6 small nuclear RNA and mRNA degradation associated [Source:HGNC Symbol;Acc:HGNC:17874]	protein_coding	3688.12	0.272212	0.127079	0.170975	0.130028	2.14207	0.0321878	0.267779	3400.98	3474.21	3141.33	3634.19	3744.65	4733.35
TRIP11	ENSG00000100815	9321	thyroid hormone receptor interactor 11 [Source:HGNC Symbol;Acc:HGNC:12305]	protein_coding	2933.77	0.350673	0.169639	0.170731	0.176773	2.06717	0.0387186	0.295176	3309.39	1888.02	2536.23	3000.1	3421.84	3447.04
TMEM42	ENSG00000169964	131616	transmembrane protein 42 [Source:HGNC Symbol;Acc:HGNC:28444]	protein_coding	736.559	0.378278	0.182032	0.170645	0.190791	2.07808	0.0377019	0.291112	619.455	682.164	621.416	887.318	837.212	771.79
TANGO6	ENSG00000103047	79613	transport and golgi organization 6 homolog [Source:HGNC Symbol;Acc:HGNC:25749]	protein_coding	1586.83	0.315072	0.151897	0.170577	0.156873	2.07424	0.0380567	0.291816	1223.24	1362.82	1658.74	1782.87	1738.73	1754.59
EPC1	ENSG00000120616	80314	enhancer of polycomb homolog 1 [Source:HGNC Symbol;Acc:HGNC:19876]	protein_coding	1637.53	0.321025	0.154719	0.170448	0.159927	2.07489	0.0379972	0.291716	1693.26	1204.35	1469.54	1873.97	1799.12	1784.94
SAP130	ENSG00000136715	79595	Sin3A associated protein 130 [Source:HGNC Symbol;Acc:HGNC:29813]	protein_coding	2478.59	0.275884	0.129729	0.170383	0.132741	2.12662	0.0334519	0.271683	2189.79	2367.95	2164.36	2532.25	2528.58	3088.6
PERP	ENSG00000112378	64065	p53 apoptosis effector related to PMP22 [Source:HGNC Symbol;Acc:HGNC:17637]	protein_coding	6402.62	0.225689	0.0941104	0.169979	0.0951753	2.39813	0.0164789	0.192766	5552.2	5914.6	6245.15	6926.64	7004.43	6772.67
COPB1	ENSG00000129083	1315	COPI coat complex subunit beta 1 [Source:HGNC Symbol;Acc:HGNC:2231]	protein_coding	6540.34	0.233455	0.0991368	0.169917	0.100407	2.35487	0.018529	0.204528	6492.23	5686.71	5853.71	7257.07	6660.77	7291.53
IQGAP3	ENSG00000183856	128239	IQ motif containing GTPase activating protein 3 [Source:HGNC Symbol;Acc:HGNC:20669]	protein_coding	5327.49	0.238535	0.10505	0.169915	0.106535	2.27068	0.0231663	0.226107	4773.66	4853.63	5031.68	5349.64	5568.09	6388.22
COPZ1	ENSG00000111481	22818	COPI coat complex subunit zeta 1 [Source:HGNC Symbol;Acc:HGNC:2243]	protein_coding	9053.14	0.230692	0.0995828	0.169784	0.100828	2.31659	0.0205261	0.212303	7991.46	9345.04	7655.98	9695.65	9804.12	9826.59
SDC4	ENSG00000124145	6385	syndecan 4 [Source:HGNC Symbol;Acc:HGNC:10661]	protein_coding	945.348	0.363947	0.175715	0.169739	0.183074	2.07124	0.0383368	0.29333	780.948	901	799.197	1210.54	961.469	1018.94
IFITM2	ENSG00000185201	10581	interferon induced transmembrane protein 2 [Source:HGNC Symbol;Acc:HGNC:5413]	protein_coding	1178.06	0.30836	0.148618	0.169719	0.152948	2.07485	0.0380001	0.291716	991.852	1073.05	1092.78	1285.17	1275.59	1349.91
CD81	ENSG00000110651	975	CD81 molecule [Source:HGNC Symbol;Acc:HGNC:1701]	protein_coding	8947.7	0.220869	0.091369	0.169345	0.0923047	2.41734	0.0156346	0.187767	7716.68	8593.45	8481.27	9635.94	9254.52	10004.4
DDX20	ENSG00000064703	11218	DEAD-box helicase 20 [Source:HGNC Symbol;Acc:HGNC:2743]	protein_coding	3175.3	0.294178	0.141254	0.169162	0.14471	2.08261	0.0372863	0.289821	2943.02	2846.37	2774.36	3549.27	4129.15	2809.66
ODC1	ENSG00000115758	4953	ornithine decarboxylase 1 [Source:HGNC Symbol;Acc:HGNC:8109]	protein_coding	12162.3	0.256085	0.117924	0.169064	0.119915	2.17162	0.0298846	0.257051	10082.4	12873.6	10296.6	13167.2	11716.6	14837.4
PES1	ENSG00000100029	23481	pescadillo ribosomal biogenesis factor 1 [Source:HGNC Symbol;Acc:HGNC:8848]	protein_coding	7954.9	0.258628	0.119406	0.16904	0.121466	2.16595	0.0303149	0.258715	6640.47	8318.78	6767.08	8013.14	8125.78	9864.17
CCDC18	ENSG00000122483	343099	coiled-coil domain containing 18 [Source:HGNC Symbol;Acc:HGNC:30370]	protein_coding	1534.14	0.325913	0.158378	0.168409	0.163098	2.05782	0.0396079	0.298148	1507.66	1127.38	1446.71	1591.92	1660.96	1870.22
RPL37	ENSG00000145592	6167	ribosomal protein L37 [Source:HGNC Symbol;Acc:HGNC:10347]	protein_coding	25554.4	0.222709	0.0934617	0.16807	0.0943453	2.38289	0.0171774	0.196565	21420.6	25831.7	23504.5	25835.7	27847	28887.2
DNAJA1	ENSG00000086061	3301	DnaJ heat shock protein family (Hsp40) member A1 [Source:HGNC Symbol;Acc:HGNC:5229]	protein_coding	12780.7	0.216455	0.0879713	0.167951	0.0886916	2.46052	0.0138734	0.177235	11891.4	12141.6	11438.3	12883.6	14628	13701.4
IGBP1	ENSG00000089289	3476	immunoglobulin binding protein 1 [Source:HGNC Symbol;Acc:HGNC:5461]	protein_coding	2955.95	0.244972	0.110836	0.167935	0.112314	2.21023	0.0270895	0.244656	2683.91	2779.97	2650.4	3242	3023.44	3355.98
MAP1S	ENSG00000130479	55201	microtubule associated protein 1S [Source:HGNC Symbol;Acc:HGNC:15715]	protein_coding	1699.45	0.278173	0.132377	0.167741	0.13487	2.10138	0.035608	0.282024	1488.38	1605.8	1513.58	1942.42	1743.07	1903.46
NDUFB11	ENSG00000147123	54539	NADH:ubiquinone oxidoreductase subunit B11 [Source:HGNC Symbol;Acc:HGNC:20372]	protein_coding	4147.26	0.246281	0.112034	0.167343	0.113467	2.19827	0.0279297	0.248565	3836.04	4041.67	3500.16	4146.82	4499.74	4859.1
TMEM256	ENSG00000205544	254863	transmembrane protein 256 [Source:HGNC Symbol;Acc:HGNC:28618]	protein_coding	935.539	0.380859	0.184575	0.167118	0.19118	2.06344	0.0390712	0.296468	829.154	916.092	694.812	1156.5	1101.8	914.874
POLB	ENSG00000070501	5423	DNA polymerase beta [Source:HGNC Symbol;Acc:HGNC:9174]	protein_coding	1708.42	0.279645	0.134748	0.167021	0.137192	2.07532	0.0379567	0.291716	1557.07	1587.69	1485.85	1746.33	2033.73	1839.87
DYRK1A	ENSG00000157540	1859	dual specificity tyrosine phosphorylation regulated kinase 1A [Source:HGNC Symbol;Acc:HGNC:3091]	protein_coding	2388.57	0.265661	0.125545	0.166941	0.127454	2.11606	0.0343398	0.275771	2177.74	2002.72	2330.72	2753.57	2664.57	2402.09
ZSCAN32	ENSG00000140987	54925	zinc finger and SCAN domain containing 32 [Source:HGNC Symbol;Acc:HGNC:20812]	protein_coding	1075.54	0.36324	0.177506	0.166878	0.183215	2.04636	0.0407211	0.303667	982.211	840.631	999.812	1413.84	1038.8	1177.92
RBM42	ENSG00000126254	79171	RNA binding motif protein 42 [Source:HGNC Symbol;Acc:HGNC:28117]	protein_coding	3154.21	0.258344	0.1206	0.166809	0.12229	2.14215	0.0321816	0.267779	2853.83	3112	2650.4	3114.36	3650.8	3543.87
RAB35	ENSG00000111737	11021	RAB35, member RAS oncogene family [Source:HGNC Symbol;Acc:HGNC:9774]	protein_coding	2763.24	0.250972	0.116157	0.166283	0.117592	2.16062	0.0307243	0.260213	2407.92	2635.08	2524.81	2890.47	2890.92	3230.24
ROMO1	ENSG00000125995	140823	reactive oxygen species modulator 1 [Source:HGNC Symbol;Acc:HGNC:16185]	protein_coding	2323.65	0.365386	0.178563	0.166238	0.184	2.04626	0.0407307	0.303667	1774	2713.56	1606.55	2428.29	2910.47	2509.04
ADM	ENSG00000148926	133	adrenomedullin [Source:HGNC Symbol;Acc:HGNC:259]	protein_coding	575.224	0.519569	0.236937	0.166123	0.250862	2.19286	0.0283178	0.249777	447.117	531.243	437.112	610.417	553.942	871.515
RWDD1	ENSG00000111832	51389	RWD domain containing 1 [Source:HGNC Symbol;Acc:HGNC:20993]	protein_coding	3551.33	0.244736	0.112207	0.16576	0.113404	2.1811	0.0291761	0.253805	3261.18	3444.02	3043.47	3887.42	3573.03	4098.87
DEDD	ENSG00000158796	9191	death effector domain containing [Source:HGNC Symbol;Acc:HGNC:2755]	protein_coding	1661.27	0.27239	0.130636	0.165298	0.132403	2.08511	0.0370592	0.288371	1484.76	1537.89	1492.38	1906.91	1744.81	1800.84
TMEM109	ENSG00000110108	79073	transmembrane protein 109 [Source:HGNC Symbol;Acc:HGNC:28771]	protein_coding	5026.18	0.248941	0.115593	0.165206	0.116806	2.15359	0.031272	0.262622	4322.93	5001.53	4454.3	5840.14	4783.01	5755.18
LYSMD3	ENSG00000176018	116068	LysM domain containing 3 [Source:HGNC Symbol;Acc:HGNC:26969]	protein_coding	2705.13	0.297257	0.144438	0.165116	0.146797	2.05802	0.0395878	0.298148	2530.85	1939.34	2813.5	2931.65	3145.09	2870.36
KRT10	ENSG00000186395	3858	keratin 10 [Source:HGNC Symbol;Acc:HGNC:6413]	protein_coding	1005.07	0.329987	0.161778	0.164998	0.165117	2.03975	0.0413748	0.305637	818.308	879.871	975.346	1126.65	1140.47	1089.76
ZSCAN20	ENSG00000121903	7579	zinc finger and SCAN domain containing 20 [Source:HGNC Symbol;Acc:HGNC:13093]	protein_coding	586.334	0.44036	0.209493	0.164696	0.216912	2.10202	0.0355512	0.281731	524.247	419.561	548.021	627.916	684.281	713.978
DNAJC2	ENSG00000105821	27000	DnaJ heat shock protein family (Hsp40) member C2 [Source:HGNC Symbol;Acc:HGNC:13192]	protein_coding	5204.08	0.267926	0.128248	0.16464	0.129759	2.08912	0.0366965	0.28639	5607.64	3943.57	4612.51	5370.23	5942.6	5747.95
MRPL40	ENSG00000185608	64976	mitochondrial ribosomal protein L40 [Source:HGNC Symbol;Acc:HGNC:14491]	protein_coding	2865.4	0.246142	0.113971	0.164616	0.115013	2.15969	0.0307969	0.260326	2635.7	2736.2	2492.19	3281.63	2942.19	3104.5
SELENOK	ENSG00000113811	58515	selenoprotein K [Source:HGNC Symbol;Acc:HGNC:30394]	protein_coding	2045.13	0.276275	0.133806	0.164609	0.135586	2.06474	0.0389475	0.296176	1729.41	1756.72	2063.23	2082.93	2273.98	2364.51
ZBTB41	ENSG00000177888	360023	zinc finger and BTB domain containing 41 [Source:HGNC Symbol;Acc:HGNC:24819]	protein_coding	1364.23	0.449367	0.214379	0.164436	0.222515	2.09614	0.03607	0.284401	1290.73	775.735	1391.26	1294.43	1534.09	1899.12
PLS1	ENSG00000120756	5357	plastin 1 [Source:HGNC Symbol;Acc:HGNC:9090]	protein_coding	2091.59	0.297095	0.146108	0.164292	0.148216	2.0334	0.0420124	0.307535	2074.09	1575.62	1983.31	2424.68	2426.48	2065.33
FOXD1	ENSG00000251493	2297	forkhead box D1 [Source:HGNC Symbol;Acc:HGNC:3802]	protein_coding	1205.47	0.321683	0.158543	0.16398	0.16125	2.02899	0.0424591	0.308585	1061.75	1104.74	1045.48	1354.65	1171.75	1494.44
RPL8	ENSG00000161016	6132	ribosomal protein L8 [Source:HGNC Symbol;Acc:HGNC:10368]	protein_coding	79731.1	0.217444	0.0925451	0.163621	0.0930015	2.3496	0.0187934	0.206088	66974.7	80961.7	73261.9	83101.6	81671.4	92415.3
RPS15A	ENSG00000134419	6210	ribosomal protein S15a [Source:HGNC Symbol;Acc:HGNC:10389]	protein_coding	27685.6	0.223396	0.0979295	0.163232	0.0984418	2.28119	0.0225373	0.223458	24274.5	28275.1	24083.6	28851.2	27793.5	32835.8
KCNJ4	ENSG00000168135	3761	potassium inwardly rectifying channel subfamily J member 4 [Source:HGNC Symbol;Acc:HGNC:6265]	protein_coding	237.842	0.894093	0.338983	0.162861	0.368894	2.63757	0.00835019	0.138603	225.366	138.848	133.743	253.74	341.489	333.864
UQCR11	ENSG00000127540	10975	ubiquinol-cytochrome c reductase, complex III subunit XI [Source:HGNC Symbol;Acc:HGNC:30862]	protein_coding	2506.97	0.26507	0.127656	0.162751	0.128696	2.07644	0.0378536	0.291716	2154.84	2550.57	2126.84	2911.58	2570.72	2727.28
MGAT1	ENSG00000131446	4245	alpha-1,3-mannosyl-glycoprotein 2-beta-N-acetylglucosaminyltransferase [Source:HGNC Symbol;Acc:HGNC:7044]	protein_coding	4199.74	0.238985	0.110183	0.162746	0.11082	2.16899	0.0300832	0.25829	3646.83	3960.17	3956.84	4916.28	4594.89	4123.44
SERPINH1	ENSG00000149257	871	serpin family H member 1 [Source:HGNC Symbol;Acc:HGNC:1546]	protein_coding	3799.66	0.285536	0.139259	0.162729	0.140675	2.05039	0.0403267	0.301868	3294.92	3694.55	3278.34	3841.61	3585.2	5103.35
N6AMT1	ENSG00000156239	29104	N-6 adenine-specific DNA methyltransferase 1 [Source:HGNC Symbol;Acc:HGNC:16021]	protein_coding	709.44	0.437619	0.20903	0.162349	0.213703	2.09356	0.0362988	0.28511	597.762	529.733	681.764	979.961	721.645	745.774
GPATCH4	ENSG00000160818	54865	G-patch domain containing 4 [Source:HGNC Symbol;Acc:HGNC:25982]	protein_coding	6064.23	0.234639	0.107378	0.162199	0.107889	2.18517	0.0288765	0.252215	5514.84	6174.19	5030.05	6572.02	6904.07	6190.22
VPS8	ENSG00000156931	23355	VPS8 subunit of CORVET complex [Source:HGNC Symbol;Acc:HGNC:29122]	protein_coding	1871.02	0.378385	0.186366	0.162164	0.189252	2.03034	0.042322	0.308114	1830.65	1469.97	1583.71	1910.51	2792.3	1638.97
TMEM9	ENSG00000116857	252839	transmembrane protein 9 [Source:HGNC Symbol;Acc:HGNC:18823]	protein_coding	4302.69	0.249516	0.118027	0.162058	0.118725	2.11405	0.0345111	0.276732	3642.01	4432.56	3717.08	4364.02	4574.47	5086.01
MEX3B	ENSG00000183496	84206	mex-3 RNA binding family member B [Source:HGNC Symbol;Acc:HGNC:25297]	protein_coding	518.206	0.514725	0.236578	0.162017	0.243193	2.17571	0.0295771	0.255489	463.989	333.536	482.78	696.884	545.252	586.791
ESS2	ENSG00000100056	8220	ess-2 splicing factor homolog [Source:HGNC Symbol;Acc:HGNC:16817]	protein_coding	2435.17	0.270292	0.131505	0.161494	0.132325	2.05536	0.0398438	0.299377	2209.07	2304.57	2105.64	2769.01	2306.14	2916.61
RPS23	ENSG00000186468	6228	ribosomal protein S23 [Source:HGNC Symbol;Acc:HGNC:10410]	protein_coding	37443.5	0.194514	0.0797847	0.161305	0.0796936	2.43799	0.0147693	0.182065	33715.7	37028.5	34024.6	38568	40671	40653.4
ADGRE5	ENSG00000123146	976	adhesion G protein-coupled receptor E5 [Source:HGNC Symbol;Acc:HGNC:1711]	protein_coding	1326.51	0.345419	0.171579	0.161044	0.173243	2.01317	0.0440963	0.316588	1025.6	1199.82	1280.35	1695.37	1227.36	1530.57
HOXD13	ENSG00000128714	3239	homeobox D13 [Source:HGNC Symbol;Acc:HGNC:5136]	protein_coding	3419.14	0.241084	0.111169	0.161006	0.111562	2.16861	0.0301119	0.25838	3073.17	3326.3	2999.44	3510.67	3636.46	3968.79
ARPC1A	ENSG00000241685	10552	actin related protein 2/3 complex subunit 1A [Source:HGNC Symbol;Acc:HGNC:703]	protein_coding	2077.44	0.271466	0.133566	0.160496	0.134158	2.03245	0.0421079	0.307713	1816.19	2034.42	1795.75	2029.4	2396.94	2391.97
GADD45GIP1	ENSG00000179271	90480	GADD45G interacting protein 1 [Source:HGNC Symbol;Acc:HGNC:29996]	protein_coding	3112.17	0.334629	0.167114	0.16022	0.168145	2.0024	0.0452418	0.319126	2550.13	3596.45	2110.53	3628.53	3130.75	3656.61
ASF1B	ENSG00000105011	55723	anti-silencing function 1B histone chaperone [Source:HGNC Symbol;Acc:HGNC:20996]	protein_coding	3549.34	0.26829	0.132034	0.160157	0.132513	2.03197	0.0421562	0.307713	2747.78	3581.36	3332.16	4181.82	3429.22	4023.71
DIP2C	ENSG00000151240	22982	disco interacting protein 2 homolog C [Source:HGNC Symbol;Acc:HGNC:29150]	protein_coding	1707.28	0.312853	0.156064	0.15988	0.156657	2.00465	0.0450007	0.319126	1375.09	1610.33	1588.61	1943.97	2153.2	1572.49
USP47	ENSG00000170242	55031	ubiquitin specific peptidase 47 [Source:HGNC Symbol;Acc:HGNC:20076]	protein_coding	4151.11	0.285764	0.142662	0.159407	0.142958	2.00309	0.0451673	0.319126	4318.11	2840.34	4064.49	4519.97	4645.72	4518.01
NPIPB11	ENSG00000254206	728888	nuclear pore complex interacting protein family member B11 [Source:HGNC Symbol;Acc:HGNC:37453]	protein_coding	1126.81	0.432299	0.208879	0.159335	0.210203	2.06961	0.0384887	0.294017	948.466	1109.27	818.769	1589.35	934.967	1360.03
SUPT6H	ENSG00000109111	6830	SPT6 homolog, histone chaperone and transcription elongation factor [Source:HGNC Symbol;Acc:HGNC:11470]	protein_coding	9467.8	0.205649	0.0852543	0.159222	0.0852986	2.41218	0.0158573	0.189025	8560.3	9166.95	8657.42	10208.8	10258.1	9955.22
EMC9	ENSG00000100908	51016	ER membrane protein complex subunit 9 [Source:HGNC Symbol;Acc:HGNC:20273]	protein_coding	1237.94	0.354911	0.17866	0.158948	0.179059	1.98652	0.0469754	0.325572	896.644	1186.24	1177.59	1587.8	1181.74	1397.6
RPP25	ENSG00000178718	54913	ribonuclease P and MRP subunit p25 [Source:HGNC Symbol;Acc:HGNC:30361]	protein_coding	1826.14	0.338659	0.1697	0.158816	0.169861	1.99563	0.045974	0.322395	1506.46	1986.12	1348.85	2094.77	2276.16	1744.48
MT-ND6	ENSG00000198695	4541	mitochondrially encoded NADH:ubiquinone oxidoreductase core subunit 6 [Source:HGNC Symbol;Acc:HGNC:7462]	protein_coding	7524.87	0.288244	0.143166	0.158805	0.143231	2.01335	0.0440779	0.316588	7645.58	5076.99	7607.05	8642.08	8896.09	7281.42
RPL23A	ENSG00000198242	6147	ribosomal protein L23a [Source:HGNC Symbol;Acc:HGNC:10317]	protein_coding	47700.9	0.19609	0.0761934	0.158762	0.0762016	2.57358	0.0100653	0.153861	44150.1	43975.4	45262.3	50089.2	49291.7	53437
CDKN1B	ENSG00000111276	1027	cyclin dependent kinase inhibitor 1B [Source:HGNC Symbol;Acc:HGNC:1785]	protein_coding	2621.97	0.264553	0.130506	0.158707	0.13054	2.02713	0.0426495	0.309146	2247.64	2755.82	2144.78	2878.12	2943.49	2761.97
TMEM70	ENSG00000175606	54968	transmembrane protein 70 [Source:HGNC Symbol;Acc:HGNC:26050]	protein_coding	1442.87	0.30017	0.150247	0.158542	0.150215	1.99785	0.0457333	0.321514	1203.96	1414.13	1264.04	1772.06	1515.85	1487.21
PEA15	ENSG00000162734	8682	proliferation and apoptosis adaptor protein 15 [Source:HGNC Symbol;Acc:HGNC:8822]	protein_coding	2948.1	0.268784	0.13357	0.158409	0.133565	2.0123	0.0441882	0.317088	2750.19	2941.45	2325.83	3120.02	2933.5	3617.58
UGGT1	ENSG00000136731	56886	UDP-glucose glycoprotein glucosyltransferase 1 [Source:HGNC Symbol;Acc:HGNC:15663]	protein_coding	6155.46	0.224477	0.102613	0.1584	0.102565	2.18762	0.0286975	0.251253	5390.71	5470.89	6176.65	6614.22	7053.96	6226.35
R3HCC1	ENSG00000104679	203069	R3H domain and coiled-coil containing 1 [Source:HGNC Symbol;Acc:HGNC:27329]	protein_coding	2277.75	0.308315	0.155542	0.158327	0.155498	1.98219	0.0474578	0.326313	1863.19	2523.4	1717.46	2391.74	2443.43	2727.28
MYL12B	ENSG00000118680	103910	myosin light chain 12B [Source:HGNC Symbol;Acc:HGNC:29827]	protein_coding	4103.76	0.238944	0.113105	0.158285	0.113044	2.11257	0.0346372	0.277117	3480.52	4209.19	3602.91	4379.97	4281.64	4668.32
CENPV	ENSG00000166582	201161	centromere protein V [Source:HGNC Symbol;Acc:HGNC:29920]	protein_coding	4075.98	0.241248	0.11493	0.158237	0.114847	2.09909	0.0358089	0.283223	3507.03	4135.24	3565.4	4699.59	4065.28	4483.32
SUMO1	ENSG00000116030	7341	small ubiquitin like modifier 1 [Source:HGNC Symbol;Acc:HGNC:12502]	protein_coding	7182.28	0.22923	0.105423	0.158139	0.105307	2.17438	0.0296764	0.256035	6779.06	6115.33	6946.49	7170.6	8594.13	7488.09
ZNF766	ENSG00000196214	90321	zinc finger protein 766 [Source:HGNC Symbol;Acc:HGNC:28063]	protein_coding	552.621	0.533795	0.24357	0.158054	0.243591	2.19154	0.0284126	0.250056	410.962	416.543	530.08	785.925	685.15	487.066
SF3B6	ENSG00000115128	51639	splicing factor 3b subunit 6 [Source:HGNC Symbol;Acc:HGNC:30096]	protein_coding	7847.87	0.208298	0.0896367	0.157807	0.0895484	2.3238	0.0201362	0.210725	7239.43	7660.76	6944.86	8425.4	8246.13	8570.62
KRT8	ENSG00000170421	3856	keratin 8 [Source:HGNC Symbol;Acc:HGNC:6446]	protein_coding	2740.56	0.299266	0.149975	0.157805	0.149716	1.99544	0.0459948	0.322395	2157.25	2684.89	2526.44	2491.59	3001.71	3581.45
ABT1	ENSG00000146109	29777	activator of basal transcription 1 [Source:HGNC Symbol;Acc:HGNC:17369]	protein_coding	3675.57	0.255284	0.124517	0.157725	0.124299	2.05019	0.0403455	0.301868	3331.08	3643.24	3076.09	3470.01	4213	4320
FAM104A	ENSG00000133193	84923	family with sequence similarity 104 member A [Source:HGNC Symbol;Acc:HGNC:25918]	protein_coding	1984.79	0.279981	0.139641	0.157316	0.139179	2.00501	0.044962	0.319126	1629.38	1750.69	2002.89	2176.61	2369.13	1980.06
TRIM35	ENSG00000104228	23087	tripartite motif containing 35 [Source:HGNC Symbol;Acc:HGNC:16285]	protein_coding	1637.83	0.292044	0.146695	0.156792	0.146024	1.99082	0.0465005	0.32418	1281.09	1616.37	1520.11	1824.05	1671.82	1913.58
PPIE	ENSG00000084072	10450	peptidylprolyl isomerase E [Source:HGNC Symbol;Acc:HGNC:9258]	protein_coding	3319.53	0.235549	0.111879	0.156345	0.111468	2.10539	0.0352574	0.280028	2944.22	3204.06	2997.8	3756.17	3310.62	3704.3
KLHL18	ENSG00000114648	23276	kelch like family member 18 [Source:HGNC Symbol;Acc:HGNC:29120]	protein_coding	2238.74	0.267555	0.133055	0.156323	0.132332	2.01086	0.04434	0.317375	1886.09	2188.36	2025.72	2529.16	2638.07	2165.06
CKAP2	ENSG00000136108	26586	cytoskeleton associated protein 2 [Source:HGNC Symbol;Acc:HGNC:1990]	protein_coding	9033.52	0.250031	0.120995	0.156305	0.120447	2.06647	0.0387845	0.295422	9607.59	6729.58	8419.3	9520.65	10273.8	9650.26
UBAC2	ENSG00000134882	337867	UBA domain containing 2 [Source:HGNC Symbol;Acc:HGNC:20486]	protein_coding	2703.06	0.26883	0.133166	0.156229	0.132489	2.01876	0.0435122	0.313823	2395.87	2496.24	2457.94	2738.64	2658.05	3471.61
TRIM8	ENSG00000171206	81603	tripartite motif containing 8 [Source:HGNC Symbol;Acc:HGNC:15579]	protein_coding	1615.78	0.338259	0.17152	0.156088	0.170003	1.97213	0.0485952	0.329114	1495.61	1361.31	1423.88	2194.1	1405.93	1813.85
EIF1	ENSG00000173812	10209	eukaryotic translation initiation factor 1 [Source:HGNC Symbol;Acc:HGNC:3249]	protein_coding	26272.6	0.227518	0.106738	0.156068	0.106333	2.13156	0.0330433	0.26959	22751.1	24609.2	25248.1	24836.7	27155.3	33035.2
DZIP3	ENSG00000198919	9666	DAZ interacting zinc finger protein 3 [Source:HGNC Symbol;Acc:HGNC:30938]	protein_coding	5951.24	0.249557	0.122051	0.155889	0.12138	2.04469	0.0408858	0.303671	6309.05	4571.4	5432.91	6523.64	6774.16	6096.27
MSRB2	ENSG00000148450	22921	methionine sulfoxide reductase B2 [Source:HGNC Symbol;Acc:HGNC:17061]	protein_coding	489.901	0.561016	0.252544	0.155804	0.248364	2.22145	0.0263203	0.240454	404.936	368.248	412.647	418.439	631.276	703.861
TIMMDC1	ENSG00000113845	51300	translocase of inner mitochondrial membrane domain containing 1 [Source:HGNC Symbol;Acc:HGNC:1321]	protein_coding	4106.52	0.248565	0.121582	0.155642	0.120914	2.04442	0.0409117	0.303705	3407.01	4177.5	3673.04	4091.75	4323.79	4966.05
LRR1	ENSG00000165501	122769	leucine rich repeat protein 1 [Source:HGNC Symbol;Acc:HGNC:19742]	protein_coding	1997.08	0.28038	0.140943	0.15558	0.139861	1.98931	0.046667	0.324385	1871.62	1747.67	1790.85	2491.59	1896.87	2183.85
CBWD1	ENSG00000172785	55871	COBW domain containing 1 [Source:HGNC Symbol;Acc:HGNC:17134]	protein_coding	3955.51	0.232164	0.110699	0.155373	0.110124	2.09726	0.0359702	0.283808	3728.78	3607.02	3575.18	3824.11	4508.87	4489.1
RRP15	ENSG00000067533	51018	ribosomal RNA processing 15 homolog [Source:HGNC Symbol;Acc:HGNC:24255]	protein_coding	2765.63	0.253913	0.12547	0.154916	0.124513	2.0237	0.0430011	0.310768	2815.27	2206.47	2544.38	2971.79	2977.38	3078.49
TMEM98	ENSG00000006042	26022	transmembrane protein 98 [Source:HGNC Symbol;Acc:HGNC:24529]	protein_coding	2327.06	0.261139	0.130061	0.154911	0.129028	2.00781	0.0446631	0.318724	1986.11	2336.26	2027.35	2644.97	2308.31	2659.35
FAM53C	ENSG00000120709	51307	family with sequence similarity 53 member C [Source:HGNC Symbol;Acc:HGNC:1336]	protein_coding	5317.64	0.24086	0.116073	0.154904	0.115338	2.07507	0.0379801	0.291716	4742.33	4959.27	4915.88	5183.91	5411.25	6693.18
UBTF	ENSG00000108312	7343	upstream binding transcription factor [Source:HGNC Symbol;Acc:HGNC:12511]	protein_coding	8708.62	0.210156	0.0938434	0.154796	0.0934281	2.23943	0.0251278	0.235849	7827.56	8232.75	8161.6	8673.48	9284.06	10072.3
SNN	ENSG00000184602	8303	stannin [Source:HGNC Symbol;Acc:HGNC:11149]	protein_coding	1456.19	0.382419	0.191961	0.154394	0.188585	1.99217	0.0463528	0.323561	1349.79	1082.11	1361.9	2134.4	1307.3	1501.67
TOMM22	ENSG00000100216	56993	translocase of outer mitochondrial membrane 22 [Source:HGNC Symbol;Acc:HGNC:18002]	protein_coding	7545.35	0.238642	0.115586	0.154252	0.114672	2.06462	0.038959	0.296176	6583.82	7873.56	6305.5	7577.2	7784.73	9147.3
UBAP2	ENSG00000137073	55833	ubiquitin associated protein 2 [Source:HGNC Symbol;Acc:HGNC:14185]	protein_coding	3330.45	0.235891	0.114056	0.154245	0.113222	2.0682	0.0386208	0.294709	2815.27	3249.33	3110.34	3403.1	3576.07	3828.6
TOMM34	ENSG00000025772	10953	translocase of outer mitochondrial membrane 34 [Source:HGNC Symbol;Acc:HGNC:15746]	protein_coding	3288.2	0.238635	0.115901	0.154196	0.114987	2.05895	0.0394993	0.297892	3182.84	3185.95	2679.76	3643.46	3455.73	3581.45
BLOC1S4	ENSG00000186222	55330	biogenesis of lysosomal organelles complex 1 subunit 4 [Source:HGNC Symbol;Acc:HGNC:24206]	protein_coding	994.722	0.390769	0.194571	0.154044	0.19058	2.00836	0.044605	0.31863	725.51	1104.74	753.529	1164.73	1138.73	1081.08
KLRG2	ENSG00000188883	346689	killer cell lectin like receptor G2 [Source:HGNC Symbol;Acc:HGNC:24778]	protein_coding	1114.93	0.453555	0.218106	0.153892	0.212626	2.07952	0.0375695	0.29098	626.686	1125.87	1071.58	1381.42	1083.55	1400.49
PTRHD1	ENSG00000184924	391356	peptidyl-tRNA hydrolase domain containing 1 [Source:HGNC Symbol;Acc:HGNC:33782]	protein_coding	1085.02	0.372701	0.188034	0.153836	0.184206	1.98209	0.0474694	0.326313	854.463	1177.19	805.721	1102.46	1349.01	1221.28
UQCRHL	ENSG00000233954	440567	ubiquinol-cytochrome c reductase hinge protein like [Source:HGNC Symbol;Acc:HGNC:51714]	protein_coding	462.718	0.539005	0.246923	0.153737	0.238959	2.18288	0.0290445	0.253346	426.629	368.248	334.358	551.228	439.678	656.166
ZNHIT3	ENSG00000273611	9326	zinc finger HIT-type containing 3 [Source:HGNC Symbol;Acc:HGNC:12309]	protein_coding	1799.55	0.260639	0.130175	0.15369	0.128766	2.00222	0.0452613	0.319126	1661.92	1637.5	1611.44	2061.83	1811.28	2013.3
BAX	ENSG00000087088	581	BCL2 associated X, apoptosis regulator [Source:HGNC Symbol;Acc:HGNC:959]	protein_coding	2396.45	0.285511	0.144991	0.153477	0.143047	1.96916	0.0489349	0.329817	1960.81	2227.6	2288.31	2236.31	2578.54	3087.16
VPS39	ENSG00000166887	23339	VPS39 subunit of HOPS complex [Source:HGNC Symbol;Acc:HGNC:20593]	protein_coding	2293.41	0.242286	0.118889	0.153272	0.117702	2.03791	0.0415588	0.306426	2194.61	2138.55	1968.63	2460.2	2459.07	2539.39
DLG5	ENSG00000151208	9231	discs large MAGUK scaffold protein 5 [Source:HGNC Symbol;Acc:HGNC:2904]	protein_coding	4163.92	0.227807	0.109031	0.153085	0.108078	2.08938	0.0366734	0.28639	3609.47	4064.31	3836.15	4867.38	4248.62	4357.58
PLEKHA3	ENSG00000116095	65977	pleckstrin homology domain containing A3 [Source:HGNC Symbol;Acc:HGNC:14338]	protein_coding	1016.96	0.338515	0.171704	0.153059	0.16818	1.97151	0.0486661	0.329118	849.642	950.804	895.427	1308.85	1023.16	1073.86
RPA3	ENSG00000106399	6119	replication protein A3 [Source:HGNC Symbol;Acc:HGNC:10291]	protein_coding	3009.78	0.229457	0.110421	0.153056	0.109428	2.07802	0.0377079	0.291112	2717.65	2945.98	2648.77	3161.2	3302.8	3282.27
ENPP4	ENSG00000001561	22875	ectonucleotide pyrophosphatase/phosphodiesterase 4 [Source:HGNC Symbol;Acc:HGNC:3359]	protein_coding	947.833	0.364508	0.184279	0.152979	0.180004	1.97803	0.0479258	0.327374	784.563	745.551	954.143	1013.93	958.862	1229.95
CLK1	ENSG00000013441	1195	CDC like kinase 1 [Source:HGNC Symbol;Acc:HGNC:2068]	protein_coding	2311.76	0.271003	0.137177	0.152902	0.135245	1.97556	0.0482042	0.328195	2325.97	1824.64	2135	2352.63	2766.67	2465.68
CYFIP2	ENSG00000055163	26999	cytoplasmic FMR1 interacting protein 2 [Source:HGNC Symbol;Acc:HGNC:13760]	protein_coding	3954.12	0.22527	0.10676	0.152866	0.105844	2.11007	0.0348526	0.278057	3531.14	3638.71	3766.01	3934.77	4330.3	4523.79
CCDC88C	ENSG00000015133	440193	coiled-coil domain containing 88C [Source:HGNC Symbol;Acc:HGNC:19967]	protein_coding	1194.78	0.317398	0.162251	0.152269	0.158812	1.95622	0.0504392	0.335812	1077.42	1159.07	954.143	1449.87	1182.61	1345.57
CTDP1	ENSG00000060069	9150	CTD phosphatase subunit 1 [Source:HGNC Symbol;Acc:HGNC:2498]	protein_coding	1008.44	0.40921	0.203699	0.151935	0.196907	2.0089	0.0445479	0.318382	949.671	955.331	693.181	1397.37	930.622	1124.44
MRPL51	ENSG00000111639	51258	mitochondrial ribosomal protein L51 [Source:HGNC Symbol;Acc:HGNC:14044]	protein_coding	6063.13	0.228192	0.110676	0.151594	0.109413	2.0618	0.039227	0.296468	5244.88	6408.11	5100.18	6333.21	6589.08	6703.3
ILDR2	ENSG00000143195	387597	immunoglobulin like domain containing receptor 2 [Source:HGNC Symbol;Acc:HGNC:18131]	protein_coding	433.989	0.629359	0.274852	0.151316	0.258342	2.28981	0.0220322	0.221116	338.652	303.352	381.657	408.146	712.521	459.605
GABARAPL1	ENSG00000139112	23710	GABA type A receptor associated protein like 1 [Source:HGNC Symbol;Acc:HGNC:4068]	protein_coding	1803.4	0.27536	0.13906	0.151184	0.136416	1.98015	0.0476868	0.327126	1536.59	1767.29	1593.5	1831.77	2184.92	1906.35
SLC4A2	ENSG00000164889	6522	solute carrier family 4 member 2 [Source:HGNC Symbol;Acc:HGNC:11028]	protein_coding	4759.94	0.227566	0.110496	0.150979	0.109114	2.0595	0.039446	0.297648	4206.03	4782.69	4168.87	5608.53	4821.68	4971.83
MRPL33	ENSG00000243147	9553	mitochondrial ribosomal protein L33 [Source:HGNC Symbol;Acc:HGNC:14487]	protein_coding	1655.83	0.27233	0.136664	0.15096	0.134121	1.9927	0.0462947	0.323539	1516.1	1489.59	1490.75	1747.87	1691.8	1998.85
ERGIC3	ENSG00000125991	51614	ERGIC and golgi 3 [Source:HGNC Symbol;Acc:HGNC:15927]	protein_coding	7044.37	0.209863	0.0973553	0.150544	0.0963489	2.15564	0.0311116	0.262361	6427.15	6948.41	6222.32	7983.29	7076.99	7608.05
FGFR1OP2	ENSG00000111790	26127	FGFR1 oncogene partner 2 [Source:HGNC Symbol;Acc:HGNC:23098]	protein_coding	3872.13	0.251704	0.127309	0.150503	0.125113	1.97711	0.048029	0.327599	3940.89	3140.67	3518.1	3746.4	4180.85	4705.89
MRPS35	ENSG00000061794	60488	mitochondrial ribosomal protein S35 [Source:HGNC Symbol;Acc:HGNC:16635]	protein_coding	3620.41	0.233616	0.114991	0.150394	0.113337	2.03161	0.042193	0.307713	3375.67	3201.04	3402.3	3957.93	3503.08	4282.42
GLMN	ENSG00000174842	11146	glomulin, FKBP associated protein [Source:HGNC Symbol;Acc:HGNC:14373]	protein_coding	1847.28	0.339144	0.174162	0.150375	0.168652	1.94729	0.0514998	0.338431	1701.69	1255.66	1936.01	2344.39	1774.79	2071.11
RPS14	ENSG00000164587	6208	ribosomal protein S14 [Source:HGNC Symbol;Acc:HGNC:10387]	protein_coding	43246	0.201767	0.0913228	0.149893	0.0902683	2.20938	0.0271483	0.244783	37661.4	43349.1	39664.6	43492	44727.6	50581.1
GTPBP1	ENSG00000100226	9567	GTP binding protein 1 [Source:HGNC Symbol;Acc:HGNC:4669]	protein_coding	5836.91	0.235846	0.117082	0.149757	0.115192	2.01435	0.0439723	0.316018	4839.95	5479.95	5759.11	5622.42	6184.6	7135.44
DNAJC13	ENSG00000138246	23317	DnaJ heat shock protein family (Hsp40) member C13 [Source:HGNC Symbol;Acc:HGNC:30343]	protein_coding	4342.83	0.259216	0.132572	0.149579	0.129754	1.95528	0.0505501	0.336393	4627.84	3267.44	3965	4480.34	5131.89	4584.49
RPL36	ENSG00000130255	25873	ribosomal protein L36 [Source:HGNC Symbol;Acc:HGNC:13631]	protein_coding	31923.1	0.217126	0.103854	0.14947	0.102472	2.09069	0.0365555	0.285862	26373.9	34266.7	27936	32188.4	35446.2	35327.4
FBXO33	ENSG00000165355	254170	F-box protein 33 [Source:HGNC Symbol;Acc:HGNC:19833]	protein_coding	1518.33	0.288453	0.148953	0.149425	0.144976	1.93653	0.0528027	0.342918	1236.5	1497.14	1370.05	1846.69	1595.79	1563.81
REXO2	ENSG00000076043	25996	RNA exonuclease 2 [Source:HGNC Symbol;Acc:HGNC:17851]	protein_coding	1959.75	0.25701	0.131205	0.149251	0.1284	1.95884	0.0501311	0.334388	1613.72	1824.64	1921.33	2090.65	2232.71	2075.45
SBNO1	ENSG00000139697	55206	strawberry notch homolog 1 [Source:HGNC Symbol;Acc:HGNC:22973]	protein_coding	5587.92	0.236424	0.118098	0.148976	0.115936	2.00193	0.0452921	0.319126	5414.81	4720.82	5263.28	6645.1	6326.67	5156.83
PLEKHO1	ENSG00000023902	51177	pleckstrin homology domain containing O1 [Source:HGNC Symbol;Acc:HGNC:24310]	protein_coding	1362.13	0.337214	0.172961	0.148913	0.166597	1.94966	0.0512167	0.337798	1105.14	1438.28	1066.68	1668.61	1299.92	1594.16
PHAX	ENSG00000164902	51808	phosphorylated adaptor for RNA export [Source:HGNC Symbol;Acc:HGNC:10241]	protein_coding	2717.89	0.267273	0.137099	0.148844	0.133731	1.94949	0.0512369	0.337798	2344.05	2567.17	2495.45	2997.53	3415.76	2487.36
HDGF	ENSG00000143321	3068	heparin binding growth factor [Source:HGNC Symbol;Acc:HGNC:4856]	protein_coding	22280.7	0.207857	0.0971088	0.148764	0.0958796	2.14045	0.0323182	0.267801	20357.7	22372.6	19298.2	21823.7	23523.2	26308.8
NBPF1	ENSG00000219481	55672	NBPF member 1 [Source:HGNC Symbol;Acc:HGNC:26088]	protein_coding	3716.97	0.225086	0.110494	0.148623	0.108643	2.03709	0.0416408	0.306501	3622.73	3294.61	3368.04	3972.34	4318.14	3725.98
RPL31	ENSG00000071082	6160	ribosomal protein L31 [Source:HGNC Symbol;Acc:HGNC:10334]	protein_coding	30036.3	0.188803	0.0801462	0.148487	0.0794248	2.35573	0.0184864	0.204459	26669.1	29736	27818.6	31587.3	32706.9	31699.7
BAK1	ENSG00000030110	578	BCL2 antagonist/killer 1 [Source:HGNC Symbol;Acc:HGNC:949]	protein_coding	1291.54	0.322078	0.166462	0.148382	0.160449	1.93484	0.0530099	0.342948	991.852	1306.98	1143.34	1362.37	1321.64	1623.07
LRPAP1	ENSG00000163956	4043	LDL receptor related protein associated protein 1 [Source:HGNC Symbol;Acc:HGNC:6701]	protein_coding	5906.01	0.242652	0.122858	0.148226	0.120294	1.97506	0.0482617	0.328296	4868.87	6109.29	5248.6	6032.63	5833.11	7343.56
CDCA5	ENSG00000146670	113130	cell division cycle associated 5 [Source:HGNC Symbol;Acc:HGNC:14626]	protein_coding	7804.2	0.20459	0.0958432	0.148147	0.094547	2.13463	0.0327914	0.269215	6733.26	7458.53	7561.38	8082.11	8107.1	8882.81
RPL24	ENSG00000114391	6152	ribosomal protein L24 [Source:HGNC Symbol;Acc:HGNC:10325]	protein_coding	56723.1	0.17991	0.0806352	0.148034	0.0799304	2.23116	0.0256707	0.238186	51129.2	57338	51104.6	59448.8	59927.8	61390.5
HIC2	ENSG00000169635	23119	HIC ZBTB transcriptional repressor 2 [Source:HGNC Symbol;Acc:HGNC:18595]	protein_coding	2809.33	0.241657	0.122359	0.147927	0.119756	1.97498	0.04827	0.328296	2406.72	2562.64	2751.52	2913.12	2863.12	3358.88
CASZ1	ENSG00000130940	54897	castor zinc finger 1 [Source:HGNC Symbol;Acc:HGNC:26002]	protein_coding	411.939	0.535734	0.247845	0.147831	0.228829	2.16157	0.0306512	0.260023	360.345	316.935	329.465	456.526	420.127	588.237
RNF114	ENSG00000124226	55905	ring finger protein 114 [Source:HGNC Symbol;Acc:HGNC:13094]	protein_coding	3175.64	0.248076	0.126316	0.147819	0.1234	1.96392	0.0495391	0.332106	2465.77	2988.24	3258.77	3462.29	3441.82	3436.92
PUF60	ENSG00000179950	22827	poly(U) binding splicing factor 60 [Source:HGNC Symbol;Acc:HGNC:17042]	protein_coding	6722.94	0.249369	0.127648	0.147805	0.124649	1.95357	0.0507526	0.336647	5779.98	7310.62	5335.05	6795.39	6936.22	8180.39
NSMCE1	ENSG00000169189	197370	NSE1 homolog, SMC5-SMC6 complex component [Source:HGNC Symbol;Acc:HGNC:29897]	protein_coding	1478.32	0.267304	0.138925	0.147764	0.135083	1.92408	0.0543444	0.347164	1264.22	1417.15	1343.96	1530.67	1660.52	1653.42
UCHL1	ENSG00000154277	7345	ubiquitin C-terminal hydrolase L1 [Source:HGNC Symbol;Acc:HGNC:12513]	protein_coding	8965.32	0.232761	0.115519	0.147746	0.113252	2.01492	0.0439134	0.315754	7955.3	9529.17	7241.7	9233.97	9187.18	10644.6
PPP1R2	ENSG00000184203	5504	protein phosphatase 1 regulatory inhibitor subunit 2 [Source:HGNC Symbol;Acc:HGNC:9288]	protein_coding	2278.54	0.232599	0.116864	0.14749	0.114466	1.99033	0.0465542	0.324235	2109.04	2129.5	2045.29	2391.74	2440.38	2555.29
ERP44	ENSG00000023318	23071	endoplasmic reticulum protein 44 [Source:HGNC Symbol;Acc:HGNC:18311]	protein_coding	2909.09	0.235305	0.118614	0.147147	0.116032	1.98379	0.0472795	0.326247	2717.65	2434.36	2862.43	3060.83	3029.08	3350.2
ZNF701	ENSG00000167562	55762	zinc finger protein 701 [Source:HGNC Symbol;Acc:HGNC:25597]	protein_coding	261.468	0.699055	0.295258	0.14705	0.26311	2.36761	0.0179033	0.200975	203.673	176.578	216.925	279.989	320.2	371.442
RPN1	ENSG00000163902	6184	ribophorin I [Source:HGNC Symbol;Acc:HGNC:10381]	protein_coding	14773.4	0.190735	0.0846493	0.146293	0.0836071	2.25324	0.0242439	0.232627	13371.3	14372.2	13648.3	15981	14913.8	16353.6
ALG8	ENSG00000159063	79053	ALG8 alpha-1,3-glucosyltransferase [Source:HGNC Symbol;Acc:HGNC:23161]	protein_coding	3100.94	0.286937	0.150013	0.146272	0.144509	1.91275	0.0557801	0.35261	2939.4	3217.64	2219.81	2959.96	3518.29	3750.55
TRAFD1	ENSG00000135148	10906	TRAF-type zinc finger domain containing 1 [Source:HGNC Symbol;Acc:HGNC:24808]	protein_coding	2349.47	0.291426	0.149161	0.146189	0.143604	1.95377	0.0507284	0.336647	2071.68	2515.86	1748.45	2517.33	2429.52	2814
FLAD1	ENSG00000160688	80308	flavin adenine dinucleotide synthetase 1 [Source:HGNC Symbol;Acc:HGNC:24671]	protein_coding	2412.69	0.264656	0.138348	0.146053	0.133928	1.91297	0.0557521	0.35261	1952.37	2520.38	2102.38	2741.73	2375.65	2783.65
MAD2L1BP	ENSG00000124688	9587	MAD2L1 binding protein [Source:HGNC Symbol;Acc:HGNC:21059]	protein_coding	910.851	0.366299	0.188555	0.145983	0.177862	1.94266	0.0520569	0.340067	664.047	965.896	758.422	1067.97	979.716	1029.05
MITF	ENSG00000187098	4286	melanocyte inducing transcription factor [Source:HGNC Symbol;Acc:HGNC:7105]	protein_coding	635.584	0.442442	0.216895	0.145817	0.200892	2.03989	0.0413617	0.305637	619.455	553.881	442.005	628.946	817.661	751.556
EBPL	ENSG00000123179	84650	EBP like [Source:HGNC Symbol;Acc:HGNC:18061]	protein_coding	3038.24	0.231111	0.116797	0.145739	0.114007	1.97875	0.0478442	0.327281	2768.27	2936.93	2676.49	3180.76	3072.53	3594.46
MED10	ENSG00000133398	84246	mediator complex subunit 10 [Source:HGNC Symbol;Acc:HGNC:28760]	protein_coding	1326.41	0.32053	0.16758	0.145427	0.15956	1.9127	0.055786	0.35261	1082.24	1174.17	1280.35	1523.47	1217.37	1680.88
HOXA10	ENSG00000253293	3206	homeobox A10 [Source:HGNC Symbol;Acc:HGNC:5100]	protein_coding	3988.03	0.244828	0.126415	0.145318	0.122781	1.9367	0.0527821	0.342918	3337.11	4266.54	3345.21	4098.96	4186.06	4694.33
HINFP	ENSG00000172273	25988	histone H4 transcription factor [Source:HGNC Symbol;Acc:HGNC:17850]	protein_coding	1255.03	0.291481	0.153359	0.144843	0.146772	1.90064	0.0573497	0.354831	1050.91	1107.76	1228.15	1485.9	1274.28	1383.15
E2F3	ENSG00000112242	1871	E2F transcription factor 3 [Source:HGNC Symbol;Acc:HGNC:3115]	protein_coding	4714.42	0.224338	0.112761	0.144676	0.109936	1.98951	0.0466455	0.324385	4544.68	4213.72	4292.83	5376.4	5429.06	4429.84
UBFD1	ENSG00000103353	56061	ubiquitin family domain containing 1 [Source:HGNC Symbol;Acc:HGNC:30565]	protein_coding	4560.24	0.208987	0.101732	0.144279	0.0996341	2.0543	0.039947	0.299756	4037.31	4207.68	4444.51	4771.65	4730.44	5169.83
EFL1	ENSG00000140598	79631	elongation factor like GTPase 1 [Source:HGNC Symbol;Acc:HGNC:25789]	protein_coding	1935.7	0.254397	0.132921	0.144035	0.128227	1.9139	0.0556329	0.35261	1695.67	1820.11	1784.33	2060.8	2325.25	1928.03
ZSCAN25	ENSG00000197037	221785	zinc finger and SCAN domain containing 25 [Source:HGNC Symbol;Acc:HGNC:21961]	protein_coding	1388.49	0.316366	0.167019	0.143998	0.158094	1.89419	0.0581996	0.356247	1340.14	1130.4	1237.94	1743.75	1259.95	1618.74
SUMF2	ENSG00000129103	25870	sulfatase modifying factor 2 [Source:HGNC Symbol;Acc:HGNC:20415]	protein_coding	5525.4	0.219201	0.109804	0.14394	0.107116	1.9963	0.0459012	0.322057	4647.12	5605.21	5064.3	5849.4	5557.66	6428.69
RCAN1	ENSG00000159200	1827	regulator of calcineurin 1 [Source:HGNC Symbol;Acc:HGNC:3040]	protein_coding	1756.36	0.279089	0.14727	0.14342	0.140751	1.89509	0.0580806	0.355981	1734.23	1545.43	1477.7	1661.4	2015.04	2104.36
RPL10	ENSG00000147403	6134	ribosomal protein L10 [Source:HGNC Symbol;Acc:HGNC:10298]	protein_coding	72967.5	0.192164	0.0996269	0.143413	0.0975243	1.92884	0.0537509	0.345775	63223	78059.5	63059.9	79166.9	72115.8	82179.7
RPL36AL	ENSG00000165502	6166	ribosomal protein L36a like [Source:HGNC Symbol;Acc:HGNC:10346]	protein_coding	9550.97	0.198928	0.0942977	0.143355	0.0924929	2.10957	0.0348951	0.278084	8686.84	9403.9	8585.66	9460.95	10282.5	10886
CD63	ENSG00000135404	967	CD63 molecule [Source:HGNC Symbol;Acc:HGNC:1692]	protein_coding	7938.15	0.221808	0.11277	0.143309	0.109724	1.96692	0.0491928	0.330458	6582.62	8015.43	7386.86	8907.66	7493.64	9242.69
ZNF543	ENSG00000178229	125919	zinc finger protein 543 [Source:HGNC Symbol;Acc:HGNC:25281]	protein_coding	389.828	0.850418	0.334048	0.143109	0.276501	2.5458	0.0109028	0.16078	201.263	310.898	324.572	390.132	763.788	348.317
WDR35	ENSG00000118965	57539	WD repeat domain 35 [Source:HGNC Symbol;Acc:HGNC:29250]	protein_coding	2235.7	0.25676	0.134986	0.14306	0.129715	1.90213	0.057154	0.354739	2210.28	1925.75	1978.42	2690.78	2461.24	2147.71
CC2D1B	ENSG00000154222	200014	coiled-coil and C2 domain containing 1B [Source:HGNC Symbol;Acc:HGNC:29386]	protein_coding	1315.48	0.283577	0.150269	0.142995	0.143149	1.88713	0.0591431	0.358085	1123.22	1314.52	1122.14	1354.65	1512.8	1465.53
MED15	ENSG00000099917	51586	mediator complex subunit 15 [Source:HGNC Symbol;Acc:HGNC:14248]	protein_coding	3197.28	0.262636	0.138779	0.142988	0.133134	1.89248	0.0584272	0.357024	2644.13	2754.31	3319.11	3271.34	3127.71	4067.07
STOML2	ENSG00000165283	30968	stomatin like 2 [Source:HGNC Symbol;Acc:HGNC:14559]	protein_coding	13370.8	0.214284	0.10685	0.142503	0.104082	2.00548	0.0449119	0.319126	11850.4	13164.9	12116.8	14361.8	12461.3	16269.7
NDUFAB1	ENSG00000004779	4706	NADH:ubiquinone oxidoreductase subunit AB1 [Source:HGNC Symbol;Acc:HGNC:7694]	protein_coding	4022.32	0.241954	0.1277	0.142355	0.123092	1.89471	0.058131	0.355981	3569.7	3939.04	3542.56	4281.15	3734.22	5067.22
NDUFA11	ENSG00000174886	126328	NADH:ubiquinone oxidoreductase subunit A11 [Source:HGNC Symbol;Acc:HGNC:20371]	protein_coding	1940.5	0.368707	0.186633	0.142329	0.173002	1.97557	0.0482031	0.328195	1941.52	1974.05	1166.18	2417.48	2215.77	1928.03
ERCC6L	ENSG00000186871	54821	ERCC excision repair 6 like, spindle assembly checkpoint helicase [Source:HGNC Symbol;Acc:HGNC:20794]	protein_coding	3290.12	0.253905	0.135832	0.142075	0.130123	1.86926	0.0615865	0.365631	3463.65	2583.77	2957.03	3376.85	4009.23	3350.2
CEP85L	ENSG00000111860	387119	centrosomal protein 85 like [Source:HGNC Symbol;Acc:HGNC:21638]	protein_coding	998.553	0.443913	0.224707	0.142005	0.201795	1.97552	0.0482089	0.328195	1038.85	588.593	911.737	1403.55	1087.46	961.124
ABCD3	ENSG00000117528	5825	ATP binding cassette subfamily D member 3 [Source:HGNC Symbol;Acc:HGNC:67]	protein_coding	4171.14	0.240787	0.126166	0.141941	0.1215	1.9085	0.0563268	0.353594	4269.9	3511.94	3690.99	4172.56	5181.42	4200.04
KATNA1	ENSG00000186625	11104	katanin catalytic subunit A1 [Source:HGNC Symbol;Acc:HGNC:6216]	protein_coding	2073.3	0.253572	0.133796	0.141876	0.128284	1.89522	0.0580634	0.355981	1734.23	2088.75	1852.83	2091.68	2414.75	2257.56
TSR2	ENSG00000158526	90121	TSR2 ribosome maturation factor [Source:HGNC Symbol;Acc:HGNC:25455]	protein_coding	2561.22	0.254046	0.133899	0.141869	0.1284	1.89729	0.0577898	0.355857	2084.94	2586.79	2335.61	2488.5	2834.88	3036.57
GSKIP	ENSG00000100744	51527	GSK3B interacting protein [Source:HGNC Symbol;Acc:HGNC:20343]	protein_coding	1335.9	0.339862	0.181335	0.141722	0.168337	1.87422	0.0609001	0.363323	1235.3	1165.11	1136.82	1139.51	1805.2	1533.46
C8orf33	ENSG00000182307	65265	chromosome 8 open reading frame 33 [Source:HGNC Symbol;Acc:HGNC:26104]	protein_coding	5734.24	0.257588	0.1355	0.141684	0.129736	1.90102	0.0572994	0.354831	5141.24	5667.09	4857.16	6653.85	4907.27	7178.8
NEDD8	ENSG00000129559	4738	NEDD8 ubiquitin like modifier [Source:HGNC Symbol;Acc:HGNC:7732]	protein_coding	3277.19	0.268023	0.142563	0.141669	0.135854	1.88004	0.0601027	0.360921	2656.19	3522.5	2745	4124.18	3295.41	3319.85
CAMLG	ENSG00000164615	819	calcium modulating ligand [Source:HGNC Symbol;Acc:HGNC:1471]	protein_coding	4065.85	0.216157	0.111357	0.141562	0.108007	1.94111	0.0522451	0.340649	3996.33	3563.25	3720.34	4025.36	4329	4760.82
BBS10	ENSG00000179941	79738	Bardet-Biedl syndrome 10 [Source:HGNC Symbol;Acc:HGNC:26291]	protein_coding	1147.81	0.403938	0.205914	0.14136	0.186998	1.96168	0.0497998	0.333273	1255.78	928.165	781.256	1500.31	1376.38	1044.95
SIVA1	ENSG00000184990	10572	SIVA1 apoptosis inducing factor [Source:HGNC Symbol;Acc:HGNC:17712]	protein_coding	3959.67	0.23606	0.123475	0.141069	0.11886	1.91181	0.0559005	0.35266	3527.52	4212.21	3167.43	4233.29	4144.35	4473.2
ZMYM2	ENSG00000121741	7750	zinc finger MYM-type containing 2 [Source:HGNC Symbol;Acc:HGNC:12989]	protein_coding	3184.25	0.25588	0.135177	0.14098	0.129175	1.89293	0.0583674	0.356813	3051.48	2521.89	3133.18	2981.06	3813.29	3604.58
ANAPC4	ENSG00000053900	29945	anaphase promoting complex subunit 4 [Source:HGNC Symbol;Acc:HGNC:19990]	protein_coding	1779.36	0.24731	0.131019	0.140958	0.12548	1.88759	0.059081	0.358085	1624.56	1619.38	1640.8	1977.94	2041.55	1771.94
PRMT7	ENSG00000132600	54496	protein arginine methyltransferase 7 [Source:HGNC Symbol;Acc:HGNC:25557]	protein_coding	1872.57	0.250835	0.133369	0.140707	0.127511	1.88077	0.0600038	0.360921	1702.9	1826.15	1598.39	1912.06	1988.98	2206.97
DPF2	ENSG00000133884	5977	double PHD fingers 2 [Source:HGNC Symbol;Acc:HGNC:9964]	protein_coding	3705.24	0.22012	0.113087	0.140649	0.10943	1.94647	0.0515982	0.338762	3251.54	3628.15	3385.99	3704.71	3896.27	4364.8
OAZ2	ENSG00000180304	4947	ornithine decarboxylase antizyme 2 [Source:HGNC Symbol;Acc:HGNC:8096]	protein_coding	2986.01	0.236282	0.123648	0.140643	0.118901	1.91092	0.0560152	0.35266	2687.52	3086.34	2449.78	3154.51	3138.57	3399.34
RUSF1	ENSG00000140688	64755	RUS family member 1 [Source:HGNC Symbol;Acc:HGNC:25848]	protein_coding	2029.69	0.254574	0.136327	0.140629	0.130076	1.86738	0.0618491	0.366445	1748.7	1983.1	1820.21	1940.36	2340.02	2345.72
CCDC97	ENSG00000142039	90324	coiled-coil domain containing 97 [Source:HGNC Symbol;Acc:HGNC:28289]	protein_coding	2159.87	0.290722	0.155087	0.140608	0.146082	1.87457	0.0608512	0.363323	1629.38	2097.8	2100.75	2522.99	1985.07	2623.22
BTF3	ENSG00000145741	689	basic transcription factor 3 [Source:HGNC Symbol;Acc:HGNC:1125]	protein_coding	28558.3	0.182905	0.0837037	0.140582	0.0821362	2.18514	0.0288783	0.252215	27363.3	26322.2	26557.8	28790.5	29490.6	32825.6
FAM214A	ENSG00000047346	56204	family with sequence similarity 214 member A [Source:HGNC Symbol;Acc:HGNC:25609]	protein_coding	564.529	0.52827	0.247518	0.14056	0.215716	2.13427	0.0328207	0.269215	421.808	578.028	384.919	557.919	609.119	835.383
FRS2	ENSG00000166225	10818	fibroblast growth factor receptor substrate 2 [Source:HGNC Symbol;Acc:HGNC:16971]	protein_coding	1897.09	0.355153	0.185862	0.140559	0.17088	1.91085	0.0560243	0.35266	2113.86	1183.22	1696.25	1982.05	2367.83	2039.32
FAU	ENSG00000149806	2197	FAU ubiquitin like and ribosomal protein S30 fusion [Source:HGNC Symbol;Acc:HGNC:3597]	protein_coding	14900.7	0.20996	0.108511	0.140454	0.105214	1.93492	0.0530003	0.342948	12366.2	16204.4	12883.4	15372.6	15856.6	16720.7
PLTP	ENSG00000100979	5360	phospholipid transfer protein [Source:HGNC Symbol;Acc:HGNC:9093]	protein_coding	2575.59	0.244769	0.129514	0.140417	0.124049	1.8899	0.0587712	0.357841	2112.66	2490.2	2467.72	2718.57	2577.24	3087.16
TOB1	ENSG00000141232	10140	transducer of ERBB2, 1 [Source:HGNC Symbol;Acc:HGNC:11979]	protein_coding	1839.56	0.255565	0.135919	0.14041	0.129635	1.88027	0.0600713	0.360921	1543.82	1667.68	1818.58	1867.28	1985.07	2154.94
NUCB2	ENSG00000070081	4925	nucleobindin 2 [Source:HGNC Symbol;Acc:HGNC:8044]	protein_coding	3384.95	0.257928	0.137192	0.140328	0.13067	1.88005	0.0601012	0.360921	3645.63	2555.1	3045.1	3443.76	3761.16	3858.95
TMEM104	ENSG00000109066	54868	transmembrane protein 104 [Source:HGNC Symbol;Acc:HGNC:25984]	protein_coding	866.197	0.34739	0.182726	0.140236	0.168202	1.90115	0.0572827	0.354831	718.279	855.723	711.122	884.744	928.884	1098.43
ZNF616	ENSG00000204611	90317	zinc finger protein 616 [Source:HGNC Symbol;Acc:HGNC:28062]	protein_coding	801.777	0.434802	0.219369	0.140122	0.195422	1.98206	0.0474728	0.326313	833.975	573.501	639.358	903.788	1120.05	739.993
HMMR	ENSG00000072571	3161	hyaluronan mediated motility receptor [Source:HGNC Symbol;Acc:HGNC:5012]	protein_coding	3556.2	0.249277	0.131017	0.139673	0.125087	1.90263	0.0570886	0.354634	3567.29	2865.99	3309.33	3608.97	3545.66	4439.96
ATF4	ENSG00000128272	468	activating transcription factor 4 [Source:HGNC Symbol;Acc:HGNC:786]	protein_coding	32848.4	0.184812	0.0854524	0.139611	0.0837248	2.16274	0.030561	0.259567	31102.9	30931.3	30199.9	32295	34622	37939.1
MT-CO1	ENSG00000198804	4512	mitochondrially encoded cytochrome c oxidase I [Source:HGNC Symbol;Acc:HGNC:7419]	protein_coding	487671	0.19518	0.094697	0.139402	0.0923282	2.0611	0.0392936	0.296813	496125	433124	434939	493599	485717	582522
SLC44A5	ENSG00000137968	204962	solute carrier family 44 member 5 [Source:HGNC Symbol;Acc:HGNC:28524]	protein_coding	554.997	0.51865	0.246225	0.139386	0.212529	2.1064	0.0351693	0.279485	557.992	451.254	360.454	724.677	726.858	508.745
SIK1	ENSG00000142178	150094	salt inducible kinase 1 [Source:HGNC Symbol;Acc:HGNC:11142]	protein_coding	589.314	0.615686	0.275224	0.139094	0.230541	2.23704	0.0252836	0.236686	359.14	514.641	521.925	447.262	809.841	883.078
RPL9	ENSG00000163682	6133	ribosomal protein L9 [Source:HGNC Symbol;Acc:HGNC:10369]	protein_coding	40682.9	0.18018	0.0839726	0.138917	0.0822648	2.1457	0.0318967	0.266488	37620.5	40714	36099.2	44246.5	40751.9	44665.5
THUMPD2	ENSG00000138050	80745	THUMP domain containing 2 [Source:HGNC Symbol;Acc:HGNC:14890]	protein_coding	1527.12	0.271266	0.145952	0.138908	0.137495	1.8586	0.0630832	0.370249	1424.51	1303.96	1425.51	1873.97	1607.08	1527.68
SLC7A8	ENSG00000092068	23428	solute carrier family 7 member 8 [Source:HGNC Symbol;Acc:HGNC:11066]	protein_coding	611.507	0.395428	0.203193	0.138731	0.182154	1.94608	0.0516456	0.338762	514.606	496.531	574.117	778.719	628.669	676.4
COPE	ENSG00000105669	11316	COPI coat complex subunit epsilon [Source:HGNC Symbol;Acc:HGNC:2234]	protein_coding	3457.5	0.269255	0.145188	0.138596	0.136779	1.85453	0.0636641	0.37087	2799.6	3753.41	2852.64	3199.29	4003.59	4136.45
NCOA4	ENSG00000266412	8031	nuclear receptor coactivator 4 [Source:HGNC Symbol;Acc:HGNC:7671]	protein_coding	6715.64	0.196825	0.0965001	0.138541	0.0938667	2.03963	0.0413872	0.305637	6425.95	6098.73	6251.68	6789.73	7755.62	6972.12
DRG2	ENSG00000108591	1819	developmentally regulated GTP binding protein 2 [Source:HGNC Symbol;Acc:HGNC:3030]	protein_coding	2654.24	0.233523	0.123594	0.138461	0.118186	1.88943	0.0588339	0.357969	2150.02	2606.41	2563.95	2792.68	2846.61	2965.75
NIPBL	ENSG00000164190	25836	NIPBL cohesin loading factor [Source:HGNC Symbol;Acc:HGNC:28862]	protein_coding	4530.64	0.254302	0.138383	0.138347	0.130887	1.83767	0.0661111	0.376894	4917.08	3278.01	4201.49	4820.54	5275.26	4691.44
KNSTRN	ENSG00000128944	90417	kinetochore localized astrin (SPAG5) binding protein [Source:HGNC Symbol;Acc:HGNC:30767]	protein_coding	2605.68	0.232078	0.123047	0.138164	0.117622	1.88609	0.0592823	0.358239	2646.55	2289.47	2252.43	2987.23	2703.67	2754.74
FDXR	ENSG00000161513	2232	ferredoxin reductase [Source:HGNC Symbol;Acc:HGNC:3642]	protein_coding	1405.76	0.304966	0.165425	0.13807	0.152996	1.84353	0.0652518	0.373947	1097.91	1498.65	1175.96	1399.43	1591.88	1670.77
ALAS1	ENSG00000023330	211	5'-aminolevulinate synthase 1 [Source:HGNC Symbol;Acc:HGNC:396]	protein_coding	3375.21	0.264772	0.143061	0.13802	0.134754	1.85076	0.0642035	0.37147	2597.13	3361.02	3237.56	3532.8	3199.83	4322.89
BLOC1S2	ENSG00000196072	282991	biogenesis of lysosomal organelles complex 1 subunit 2 [Source:HGNC Symbol;Acc:HGNC:20984]	protein_coding	2433.54	0.253907	0.136368	0.138002	0.129092	1.86193	0.0626127	0.369561	2353.69	2250.24	2050.18	2323.29	2595.92	3027.9
FOXC1	ENSG00000054598	2296	forkhead box C1 [Source:HGNC Symbol;Acc:HGNC:3800]	protein_coding	9241.97	0.191755	0.0931981	0.137837	0.0907281	2.0575	0.0396383	0.298148	8380.73	8585.91	8920.02	9089.86	10498.4	9976.9
CCNE2	ENSG00000175305	9134	cyclin E2 [Source:HGNC Symbol;Acc:HGNC:1590]	protein_coding	1822.51	0.289382	0.156084	0.137786	0.145303	1.85401	0.0637376	0.37087	1887.29	1314.52	1717.46	1877.57	2085.86	2052.32
GPBP1	ENSG00000062194	65056	GC-rich promoter binding protein 1 [Source:HGNC Symbol;Acc:HGNC:29520]	protein_coding	5542.48	0.219675	0.114927	0.137775	0.11037	1.91142	0.05595	0.35266	5623.31	4381.24	5356.25	5639.92	6045.13	6209
RILPL2	ENSG00000150977	196383	Rab interacting lysosomal protein like 2 [Source:HGNC Symbol;Acc:HGNC:28787]	protein_coding	706.886	0.390586	0.2046	0.137737	0.182221	1.90903	0.0562588	0.353371	502.554	739.514	593.689	774.087	798.979	832.492
TEX10	ENSG00000136891	54881	testis expressed 10 [Source:HGNC Symbol;Acc:HGNC:25988]	protein_coding	3166.94	0.221918	0.116531	0.137735	0.111808	1.90437	0.0568618	0.354395	2903.25	3027.48	2837.96	3057.75	3537.41	3637.82
FBN1	ENSG00000166147	2200	fibrillin 1 [Source:HGNC Symbol;Acc:HGNC:3603]	protein_coding	1855.96	0.273861	0.148527	0.137588	0.139011	1.84385	0.0652055	0.373891	1566.72	1649.57	1830	2053.6	2304.4	1731.47
AGA	ENSG00000038002	175	aspartylglucosaminidase [Source:HGNC Symbol;Acc:HGNC:318]	protein_coding	505.469	0.42568	0.215658	0.137499	0.189502	1.97386	0.0483974	0.328816	418.193	451.254	424.064	512.627	600.864	625.815
MTARC1	ENSG00000186205	64757	mitochondrial amidoxime reducing component 1 [Source:HGNC Symbol;Acc:HGNC:26189]	protein_coding	1920.57	0.26496	0.143405	0.137453	0.134745	1.84764	0.0646551	0.372935	1875.24	1900.1	1456.5	2132.86	2016.78	2141.93
CCDC90B	ENSG00000137500	60492	coiled-coil domain containing 90B [Source:HGNC Symbol;Acc:HGNC:28108]	protein_coding	1428.2	0.278918	0.15104	0.137054	0.14084	1.84665	0.0647978	0.373071	1322.07	1400.55	1146.6	1428.25	1592.31	1679.44
BRD3	ENSG00000169925	8019	bromodomain containing 3 [Source:HGNC Symbol;Acc:HGNC:1104]	protein_coding	4467.81	0.212802	0.110342	0.137026	0.106141	1.92858	0.0537835	0.345775	3978.25	4331.44	4106.89	5236.41	4325.09	4828.74
CALR	ENSG00000179218	811	calreticulin [Source:HGNC Symbol;Acc:HGNC:1455]	protein_coding	27529.6	0.191811	0.0941847	0.136886	0.0915144	2.03654	0.0416957	0.306501	24193.7	27768	25138.8	28313.9	27431.6	32331.3
POLR2G	ENSG00000168002	5436	RNA polymerase II subunit G [Source:HGNC Symbol;Acc:HGNC:9194]	protein_coding	3491.66	0.26631	0.144175	0.136849	0.135131	1.84713	0.064728	0.37302	3165.97	3759.45	2581.9	3906.98	3381.87	4153.79
CNIH1	ENSG00000100528	10175	cornichon family AMPA receptor auxiliary protein 1 [Source:HGNC Symbol;Acc:HGNC:19431]	protein_coding	6887.25	0.205951	0.105762	0.13677	0.101983	1.94729	0.0514995	0.338431	7000.81	5680.67	6507.75	7124.28	7805.15	7204.82
ALKBH7	ENSG00000125652	84266	alkB homolog 7 [Source:HGNC Symbol;Acc:HGNC:21306]	protein_coding	727.982	0.444841	0.222446	0.136762	0.193113	1.99977	0.0455253	0.320369	624.276	768.189	458.315	902.244	880.659	734.212
RPAP1	ENSG00000103932	26015	RNA polymerase II associated protein 1 [Source:HGNC Symbol;Acc:HGNC:24567]	protein_coding	2399.26	0.250919	0.138796	0.13673	0.130719	1.80782	0.0706346	0.390304	2330.79	2164.21	2073.02	2225.5	2618.95	2983.1
SPDL1	ENSG00000040275	54908	spindle apparatus coiled-coil protein 1 [Source:HGNC Symbol;Acc:HGNC:26010]	protein_coding	5934.56	0.217096	0.114027	0.136648	0.109309	1.9039	0.0569232	0.354395	6180.09	4826.46	5457.37	5926.09	6733.76	6483.61
SNRPF	ENSG00000139343	6636	small nuclear ribonucleoprotein polypeptide F [Source:HGNC Symbol;Acc:HGNC:11162]	protein_coding	5329.98	0.231954	0.123455	0.136611	0.11755	1.87886	0.0602632	0.361554	4603.74	5475.42	4623.93	4949.73	5857.88	6469.16
ADCK1	ENSG00000063761	57143	aarF domain containing kinase 1 [Source:HGNC Symbol;Acc:HGNC:19038]	protein_coding	473.295	0.471386	0.231472	0.136587	0.198706	2.03647	0.0417031	0.306501	419.398	369.757	401.229	650.562	490.075	508.745
RPS3	ENSG00000149273	6188	ribosomal protein S3 [Source:HGNC Symbol;Acc:HGNC:10420]	protein_coding	74804	0.194108	0.0974092	0.136318	0.0943694	1.9927	0.0462939	0.323539	65070.5	76640.8	67620.2	77528.6	73031.7	88932.1
TUSC2	ENSG00000114383	11334	tumor suppressor 2, mitochondrial calcium regulator [Source:HGNC Symbol;Acc:HGNC:17034]	protein_coding	1452.37	0.294299	0.159712	0.135877	0.147098	1.84269	0.0653747	0.374047	1317.25	1485.06	1110.72	1437	1712.22	1651.98
SPATA2	ENSG00000158480	9825	spermatogenesis associated 2 [Source:HGNC Symbol;Acc:HGNC:14681]	protein_coding	793.189	0.357607	0.1894	0.135814	0.169335	1.88811	0.0590115	0.358085	788.179	597.648	698.074	897.612	815.055	962.569
MRPL18	ENSG00000112110	29074	mitochondrial ribosomal protein L18 [Source:HGNC Symbol;Acc:HGNC:14477]	protein_coding	4301.54	0.214765	0.111008	0.135787	0.106458	1.93468	0.0530293	0.342948	3930.05	4296.73	3715.45	4720.18	4234.29	4912.57
RUFY1	ENSG00000176783	80230	RUN and FYVE domain containing 1 [Source:HGNC Symbol;Acc:HGNC:19760]	protein_coding	2762.18	0.232633	0.125224	0.135786	0.118795	1.85773	0.0632075	0.370249	2305.48	2603.39	2715.64	2891.5	3276.29	2780.76
CCDC122	ENSG00000151773	160857	coiled-coil domain containing 122 [Source:HGNC Symbol;Acc:HGNC:26478]	protein_coding	331.812	0.620615	0.278832	0.13577	0.225127	2.22577	0.0260298	0.238946	220.545	246.002	319.679	462.702	393.624	348.317
PRPF6	ENSG00000101161	24148	pre-mRNA processing factor 6 [Source:HGNC Symbol;Acc:HGNC:15860]	protein_coding	5205.31	0.205324	0.106487	0.135744	0.102453	1.92815	0.053836	0.345775	4366.32	4891.36	5248.6	5460.3	5401.69	5863.58
CAAP1	ENSG00000120159	79886	caspase activity and apoptosis inhibitor 1 [Source:HGNC Symbol;Acc:HGNC:25834]	protein_coding	1907.72	0.263774	0.144222	0.135582	0.134581	1.82895	0.0674074	0.38092	1502.84	1771.82	1931.12	2053.6	2266.16	1920.8
TMEM115	ENSG00000126062	11070	transmembrane protein 115 [Source:HGNC Symbol;Acc:HGNC:30055]	protein_coding	2452.02	0.260258	0.14197	0.135472	0.132717	1.83319	0.0667751	0.379157	1913.8	2595.84	2183.93	2724.75	2432.13	2861.69
TTC13	ENSG00000143643	79573	tetratricopeptide repeat domain 13 [Source:HGNC Symbol;Acc:HGNC:26204]	protein_coding	2305.67	0.250135	0.135978	0.135332	0.127686	1.83952	0.0658384	0.375642	2377.79	2046.49	1891.98	2278.51	2676.73	2562.52
LCMT2	ENSG00000168806	9836	leucine carboxyl methyltransferase 2 [Source:HGNC Symbol;Acc:HGNC:17558]	protein_coding	1170.75	0.333284	0.179492	0.135211	0.161705	1.85681	0.0633379	0.370249	1030.42	1124.36	949.25	1118.93	1203.03	1598.5
COG1	ENSG00000166685	9382	component of oligomeric golgi complex 1 [Source:HGNC Symbol;Acc:HGNC:6545]	protein_coding	2223.06	0.251483	0.14036	0.135195	0.131349	1.7917	0.0731816	0.396232	2251.25	2029.89	1803.9	2127.2	2494.26	2631.89
DDX31	ENSG00000125485	64794	DEAD-box helicase 31 [Source:HGNC Symbol;Acc:HGNC:16715]	protein_coding	1648.43	0.246664	0.133716	0.135192	0.125752	1.84468	0.0650845	0.373891	1541.41	1424.7	1557.62	1700.52	1884.27	1782.05
NPTX1	ENSG00000171246	4884	neuronal pentraxin 1 [Source:HGNC Symbol;Acc:HGNC:7952]	protein_coding	3682.39	0.227513	0.12249	0.135146	0.116282	1.8574	0.0632545	0.370249	3035.81	3756.43	3385.99	3577.06	4219.95	4119.1
COX14	ENSG00000178449	84987	cytochrome c oxidase assembly factor COX14 [Source:HGNC Symbol;Acc:HGNC:28216]	protein_coding	1432.36	0.304971	0.165578	0.134873	0.15106	1.84186	0.0654958	0.374439	1294.35	1335.65	1210.21	1592.95	1295.14	1865.88
PSMC1	ENSG00000100764	5700	proteasome 26S subunit, ATPase 1 [Source:HGNC Symbol;Acc:HGNC:9547]	protein_coding	6528.59	0.191615	0.100584	0.134741	0.096942	1.90503	0.0567762	0.354395	5943.88	6328.13	6010.29	7048.62	6332.31	7508.33
SKIL	ENSG00000136603	6498	SKI like proto-oncogene [Source:HGNC Symbol;Acc:HGNC:10897]	protein_coding	1527.34	0.33156	0.178226	0.134607	0.160265	1.86033	0.0628389	0.370024	1523.33	1000.61	1531.52	1613.02	1629.67	1865.88
BTN2A2	ENSG00000124508	10385	butyrophilin subfamily 2 member A2 [Source:HGNC Symbol;Acc:HGNC:1137]	protein_coding	1958.97	0.278357	0.152391	0.134305	0.14049	1.82659	0.067761	0.381602	1493.2	1771.82	2050.18	1990.8	2392.59	2055.22
ARFGAP2	ENSG00000149182	84364	ADP ribosylation factor GTPase activating protein 2 [Source:HGNC Symbol;Acc:HGNC:13504]	protein_coding	2398.16	0.247177	0.133547	0.134293	0.125318	1.85086	0.0641899	0.37147	1975.27	2375.5	2226.33	2566.74	2357.4	2887.71
PRELID1	ENSG00000169230	27166	PRELI domain containing 1 [Source:HGNC Symbol;Acc:HGNC:30255]	protein_coding	11203.3	0.223627	0.119178	0.134263	0.11314	1.87641	0.0605994	0.362804	9403.91	12565.7	9040.71	11805.9	12152	12251.8
HLA-C	ENSG00000204525	3107	major histocompatibility complex, class I, C [Source:HGNC Symbol;Acc:HGNC:4933]	protein_coding	8889.05	0.204696	0.107027	0.134226	0.102599	1.91256	0.0558048	0.35261	8292.75	8973.78	7515.71	10540.8	9332.29	8679.02
MRPL14	ENSG00000180992	64928	mitochondrial ribosomal protein L14 [Source:HGNC Symbol;Acc:HGNC:14279]	protein_coding	1883.16	0.26336	0.144383	0.134115	0.133999	1.82403	0.0681478	0.382516	1793.29	1865.39	1477.7	2247.12	2025.04	1890.45
DYNLRB1	ENSG00000125971	83658	dynein light chain roadblock-type 1 [Source:HGNC Symbol;Acc:HGNC:15468]	protein_coding	881.987	0.330377	0.178667	0.134086	0.160089	1.84912	0.0644407	0.372001	848.437	804.41	691.55	1089.59	935.836	922.101
C19orf53	ENSG00000104979	28974	chromosome 19 open reading frame 53 [Source:HGNC Symbol;Acc:HGNC:24991]	protein_coding	3444.5	0.264555	0.14537	0.133938	0.134758	1.81988	0.0687779	0.384355	2998.45	3782.09	2606.36	3304.28	3989.68	3986.13
CISD2	ENSG00000145354	493856	CDGSH iron sulfur domain 2 [Source:HGNC Symbol;Acc:HGNC:24212]	protein_coding	3095.89	0.221564	0.119237	0.133586	0.113046	1.85818	0.063143	0.370249	3081.61	2621.5	2868.95	3422.14	3064.71	3516.41
LAMA3	ENSG00000053747	3909	laminin subunit alpha 3 [Source:HGNC Symbol;Acc:HGNC:6483]	protein_coding	1490.37	0.378172	0.197033	0.133485	0.17242	1.91933	0.0549425	0.349847	1416.07	1045.88	1430.4	1947.06	1891.66	1211.16
PEMT	ENSG00000133027	10400	phosphatidylethanolamine N-methyltransferase [Source:HGNC Symbol;Acc:HGNC:8830]	protein_coding	1397.96	0.282319	0.155039	0.133467	0.14212	1.82095	0.0686148	0.384227	1114.78	1374.89	1295.03	1628.46	1370.3	1604.28
C1GALT1C1	ENSG00000171155	29071	C1GALT1 specific chaperone 1 [Source:HGNC Symbol;Acc:HGNC:24338]	protein_coding	1351.68	0.253752	0.140683	0.133406	0.130762	1.80371	0.0712768	0.391719	1264.22	1231.52	1202.06	1497.22	1394.63	1520.45
ATG3	ENSG00000144848	64422	autophagy related 3 [Source:HGNC Symbol;Acc:HGNC:20962]	protein_coding	4086.48	0.220549	0.118973	0.133298	0.112747	1.85377	0.0637728	0.37087	3845.69	4064.31	3408.82	3985.21	4352.9	4861.99
PRCP	ENSG00000137509	5547	prolylcarboxypeptidase [Source:HGNC Symbol;Acc:HGNC:9344]	protein_coding	3928.44	0.203839	0.106988	0.133184	0.102363	1.90525	0.0567477	0.354395	3613.09	3543.63	3797	4469.01	3895.84	4252.07
CKS1B	ENSG00000173207	1163	CDC28 protein kinase regulatory subunit 1B [Source:HGNC Symbol;Acc:HGNC:19083]	protein_coding	6148.68	0.205136	0.110126	0.133157	0.105085	1.86274	0.0624993	0.369198	5287.06	6549.98	5300.8	6394.97	6780.25	6579
PSMD8	ENSG00000099341	5714	proteasome 26S subunit, non-ATPase 8 [Source:HGNC Symbol;Acc:HGNC:9566]	protein_coding	7011.33	0.220605	0.119022	0.133063	0.112724	1.85348	0.0638142	0.370948	5599.2	7623.03	6206.01	7405.3	7247.73	7986.72
NEDD4	ENSG00000069869	4734	NEDD4 E3 ubiquitin protein ligase [Source:HGNC Symbol;Acc:HGNC:7727]	protein_coding	593.021	0.516094	0.248682	0.132914	0.203276	2.07532	0.0379573	0.291716	608.609	460.31	396.336	797.763	777.691	517.417
HYOU1	ENSG00000149428	10525	hypoxia up-regulated 1 [Source:HGNC Symbol;Acc:HGNC:16931]	protein_coding	10240	0.190817	0.0968863	0.13279	0.0933462	1.96949	0.0488965	0.329715	9691.95	10037.8	8954.27	10486.7	10319.4	11949.7
DDTL	ENSG00000099974	100037417	D-dopachrome tautomerase like [Source:HGNC Symbol;Acc:HGNC:33446]	protein_coding	1630.69	0.355711	0.192258	0.132517	0.168314	1.85018	0.0642878	0.371572	1296.76	1732.58	1267.3	1921.84	2215.77	1349.91
RPS19BP1	ENSG00000187051	91582	ribosomal protein S19 binding protein 1 [Source:HGNC Symbol;Acc:HGNC:28749]	protein_coding	3281.87	0.234987	0.128096	0.132331	0.120084	1.83447	0.0665848	0.378683	2594.72	3480.24	2973.34	3687.72	3500.91	3454.26
PRIMPOL	ENSG00000164306	201973	primase and DNA directed polymerase [Source:HGNC Symbol;Acc:HGNC:26575]	protein_coding	663.576	0.369703	0.195913	0.132238	0.170493	1.88707	0.0591504	0.358085	539.915	570.482	626.309	660.856	784.642	799.25
RPL28	ENSG00000108107	6158	ribosomal protein L28 [Source:HGNC Symbol;Acc:HGNC:10330]	protein_coding	17305.8	0.184297	0.0874541	0.132223	0.0847739	2.10736	0.0350865	0.278983	15457.5	17378.6	15767	18484.4	17520.6	19226.8
LMF1	ENSG00000103227	64788	lipase maturation factor 1 [Source:HGNC Symbol;Acc:HGNC:14154]	protein_coding	408.798	0.586551	0.269889	0.132003	0.213013	2.1733	0.0297574	0.256464	239.828	374.285	366.978	405.572	540.039	526.089
UQCR10	ENSG00000184076	29796	ubiquinol-cytochrome c reductase, complex III subunit X [Source:HGNC Symbol;Acc:HGNC:30863]	protein_coding	5350.4	0.22061	0.119205	0.132002	0.112573	1.85068	0.064215	0.37147	4871.28	5698.78	4253.69	5812.34	5466.86	5999.44
RPS5	ENSG00000083845	6193	ribosomal protein S5 [Source:HGNC Symbol;Acc:HGNC:10426]	protein_coding	21738.9	0.202707	0.108489	0.131988	0.103395	1.86847	0.0616972	0.365829	18414.9	23498.4	18727.3	21145.9	23933.8	24713.2
GEM	ENSG00000164949	2669	GTP binding protein overexpressed in skeletal muscle [Source:HGNC Symbol;Acc:HGNC:4234]	protein_coding	206.844	0.825394	0.332962	0.131964	0.240688	2.47894	0.0131774	0.172472	173.544	140.357	133.743	313.958	242.431	237.029
ZNF468	ENSG00000204604	90333	zinc finger protein 468 [Source:HGNC Symbol;Acc:HGNC:33105]	protein_coding	482.014	0.45052	0.226892	0.131898	0.189356	1.98561	0.0470762	0.325631	439.886	375.794	406.123	483.29	629.104	557.885
TADA2B	ENSG00000173011	93624	transcriptional adaptor 2B [Source:HGNC Symbol;Acc:HGNC:30781]	protein_coding	1943.13	0.23854	0.132099	0.131887	0.123194	1.80577	0.0709542	0.391309	1930.68	1699.37	1715.83	1938.82	2175.8	2198.3
ZSWIM8	ENSG00000214655	23053	zinc finger SWIM-type containing 8 [Source:HGNC Symbol;Acc:HGNC:23528]	protein_coding	1826.24	0.239413	0.134095	0.131756	0.12479	1.7854	0.0741964	0.397521	1575.15	1826.15	1626.12	2107.64	1946.4	1876
DOP1A	ENSG00000083097	23033	DOP1 leucine zipper like protein A [Source:HGNC Symbol;Acc:HGNC:21194]	protein_coding	1269.78	0.323789	0.177932	0.131707	0.157696	1.81974	0.0687991	0.384355	1410.04	964.387	1007.97	1510.09	1386.37	1339.79
LSM4	ENSG00000130520	25804	LSM4 homolog, U6 small nuclear RNA and mRNA degradation associated [Source:HGNC Symbol;Acc:HGNC:17259]	protein_coding	7478.64	0.210139	0.113127	0.131602	0.107315	1.85755	0.0632337	0.370249	6503.08	7988.26	6310.39	7481.98	7961.12	8626.99
CANX	ENSG00000127022	821	calnexin [Source:HGNC Symbol;Acc:HGNC:1473]	protein_coding	45220.2	0.186247	0.0941885	0.131587	0.0907378	1.97738	0.0479982	0.327599	44328.4	38995	43598.6	48011.9	52816.9	43570
RCL1	ENSG00000120158	10171	RNA terminal phosphate cyclase like 1 [Source:HGNC Symbol;Acc:HGNC:17687]	protein_coding	1033.78	0.36947	0.195113	0.131579	0.169356	1.89362	0.0582758	0.356559	730.331	1159.07	817.138	1112.24	1158.28	1225.61
PPA2	ENSG00000138777	27068	inorganic pyrophosphatase 2 [Source:HGNC Symbol;Acc:HGNC:28883]	protein_coding	3456.14	0.223756	0.122295	0.13154	0.115018	1.82965	0.0673028	0.380661	3270.82	3462.13	2831.44	4022.78	3404.89	3744.77
HSPE1	ENSG00000115541	3336	heat shock protein family E (Hsp10) member 1 [Source:HGNC Symbol;Acc:HGNC:5269]	protein_coding	5781.91	0.239014	0.132926	0.131527	0.123761	1.7981	0.0721617	0.394667	4917.08	5594.65	5393.76	5981.16	5199.67	7605.16
SDSL	ENSG00000139410	113675	serine dehydratase like [Source:HGNC Symbol;Acc:HGNC:30404]	protein_coding	277.154	0.684495	0.298165	0.131459	0.225121	2.29569	0.0216938	0.219269	206.083	244.492	185.936	326.311	286.746	413.356
RPL13	ENSG00000167526	6137	ribosomal protein L13 [Source:HGNC Symbol;Acc:HGNC:10303]	protein_coding	64097.5	0.187883	0.0966588	0.131274	0.0928946	1.94377	0.0519227	0.339638	57226.1	67944.7	54614.5	64329.5	68189.1	72280.9
IL6ST	ENSG00000134352	3572	interleukin 6 signal transducer [Source:HGNC Symbol;Acc:HGNC:6021]	protein_coding	3568.25	0.302528	0.169004	0.13123	0.15108	1.79006	0.0734439	0.396243	3810.74	2191.38	3584.97	4071.16	4140.88	3610.36
FRYL	ENSG00000075539	285527	FRY like transcription coactivator [Source:HGNC Symbol;Acc:HGNC:29127]	protein_coding	1716.84	0.294751	0.162462	0.131179	0.146277	1.81427	0.0696356	0.387043	1829.44	1254.16	1542.94	1864.71	2071.09	1738.69
LMTK2	ENSG00000164715	22853	lemur tyrosine kinase 2 [Source:HGNC Symbol;Acc:HGNC:17880]	protein_coding	2384.33	0.266456	0.148389	0.131137	0.135716	1.79566	0.072549	0.395018	1939.11	2334.75	2226.33	3009.88	2646.76	2149.16
ITSN2	ENSG00000198399	50618	intersectin 2 [Source:HGNC Symbol;Acc:HGNC:6184]	protein_coding	2275.32	0.261059	0.143342	0.131097	0.131813	1.82123	0.0685713	0.384227	2236.79	1711.45	2263.85	2571.88	2595.92	2272.01
VGLL4	ENSG00000144560	9686	vestigial like family member 4 [Source:HGNC Symbol;Acc:HGNC:28966]	protein_coding	1973.16	0.239252	0.133405	0.130819	0.123887	1.79343	0.0729043	0.395309	1728.21	1871.42	1826.74	1974.85	2051.54	2386.19
COX17	ENSG00000138495	10063	cytochrome c oxidase copper chaperone COX17 [Source:HGNC Symbol;Acc:HGNC:2264]	protein_coding	2068.55	0.246965	0.137467	0.130776	0.127052	1.79654	0.0724092	0.395018	1933.09	2087.24	1655.48	2118.96	2418.23	2198.3
PHF21B	ENSG00000056487	112885	PHD finger protein 21B [Source:HGNC Symbol;Acc:HGNC:25161]	protein_coding	800.406	0.379237	0.200593	0.130638	0.171912	1.89058	0.0586807	0.357804	733.946	801.392	549.652	874.451	838.516	1004.48
GORAB	ENSG00000120370	92344	golgin, RAB6 interacting [Source:HGNC Symbol;Acc:HGNC:25676]	protein_coding	536.634	0.497708	0.244053	0.130623	0.197105	2.03934	0.0414157	0.305688	576.069	342.591	415.909	644.386	674.288	566.557
JPH3	ENSG00000154118	57338	junctophilin 3 [Source:HGNC Symbol;Acc:HGNC:14203]	protein_coding	1238.22	0.297134	0.16554	0.13062	0.148217	1.79494	0.0726627	0.395018	956.902	1159.07	1218.37	1205.91	1474.14	1414.95
PPP1CA	ENSG00000172531	5499	protein phosphatase 1 catalytic subunit alpha [Source:HGNC Symbol;Acc:HGNC:9281]	protein_coding	5529.64	0.201098	0.106896	0.130352	0.101672	1.88125	0.0599378	0.360921	5064.11	5440.71	4924.03	5449.49	5752.3	6547.2
H4C14	ENSG00000270882	8370	H4 clustered histone 14 [Source:HGNC Symbol;Acc:HGNC:4794]	protein_coding	717.825	0.337232	0.183288	0.130293	0.160293	1.8399	0.0657829	0.375476	648.379	626.323	626.309	766.881	760.312	878.742
KLHL15	ENSG00000174010	80311	kelch like family member 15 [Source:HGNC Symbol;Acc:HGNC:29347]	protein_coding	3849.16	0.246473	0.137906	0.13026	0.127189	1.78725	0.0738964	0.397501	3804.71	2942.96	3814.94	3591.99	4679.61	4260.74
FAM171B	ENSG00000144369	165215	family with sequence similarity 171 member B [Source:HGNC Symbol;Acc:HGNC:29412]	protein_coding	1359.01	0.374869	0.201466	0.130194	0.17195	1.86071	0.0627854	0.369965	1360.63	846.668	1340.69	1238.85	1631.41	1735.8
UPF2	ENSG00000151461	26019	UPF2 regulator of nonsense mediated mRNA decay [Source:HGNC Symbol;Acc:HGNC:17854]	protein_coding	4288.42	0.250079	0.140644	0.130053	0.129251	1.7781	0.0753872	0.399916	4809.82	3139.16	3801.89	4579.67	4825.59	4574.37
POMP	ENSG00000132963	51371	proteasome maturation protein [Source:HGNC Symbol;Acc:HGNC:20330]	protein_coding	4856.88	0.213521	0.116298	0.130042	0.109601	1.83599	0.0663588	0.3777	4557.94	4268.05	4661.44	4804.07	4846.01	6003.77
B4GALT3	ENSG00000158850	8703	beta-1,4-galactosyltransferase 3 [Source:HGNC Symbol;Acc:HGNC:926]	protein_coding	2145.47	0.231657	0.128264	0.129974	0.119422	1.80609	0.070905	0.391309	1904.16	2135.54	1878.93	2358.29	2143.21	2452.67
EIF3D	ENSG00000100353	8664	eukaryotic translation initiation factor 3 subunit D [Source:HGNC Symbol;Acc:HGNC:3278]	protein_coding	14157.4	0.196237	0.104061	0.129893	0.0991438	1.8858	0.0593223	0.358239	13152	13605.5	12823	13146.6	15073.3	17144.1
MBIP	ENSG00000151332	51562	MAP3K12 binding inhibitory protein 1 [Source:HGNC Symbol;Acc:HGNC:20427]	protein_coding	1764.66	0.30678	0.169581	0.129773	0.150489	1.80905	0.0704437	0.389704	1864.39	1186.24	1679.94	1914.63	1862.98	2079.79
TSSC4	ENSG00000184281	10078	tumor suppressing subtransferable candidate 4 [Source:HGNC Symbol;Acc:HGNC:12386]	protein_coding	1239.63	0.3564	0.191944	0.129735	0.165573	1.85679	0.0633406	0.370249	842.411	1282.83	1135.19	1330.46	1202.16	1644.75
GCFC2	ENSG00000005436	6936	GC-rich sequence DNA-binding factor 2 [Source:HGNC Symbol;Acc:HGNC:1317]	protein_coding	2310.57	0.251261	0.140971	0.129652	0.129336	1.78236	0.0746908	0.398778	2388.64	1782.38	2154.57	2380.42	2433	2724.39
RB1	ENSG00000139687	5925	RB transcriptional corepressor 1 [Source:HGNC Symbol;Acc:HGNC:9884]	protein_coding	2961.79	0.277125	0.154892	0.129563	0.139782	1.78915	0.0735901	0.396454	3144.28	2038.95	2851.01	3578.09	3071.23	3087.16
GIT1	ENSG00000108262	28964	GIT ArfGAP 1 [Source:HGNC Symbol;Acc:HGNC:4272]	protein_coding	2457.2	0.243746	0.136153	0.129272	0.125456	1.79023	0.0734164	0.396243	2246.43	2156.66	2342.14	2341.3	2555.08	3101.61
RBM38	ENSG00000132819	55544	RNA binding motif protein 38 [Source:HGNC Symbol;Acc:HGNC:15818]	protein_coding	1545.4	0.300869	0.169101	0.129219	0.149818	1.77922	0.075203	0.399535	1342.56	1485.06	1322.75	1739.64	1350.31	2032.09
POLR2L	ENSG00000177700	5441	RNA polymerase II, I and III subunit L [Source:HGNC Symbol;Acc:HGNC:9199]	protein_coding	2980.22	0.252162	0.141439	0.129113	0.129453	1.78283	0.0746143	0.398645	2577.85	3302.16	2280.16	3142.16	3230.24	3348.76
SMG8	ENSG00000167447	55181	SMG8 nonsense mediated mRNA decay factor [Source:HGNC Symbol;Acc:HGNC:25551]	protein_coding	2752.98	0.238702	0.133632	0.129108	0.123386	1.78626	0.0740572	0.397521	2112.66	2855.43	2611.25	3054.66	2897.88	2985.99
TAB1	ENSG00000100324	10454	TGF-beta activated kinase 1 (MAP3K7) binding protein 1 [Source:HGNC Symbol;Acc:HGNC:18157]	protein_coding	3174.64	0.214485	0.118317	0.1291	0.111005	1.81279	0.069864	0.388009	2717.65	3112	2988.02	3103.04	3625.17	3501.96
SNX4	ENSG00000114520	8723	sorting nexin 4 [Source:HGNC Symbol;Acc:HGNC:11175]	protein_coding	2508.13	0.239706	0.134098	0.128918	0.123653	1.78754	0.0738503	0.397404	2616.42	1987.63	2294.84	2567.77	2846.17	2735.95
CLPP	ENSG00000125656	8192	caseinolytic mitochondrial matrix peptidase proteolytic subunit [Source:HGNC Symbol;Acc:HGNC:2084]	protein_coding	3415.11	0.215584	0.117899	0.128806	0.110578	1.82855	0.0674672	0.380955	3106.92	3542.12	2831.44	3738.16	3577.81	3694.18
SEC61B	ENSG00000106803	10952	SEC61 translocon subunit beta [Source:HGNC Symbol;Acc:HGNC:16993]	protein_coding	3279.98	0.24191	0.136775	0.128764	0.125682	1.76867	0.0769488	0.40308	3170.79	3169.35	2673.23	2949.66	3872.38	3844.5
TFRC	ENSG00000072274	7037	transferrin receptor [Source:HGNC Symbol;Acc:HGNC:11763]	protein_coding	12061.4	0.169012	0.0860262	0.128644	0.0829859	1.96466	0.049454	0.331898	11826.3	11261.7	10981.6	12786.3	13335.9	12176.6
ZBED9	ENSG00000232040	114821	zinc finger BED-type containing 9 [Source:HGNC Symbol;Acc:HGNC:13851]	protein_coding	950.133	0.347749	0.190069	0.128549	0.163119	1.82959	0.0673106	0.380661	952.081	722.913	835.079	1029.37	1246.48	914.874
DERL1	ENSG00000136986	79139	derlin 1 [Source:HGNC Symbol;Acc:HGNC:28454]	protein_coding	3813.63	0.21666	0.119544	0.128436	0.111802	1.81239	0.0699256	0.388064	4021.64	3341.4	3219.62	4322.84	4073.97	3902.31
COX7C	ENSG00000127184	1350	cytochrome c oxidase subunit 7C [Source:HGNC Symbol;Acc:HGNC:2292]	protein_coding	16713.1	0.210984	0.11628	0.128427	0.109142	1.81446	0.0696077	0.387039	15451.4	17721.2	13300.9	15968.1	17813.9	20023.2
NPY1R	ENSG00000164128	4886	neuropeptide Y receptor Y1 [Source:HGNC Symbol;Acc:HGNC:7956]	protein_coding	355.609	0.714944	0.307772	0.12839	0.222024	2.32297	0.0201807	0.211035	373.602	184.124	249.545	526.009	414.479	385.895
SPCS2	ENSG00000118363	9789	signal peptidase complex subunit 2 [Source:HGNC Symbol;Acc:HGNC:28962]	protein_coding	4336.5	0.198666	0.106958	0.128389	0.101317	1.85742	0.0632516	0.370249	3781.81	4251.45	4080.8	4799.44	4286.86	4818.63
ARID5B	ENSG00000150347	84159	AT-rich interaction domain 5B [Source:HGNC Symbol;Acc:HGNC:17362]	protein_coding	723.549	0.36553	0.196673	0.128091	0.166863	1.85856	0.0630889	0.370249	556.787	600.666	742.111	855.407	841.991	744.329
APEX1	ENSG00000100823	328	apurinic/apyrimidinic endodeoxyribonuclease 1 [Source:HGNC Symbol;Acc:HGNC:587]	protein_coding	10792.7	0.192127	0.104802	0.127673	0.0992843	1.83323	0.0667682	0.379157	9514.79	10713.9	9991.59	10146.5	11579.8	12809.7
PPP1R16B	ENSG00000101445	26051	protein phosphatase 1 regulatory subunit 16B [Source:HGNC Symbol;Acc:HGNC:15850]	protein_coding	529.93	0.45675	0.231693	0.127556	0.186116	1.97135	0.0486835	0.329118	523.042	342.591	474.625	621.225	644.31	573.784
ZNF101	ENSG00000181896	94039	zinc finger protein 101 [Source:HGNC Symbol;Acc:HGNC:12881]	protein_coding	847.298	0.435525	0.223614	0.127554	0.181949	1.94767	0.0514547	0.338431	598.968	715.367	846.496	1142.09	705.57	1075.3
PPP4R3B	ENSG00000275052	57223	protein phosphatase 4 regulatory subunit 3B [Source:HGNC Symbol;Acc:HGNC:29267]	protein_coding	4017.55	0.222708	0.125105	0.127467	0.115922	1.78018	0.075047	0.399267	4200	3119.54	3803.53	4166.89	4540.15	4275.19
LYST	ENSG00000143669	1130	lysosomal trafficking regulator [Source:HGNC Symbol;Acc:HGNC:1968]	protein_coding	1133.17	0.307876	0.172993	0.127429	0.15109	1.7797	0.0751247	0.399268	1118.39	833.085	1087.89	1261.49	1352.05	1146.12
PEF1	ENSG00000162517	553115	penta-EF-hand domain containing 1 [Source:HGNC Symbol;Acc:HGNC:30009]	protein_coding	5601.77	0.20683	0.114648	0.127378	0.107505	1.80404	0.0712248	0.391679	5569.07	5614.27	4415.16	5974.98	5790.54	6246.58
CCDC124	ENSG00000007080	115098	coiled-coil domain containing 124 [Source:HGNC Symbol;Acc:HGNC:25171]	protein_coding	5802.52	0.211802	0.117342	0.127115	0.109662	1.80499	0.0710755	0.391522	4976.13	6136.46	5015.37	5876.68	5913.49	6896.97
HMX1	ENSG00000215612	3166	H6 family homeobox 1 [Source:HGNC Symbol;Acc:HGNC:5017]	protein_coding	702.06	0.394521	0.207849	0.126987	0.172378	1.89811	0.0576811	0.355679	504.965	739.514	577.379	851.805	805.931	732.767
CIB1	ENSG00000185043	10519	calcium and integrin binding 1 [Source:HGNC Symbol;Acc:HGNC:16920]	protein_coding	2029.71	0.268596	0.152115	0.12681	0.136227	1.76574	0.0774389	0.404156	1751.11	2123.46	1652.22	2077.27	2568.12	2006.08
MAP7D1	ENSG00000116871	55700	MAP7 domain containing 1 [Source:HGNC Symbol;Acc:HGNC:25514]	protein_coding	4204.22	0.248438	0.140813	0.12673	0.127909	1.76432	0.0776787	0.404596	3349.16	4434.07	3741.55	4183.88	4080.92	5435.77
MDH2	ENSG00000146701	4191	malate dehydrogenase 2 [Source:HGNC Symbol;Acc:HGNC:6971]	protein_coding	15532.7	0.187088	0.0991512	0.126572	0.0942644	1.88689	0.0591746	0.358085	13435.2	16379.5	13765.8	17148.8	15561.2	16905.7
SDHB	ENSG00000117118	6390	succinate dehydrogenase complex iron sulfur subunit B [Source:HGNC Symbol;Acc:HGNC:10681]	protein_coding	4764.47	0.218402	0.122374	0.126522	0.113541	1.78471	0.0743078	0.397521	4497.68	4910.98	3800.26	4653.27	5145.79	5578.85
ATP6V1G1	ENSG00000136888	9550	ATPase H+ transporting V1 subunit G1 [Source:HGNC Symbol;Acc:HGNC:864]	protein_coding	3810.43	0.223322	0.126351	0.126429	0.116678	1.76748	0.0771481	0.403678	3382.9	3323.29	3839.41	3504.49	4278.6	4533.9
ELMOD2	ENSG00000179387	255520	ELMO domain containing 2 [Source:HGNC Symbol;Acc:HGNC:28111]	protein_coding	3473.88	0.254831	0.146792	0.125966	0.13194	1.736	0.0825634	0.417105	3814.35	2491.71	3196.79	4081.97	3675.57	3582.9
TM2D2	ENSG00000169490	83877	TM2 domain containing 2 [Source:HGNC Symbol;Acc:HGNC:24127]	protein_coding	2376.59	0.220872	0.124644	0.125915	0.115112	1.77203	0.07639	0.402073	2376.59	2217.03	1991.47	2548.21	2675	2451.23
VAMP7	ENSG00000124333	6845	vesicle associated membrane protein 7 [Source:HGNC Symbol;Acc:HGNC:11486]	protein_coding	4272.28	0.245658	0.140877	0.125904	0.127551	1.74378	0.081197	0.413856	4589.27	3244.81	3896.49	5114.94	4812.12	3976.02
MICOS13	ENSG00000174917	125988	mitochondrial contact site and cristae organizing system subunit 13 [Source:HGNC Symbol;Acc:HGNC:33702]	protein_coding	1443.01	0.340596	0.187609	0.125841	0.15927	1.81546	0.0694537	0.386828	1311.22	1497.14	1009.6	1810.66	1277.76	1751.7
EIF4H	ENSG00000106682	7458	eukaryotic translation initiation factor 4H [Source:HGNC Symbol;Acc:HGNC:12741]	protein_coding	22732.1	0.175401	0.0900349	0.12583	0.086234	1.94815	0.0513974	0.338384	20468.5	22585.4	20996	23846.4	22339.3	26157
SNX11	ENSG00000002919	29916	sorting nexin 11 [Source:HGNC Symbol;Acc:HGNC:14975]	protein_coding	1142.96	0.285825	0.161918	0.125715	0.142471	1.76525	0.077522	0.404293	1000.29	1159.07	929.678	1293.92	1159.58	1315.22
WLS	ENSG00000116729	79971	Wnt ligand secretion mediator [Source:HGNC Symbol;Acc:HGNC:30238]	protein_coding	6573.91	0.178723	0.0940593	0.125656	0.0896802	1.90011	0.0574187	0.354831	6336.76	6207.39	5954.83	6554.01	7216.01	7174.46
USP20	ENSG00000136878	10868	ubiquitin specific peptidase 20 [Source:HGNC Symbol;Acc:HGNC:12619]	protein_coding	1194.13	0.26261	0.1498	0.125622	0.13395	1.75306	0.0795911	0.410767	1130.45	1011.17	1113.98	1250.69	1291.23	1367.25
TOR1A	ENSG00000136827	1861	torsin family 1 member A [Source:HGNC Symbol;Acc:HGNC:3098]	protein_coding	2186	0.238807	0.138522	0.125596	0.125736	1.72397	0.0847139	0.423253	1896.93	2298.53	1818.58	2201.31	2335.24	2565.41
EXT2	ENSG00000151348	2132	exostosin glycosyltransferase 2 [Source:HGNC Symbol;Acc:HGNC:3513]	protein_coding	4240.61	0.206444	0.11556	0.125545	0.107786	1.78647	0.0740225	0.397521	3554.04	4162.41	4093.85	4425.27	4211.69	4996.4
KDM4D	ENSG00000186280	55693	lysine demethylase 4D [Source:HGNC Symbol;Acc:HGNC:25498]	protein_coding	469.017	0.612801	0.282092	0.125525	0.206107	2.17235	0.0298295	0.256732	368.781	336.554	404.492	419.469	469.656	815.149
SP9	ENSG00000217236	100131390	Sp9 transcription factor [Source:HGNC Symbol;Acc:HGNC:30690]	protein_coding	483.859	0.442739	0.226701	0.125447	0.180785	1.95297	0.0508235	0.336647	433.86	439.181	355.561	526.523	517.881	630.15
KIDINS220	ENSG00000134313	57498	kinase D interacting substrate 220 [Source:HGNC Symbol;Acc:HGNC:29508]	protein_coding	4393.78	0.222136	0.127315	0.125313	0.116986	1.74477	0.0810254	0.413856	4488.04	3748.88	3935.64	4736.14	5391.26	4062.74
MTREX	ENSG00000039123	23517	Mtr4 exosome RNA helicase [Source:HGNC Symbol;Acc:HGNC:18734]	protein_coding	6992.77	0.232353	0.131134	0.124947	0.119843	1.77187	0.0764167	0.402073	7165.92	5089.06	7036.2	6835.02	8132.73	7697.66
EEA1	ENSG00000102189	8411	early endosome antigen 1 [Source:HGNC Symbol;Acc:HGNC:3185]	protein_coding	2045.01	0.308486	0.17346	0.124714	0.149432	1.77842	0.0753342	0.399784	2278.97	1343.2	1857.73	2136.97	2395.63	2257.56
FAM50B	ENSG00000145945	26240	family with sequence similarity 50 member B [Source:HGNC Symbol;Acc:HGNC:18789]	protein_coding	562.765	0.470794	0.237632	0.124502	0.18489	1.98119	0.0475698	0.326821	388.064	608.212	420.802	673.209	712.521	573.784
RPLP0	ENSG00000089157	6175	ribosomal protein lateral stalk subunit P0 [Source:HGNC Symbol;Acc:HGNC:10371]	protein_coding	90490.1	0.167724	0.0926446	0.124491	0.0881465	1.81041	0.0702326	0.388803	82223.7	90726.3	82749.5	89419.9	90457.2	107364
EIF3H	ENSG00000147677	8667	eukaryotic translation initiation factor 3 subunit H [Source:HGNC Symbol;Acc:HGNC:3273]	protein_coding	8515.2	0.178939	0.0961898	0.124462	0.0913873	1.86027	0.0628475	0.370024	8603.68	7235.16	8124.08	9053.83	9185.87	8888.59
EBAG9	ENSG00000147654	9166	estrogen receptor binding site associated antigen 9 [Source:HGNC Symbol;Acc:HGNC:3123]	protein_coding	830.268	0.2997	0.169484	0.124318	0.146572	1.76831	0.0770097	0.40325	745.998	777.244	709.491	887.318	938.008	923.546
NFU1	ENSG00000169599	27247	NFU1 iron-sulfur cluster scaffold [Source:HGNC Symbol;Acc:HGNC:16287]	protein_coding	1385.2	0.243479	0.13961	0.124273	0.125924	1.74399	0.0811605	0.413856	1232.89	1278.3	1293.39	1434.94	1491.95	1579.71
WRAP53	ENSG00000141499	55135	WD repeat containing antisense to TP53 [Source:HGNC Symbol;Acc:HGNC:25522]	protein_coding	1417.18	0.280205	0.161032	0.1242	0.140932	1.74006	0.081849	0.416012	1176.24	1515.25	1149.87	1474.06	1691.8	1495.88
SAMD4B	ENSG00000179134	55095	sterile alpha motif domain containing 4B [Source:HGNC Symbol;Acc:HGNC:25492]	protein_coding	3913.83	0.194244	0.107816	0.124197	0.101108	1.80161	0.0716062	0.392769	3703.48	3718.7	3524.62	4017.12	3964.92	4554.14
CBWD5	ENSG00000147996	220869	COBW domain containing 5 [Source:HGNC Symbol;Acc:HGNC:24584]	protein_coding	4561.09	0.201069	0.112356	0.124185	0.104807	1.78957	0.073523	0.396243	4450.68	4019.03	4256.95	4323.87	5036.31	5279.68
ESCO1	ENSG00000141446	114799	establishment of sister chromatid cohesion N-acetyltransferase 1 [Source:HGNC Symbol;Acc:HGNC:24645]	protein_coding	1771.66	0.248683	0.143364	0.124016	0.128519	1.73462	0.0828073	0.417891	1808.95	1480.54	1565.77	1735.52	2017.22	2021.97
NAA20	ENSG00000173418	51126	N-alpha-acetyltransferase 20, NatB catalytic subunit [Source:HGNC Symbol;Acc:HGNC:15908]	protein_coding	2982.84	0.221249	0.126889	0.123955	0.116202	1.74365	0.0812208	0.413856	2592.31	3009.37	2666.71	3565.23	3204.61	2858.8
USP34	ENSG00000115464	9736	ubiquitin specific peptidase 34 [Source:HGNC Symbol;Acc:HGNC:20066]	protein_coding	6446.54	0.218734	0.125218	0.123813	0.114874	1.74683	0.0806675	0.413583	6893.55	4821.93	6160.34	6927.67	7199.94	6675.84
IFT43	ENSG00000119650	112752	intraflagellar transport 43 [Source:HGNC Symbol;Acc:HGNC:29669]	protein_coding	956.964	0.306616	0.173519	0.12378	0.148793	1.76704	0.0772212	0.403739	770.101	970.423	826.924	1133.34	980.151	1060.85
ST7L	ENSG00000007341	54879	suppression of tumorigenicity 7 like [Source:HGNC Symbol;Acc:HGNC:18441]	protein_coding	988.508	0.300405	0.171982	0.12358	0.147605	1.74672	0.0806862	0.413583	840.001	875.343	945.988	1113.78	1212.15	943.78
ESCO2	ENSG00000171320	157570	establishment of sister chromatid cohesion N-acetyltransferase 2 [Source:HGNC Symbol;Acc:HGNC:27230]	protein_coding	1771.73	0.304815	0.173606	0.123468	0.148607	1.75579	0.0791248	0.409366	1783.65	1299.43	1671.79	1580.08	2296.58	1998.85
PSMC6	ENSG00000100519	5706	proteasome 26S subunit, ATPase 6 [Source:HGNC Symbol;Acc:HGNC:9553]	protein_coding	4858.52	0.200273	0.112211	0.123367	0.104479	1.7848	0.0742941	0.397521	5017.11	4396.33	4146.04	4846.28	5172.29	5573.07
PSAP	ENSG00000197746	5660	prosaposin [Source:HGNC Symbol;Acc:HGNC:9498]	protein_coding	15812.5	0.181397	0.0969317	0.123206	0.0917747	1.87139	0.0612906	0.364637	14481.3	15526.8	14445.9	17508.1	14839.6	18073.5
TMF1	ENSG00000144747	7110	TATA element modulatory factor 1 [Source:HGNC Symbol;Acc:HGNC:11870]	protein_coding	3045.31	0.302697	0.171504	0.123116	0.147024	1.76496	0.077571	0.4044	3419.06	2091.77	2671.6	3313.55	3957.53	2818.33
MRPL11	ENSG00000174547	65003	mitochondrial ribosomal protein L11 [Source:HGNC Symbol;Acc:HGNC:14042]	protein_coding	3621.33	0.244005	0.13966	0.12301	0.1254	1.74714	0.0806136	0.413583	3376.88	3766.99	2798.82	3383.54	3976.22	4425.51
RPL18	ENSG00000063177	6141	ribosomal protein L18 [Source:HGNC Symbol;Acc:HGNC:10310]	protein_coding	38026.6	0.174352	0.0933109	0.12287	0.0886303	1.86851	0.0616911	0.365829	33841.1	38673.6	34673.7	38842.8	37679.8	44448.7
HIRA	ENSG00000100084	7290	histone cell cycle regulator [Source:HGNC Symbol;Acc:HGNC:4916]	protein_coding	1026.75	0.340811	0.18871	0.122847	0.157301	1.80601	0.0709171	0.391309	755.639	1116.82	844.865	1064.88	1112.23	1266.08
CTBS	ENSG00000117151	1486	chitobiase [Source:HGNC Symbol;Acc:HGNC:2496]	protein_coding	555.858	0.422155	0.220891	0.122787	0.17446	1.91115	0.0559857	0.35266	550.761	422.579	451.791	730.339	585.658	594.018
TMEM120A	ENSG00000189077	83862	transmembrane protein 120A [Source:HGNC Symbol;Acc:HGNC:21697]	protein_coding	539.422	0.502698	0.249391	0.122787	0.187825	2.0157	0.0438309	0.31532	512.196	428.616	394.705	527.038	540.039	833.938
SCARB1	ENSG00000073060	949	scavenger receptor class B member 1 [Source:HGNC Symbol;Acc:HGNC:1664]	protein_coding	3251.73	0.258904	0.145006	0.122729	0.128837	1.78546	0.0741862	0.397521	2688.73	3333.85	2860.8	4211.16	2963.04	3452.82
RC3H2	ENSG00000056586	54542	ring finger and CCCH-type domains 2 [Source:HGNC Symbol;Acc:HGNC:21461]	protein_coding	4860.16	0.201599	0.114149	0.122721	0.105855	1.76609	0.07738	0.404123	4813.43	3869.62	4879.99	5140.68	5274.39	5182.84
NECAP1	ENSG00000089818	25977	NECAP endocytosis associated 1 [Source:HGNC Symbol;Acc:HGNC:24539]	protein_coding	2053.89	0.28021	0.161201	0.122681	0.140059	1.73826	0.0821643	0.416829	1740.26	1859.35	1971.9	2433.43	2594.18	1724.24
MRPS23	ENSG00000181610	51649	mitochondrial ribosomal protein S23 [Source:HGNC Symbol;Acc:HGNC:14509]	protein_coding	3636.59	0.201634	0.113731	0.122618	0.105496	1.7729	0.0762447	0.401872	3258.77	3747.37	3141.33	3702.65	3964.48	4004.92
IFRD1	ENSG00000006652	3475	interferon related developmental regulator 1 [Source:HGNC Symbol;Acc:HGNC:5456]	protein_coding	687.313	0.37947	0.20512	0.122596	0.166112	1.84999	0.0643151	0.371578	624.276	499.549	670.347	827.1	827.654	674.955
SDF4	ENSG00000078808	51150	stromal cell derived factor 4 [Source:HGNC Symbol;Acc:HGNC:24188]	protein_coding	3720.21	0.206665	0.119777	0.122454	0.110248	1.72542	0.0844521	0.422439	3178.02	3857.55	3324.01	3782.42	3820.24	4359.02
YTHDF3	ENSG00000185728	253943	YTH N6-methyladenosine RNA binding protein 3 [Source:HGNC Symbol;Acc:HGNC:26465]	protein_coding	3780.13	0.222102	0.128532	0.122433	0.116913	1.72799	0.0839898	0.421264	3228.64	3471.19	3775.8	3926.54	4713.07	3565.55
TANGO2	ENSG00000183597	128989	transport and golgi organization 2 homolog [Source:HGNC Symbol;Acc:HGNC:25439]	protein_coding	866.799	0.330302	0.184724	0.12236	0.154556	1.78809	0.073762	0.397079	768.896	786.3	745.373	870.848	878.921	1150.46
PXK	ENSG00000168297	54899	PX domain containing serine/threonine kinase like [Source:HGNC Symbol;Acc:HGNC:23326]	protein_coding	1406.77	0.244922	0.144494	0.122217	0.128492	1.69503	0.0900695	0.434912	1261.81	1420.17	1180.85	1498.76	1552.77	1526.24
KDELR2	ENSG00000136240	11014	KDEL endoplasmic reticulum protein retention receptor 2 [Source:HGNC Symbol;Acc:HGNC:6305]	protein_coding	9741.88	0.170348	0.0901264	0.12189	0.0857422	1.8901	0.0587444	0.357841	8602.48	9089.98	9812.18	10526.9	10119.1	10300.6
BLVRB	ENSG00000090013	645	biliverdin reductase B [Source:HGNC Symbol;Acc:HGNC:1063]	protein_coding	1375.8	0.247196	0.144305	0.121788	0.128105	1.71301	0.0867106	0.427651	1173.83	1352.25	1250.99	1533.76	1536.26	1407.72
PGAM5	ENSG00000247077	192111	PGAM family member 5, mitochondrial serine/threonine protein phosphatase [Source:HGNC Symbol;Acc:HGNC:28763]	protein_coding	6443.31	0.217523	0.127962	0.121748	0.116285	1.69991	0.0891482	0.433389	5455.79	6554.51	5860.23	7132.51	5697.56	7959.26
CHMP1B	ENSG00000255112	57132	charged multivesicular body protein 1B [Source:HGNC Symbol;Acc:HGNC:24287]	protein_coding	1016.75	0.31892	0.180044	0.121731	0.151226	1.77135	0.0765024	0.402322	854.463	1092.67	766.577	1086.5	1125.26	1175.03
ZNF443	ENSG00000180855	10224	zinc finger protein 443 [Source:HGNC Symbol;Acc:HGNC:20878]	protein_coding	298.695	0.592191	0.277793	0.121597	0.196968	2.13177	0.0330259	0.26959	237.418	235.437	243.021	349.471	421.865	304.958
WASHC2C	ENSG00000172661	253725	WASH complex subunit 2C [Source:HGNC Symbol;Acc:HGNC:23414]	protein_coding	4288.69	0.193667	0.109015	0.121485	0.101409	1.77652	0.0756472	0.400429	3910.76	4272.58	3824.73	4556	4937.68	4230.39
HSD17B12	ENSG00000149084	51144	hydroxysteroid 17-beta dehydrogenase 12 [Source:HGNC Symbol;Acc:HGNC:18646]	protein_coding	4773.8	0.189345	0.10556	0.121482	0.0986107	1.79372	0.0728573	0.395309	4717.02	4108.08	4558.68	4890.54	5421.24	4947.26
TMEM179B	ENSG00000185475	374395	transmembrane protein 179B [Source:HGNC Symbol;Acc:HGNC:33744]	protein_coding	1329.32	0.319743	0.181333	0.121477	0.151788	1.76329	0.0778509	0.405245	1008.72	1403.57	1135.19	1662.43	1206.51	1559.48
EMC7	ENSG00000134153	56851	ER membrane protein complex subunit 7 [Source:HGNC Symbol;Acc:HGNC:24301]	protein_coding	2577.92	0.236032	0.140384	0.121469	0.12524	1.68134	0.0926974	0.439798	2002.99	2656.21	2441.63	2657.32	2602.01	3107.39
CMSS1	ENSG00000184220	84319	cms1 ribosomal small subunit homolog [Source:HGNC Symbol;Acc:HGNC:28666]	protein_coding	4663.83	0.196705	0.109464	0.12117	0.10171	1.79698	0.0723394	0.395003	4243.39	4443.12	4346.65	4737.68	4627.48	5584.64
EIF2S1	ENSG00000134001	1965	eukaryotic translation initiation factor 2 subunit alpha [Source:HGNC Symbol;Acc:HGNC:3265]	protein_coding	7908.33	0.165624	0.0860327	0.121122	0.0821006	1.92513	0.0542128	0.347104	7631.11	7377.03	7355.87	8221.59	8512.02	8352.38
CBWD2	ENSG00000136682	150472	COBW domain containing 2 [Source:HGNC Symbol;Acc:HGNC:17907]	protein_coding	3802.42	0.186281	0.105763	0.121113	0.0987	1.76131	0.0781852	0.406557	3491.37	3634.18	3547.46	3806.61	4324.22	4010.71
KDELR1	ENSG00000105438	10945	KDEL endoplasmic reticulum protein retention receptor 1 [Source:HGNC Symbol;Acc:HGNC:6304]	protein_coding	8131.52	0.215022	0.124307	0.12111	0.113164	1.72977	0.0836714	0.42038	7316.56	7168.76	8088.2	8780.53	7177.78	10257.3
TRIM21	ENSG00000132109	6737	tripartite motif containing 21 [Source:HGNC Symbol;Acc:HGNC:11312]	protein_coding	572.051	0.40484	0.217136	0.120945	0.170509	1.86445	0.0622582	0.36808	491.708	440.69	543.128	676.297	549.163	731.321
MRPS30	ENSG00000112996	10884	mitochondrial ribosomal protein S30 [Source:HGNC Symbol;Acc:HGNC:8769]	protein_coding	3270.02	0.195846	0.1117	0.120893	0.103418	1.75333	0.0795458	0.410767	3114.15	2782.99	3248.98	3478.24	3557.39	3438.37
BCOR	ENSG00000183337	54880	BCL6 corepressor [Source:HGNC Symbol;Acc:HGNC:20893]	protein_coding	9232.35	0.183145	0.101303	0.120857	0.0950007	1.8079	0.0706215	0.390304	8363.85	8688.53	8889.03	10834.6	8742.29	9875.73
HOMEZ	ENSG00000215271	57594	homeobox and leucine zipper encoding [Source:HGNC Symbol;Acc:HGNC:20164]	protein_coding	1273.33	0.244113	0.142082	0.120726	0.126057	1.71811	0.0857766	0.425319	1160.58	1177.19	1159.65	1332.52	1416.79	1393.27
ARHGEF3	ENSG00000163947	50650	Rho guanine nucleotide exchange factor 3 [Source:HGNC Symbol;Acc:HGNC:683]	protein_coding	903.269	0.293672	0.169007	0.120579	0.14369	1.73763	0.0822754	0.416829	785.768	881.38	766.577	996.431	935.836	1053.62
TMEM63C	ENSG00000165548	57156	transmembrane protein 63C [Source:HGNC Symbol;Acc:HGNC:23787]	protein_coding	418.876	0.616249	0.285954	0.120324	0.197711	2.15507	0.0311567	0.262429	378.422	398.432	213.663	421.527	523.095	578.12
PSMD12	ENSG00000197170	5718	proteasome 26S subunit, non-ATPase 12 [Source:HGNC Symbol;Acc:HGNC:9557]	protein_coding	7129.29	0.184958	0.105918	0.120236	0.098597	1.74623	0.0807705	0.413583	7302.1	6343.22	6367.48	6865.9	7773	8124.03
NOB1	ENSG00000141101	28987	NIN1 (RPN12) binding protein 1 homolog [Source:HGNC Symbol;Acc:HGNC:29540]	protein_coding	5165.91	0.195236	0.111564	0.120212	0.103146	1.75	0.0801184	0.412382	5047.24	5081.52	4315.66	5176.19	5342.17	6032.68
MTPN	ENSG00000105887	136319	myotrophin [Source:HGNC Symbol;Acc:HGNC:15667]	protein_coding	13067.3	0.177908	0.0950878	0.120165	0.0897589	1.87099	0.0613465	0.364816	12994.1	11139.5	12650.1	12952.1	14154.4	14513.7
ALG5	ENSG00000120697	29880	ALG5 dolichyl-phosphate beta-glucosyltransferase [Source:HGNC Symbol;Acc:HGNC:20266]	protein_coding	1851.95	0.30953	0.17687	0.119887	0.147953	1.75004	0.0801117	0.412382	1385.94	2008.76	1565.77	1636.7	2155.81	2358.73
TIMM8B	ENSG00000150779	26521	translocase of inner mitochondrial membrane 8 homolog B [Source:HGNC Symbol;Acc:HGNC:11818]	protein_coding	2359.64	0.27185	0.156411	0.11988	0.135332	1.73805	0.0822023	0.416829	2007.81	2606.41	1799.01	2259.98	2807.94	2676.69
HSPA2	ENSG00000126803	3306	heat shock protein family A (Hsp70) member 2 [Source:HGNC Symbol;Acc:HGNC:5235]	protein_coding	920.171	0.295709	0.170995	0.119709	0.144318	1.72934	0.0837476	0.420396	759.255	882.889	835.079	988.711	943.656	1111.44
WASHC3	ENSG00000120860	51019	WASH complex subunit 3 [Source:HGNC Symbol;Acc:HGNC:24256]	protein_coding	621.959	0.389959	0.21162	0.119582	0.166268	1.84273	0.0653678	0.374047	626.686	499.549	486.042	666.518	646.483	806.477
RPL11	ENSG00000142676	6135	ribosomal protein L11 [Source:HGNC Symbol;Acc:HGNC:10301]	protein_coding	46333.1	0.160565	0.0902614	0.11956	0.0855151	1.77889	0.0752581	0.399678	41527.6	48009.5	41731.1	45876.5	48755.1	52098.7
REXO5	ENSG00000005189	81691	RNA exonuclease 5 [Source:HGNC Symbol;Acc:HGNC:24661]	protein_coding	1109	0.279746	0.163361	0.119485	0.13945	1.71245	0.0868146	0.427651	887.002	1115.31	1004.7	1303.7	1163.93	1179.36
ANKRD20A1	ENSG00000260691	84210	ankyrin repeat domain 20 family member A1 [Source:HGNC Symbol;Acc:HGNC:23665]	protein_coding	240.877	0.852088	0.345255	0.119436	0.213012	2.468	0.0135871	0.175409	184.39	107.154	223.449	326.311	271.54	332.419
IDE	ENSG00000119912	3416	insulin degrading enzyme [Source:HGNC Symbol;Acc:HGNC:5381]	protein_coding	3252.5	0.19496	0.111728	0.119411	0.103062	1.74495	0.0809929	0.413856	3120.18	2763.37	3214.73	3452	3435.31	3529.42
MIF	ENSG00000240972	4282	macrophage migration inhibitory factor [Source:HGNC Symbol;Acc:HGNC:7097]	protein_coding	11436.9	0.20703	0.12264	0.119097	0.111345	1.68811	0.0913903	0.436687	10101.7	12623	9132.05	13553.2	12157.6	11053.6
PLIN3	ENSG00000105355	10226	perilipin 3 [Source:HGNC Symbol;Acc:HGNC:16893]	protein_coding	1955.21	0.22413	0.132733	0.119019	0.118721	1.68858	0.0912995	0.436687	1700.49	2013.29	1696.25	2031.98	2101.07	2188.18
NSRP1	ENSG00000126653	84081	nuclear speckle splicing regulatory protein 1 [Source:HGNC Symbol;Acc:HGNC:25305]	protein_coding	1917.94	0.349132	0.198332	0.118778	0.158769	1.76034	0.0783506	0.406705	2053.6	1119.84	1887.08	1865.73	2484.27	2097.13
RBM22	ENSG00000086589	55696	RNA binding motif protein 22 [Source:HGNC Symbol;Acc:HGNC:25503]	protein_coding	3358.49	0.19822	0.114673	0.118773	0.105199	1.72856	0.0838886	0.420955	2828.53	3205.57	3350.1	3443.76	3556.52	3766.45
BRMS1	ENSG00000174744	25855	BRMS1 transcriptional repressor and anoikis regulator [Source:HGNC Symbol;Acc:HGNC:17262]	protein_coding	1485.75	0.242785	0.145379	0.118725	0.127409	1.67002	0.0949161	0.445234	1322.07	1472.99	1285.24	1574.94	1494.56	1764.71
SAMD1	ENSG00000141858	90378	sterile alpha motif domain containing 1 [Source:HGNC Symbol;Acc:HGNC:17958]	protein_coding	2045.32	0.270793	0.15826	0.118633	0.135751	1.71106	0.0870693	0.428004	1425.71	2108.37	2028.98	2187.93	2176.66	2344.28
NPIPB4	ENSG00000185864	440345	nuclear pore complex interacting protein family member B4 [Source:HGNC Symbol;Acc:HGNC:41985]	protein_coding	6087.58	0.187762	0.106268	0.118575	0.0985305	1.76688	0.0772481	0.403739	5307.55	5648.98	6122.83	7112.44	6062.51	6271.15
RPL27	ENSG00000131469	6155	ribosomal protein L27 [Source:HGNC Symbol;Acc:HGNC:10328]	protein_coding	38306.1	0.181944	0.107567	0.118479	0.0995202	1.69145	0.0907502	0.435975	32145.4	38995	36534.7	38310.6	36884.3	46966.4
PSMC3	ENSG00000165916	5702	proteasome 26S subunit, ATPase 3 [Source:HGNC Symbol;Acc:HGNC:9549]	protein_coding	6528.77	0.196277	0.112873	0.11847	0.103716	1.73892	0.0820489	0.41674	5917.37	6646.57	5685.72	6350.7	6683.8	7888.44
AMMECR1	ENSG00000101935	9949	AMMECR nuclear protein 1 [Source:HGNC Symbol;Acc:HGNC:467]	protein_coding	2021.92	0.224385	0.133481	0.118407	0.118989	1.68103	0.0927573	0.439815	2096.99	1699.37	1795.75	2108.67	2177.53	2253.22
RPRD1B	ENSG00000101413	58490	regulation of nuclear pre-mRNA domain containing 1B [Source:HGNC Symbol;Acc:HGNC:16209]	protein_coding	2291.28	0.205402	0.120606	0.118159	0.109504	1.70308	0.0885524	0.431697	2152.43	2129.5	2104.01	2641.37	2326.99	2393.42
GTF2B	ENSG00000137947	2959	general transcription factor IIB [Source:HGNC Symbol;Acc:HGNC:4648]	protein_coding	1190.72	0.274871	0.161305	0.118116	0.137265	1.70404	0.0883736	0.431269	1107.55	1023.25	1104.2	1220.83	1497.6	1190.93
RAB1B	ENSG00000174903	81876	RAB1B, member RAS oncogene family [Source:HGNC Symbol;Acc:HGNC:18370]	protein_coding	6280.81	0.169211	0.0924014	0.118083	0.0871	1.83125	0.0670626	0.379928	6055.96	6029.3	5649.83	6617.31	6464.39	6868.06
C10orf88	ENSG00000119965	80007	chromosome 10 open reading frame 88 [Source:HGNC Symbol;Acc:HGNC:25822]	protein_coding	969.154	0.30647	0.177028	0.117821	0.146371	1.7312	0.0834158	0.41962	784.563	928.165	890.534	1074.66	1209.11	927.882
KIF18A	ENSG00000121621	81930	kinesin family member 18A [Source:HGNC Symbol;Acc:HGNC:29441]	protein_coding	1591.91	0.351655	0.196344	0.117742	0.156789	1.79102	0.0732905	0.396243	1706.52	984.006	1503.8	1483.32	1942.92	1930.92
METTL7B	ENSG00000170439	196410	methyltransferase like 7B [Source:HGNC Symbol;Acc:HGNC:28276]	protein_coding	398.607	0.66341	0.300028	0.117507	0.196998	2.21116	0.0270247	0.244445	244.649	427.107	252.807	488.437	374.508	604.135
ISCU	ENSG00000136003	23479	iron-sulfur cluster assembly enzyme [Source:HGNC Symbol;Acc:HGNC:29882]	protein_coding	1853.16	0.262188	0.155447	0.1175	0.133254	1.68667	0.0916672	0.437568	1960.81	1699.37	1392.89	2186.9	1838.22	2040.76
JTB	ENSG00000143543	10899	jumping translocation breakpoint [Source:HGNC Symbol;Acc:HGNC:6201]	protein_coding	2131.11	0.250457	0.149734	0.117393	0.129573	1.67268	0.0943903	0.444232	1727	2235.14	1875.67	1992.35	2375.22	2581.3
YARS1	ENSG00000134684	8565	tyrosyl-tRNA synthetase 1 [Source:HGNC Symbol;Acc:HGNC:12840]	protein_coding	17349.8	0.175319	0.0954562	0.11734	0.0895681	1.83664	0.066263	0.377306	15512.9	17330.3	16041	17283.1	17508	20423.5
SPOPL	ENSG00000144228	339745	speckle type BTB/POZ protein like [Source:HGNC Symbol;Acc:HGNC:27934]	protein_coding	1071	0.35925	0.201289	0.117323	0.158816	1.78474	0.0743027	0.397521	1191.91	731.968	890.534	1104.52	1381.16	1125.89
TACC3	ENSG00000013810	10460	transforming acidic coiled-coil containing protein 3 [Source:HGNC Symbol;Acc:HGNC:11524]	protein_coding	8739.2	0.188854	0.109373	0.117312	0.100694	1.7267	0.0842214	0.42188	7786.58	8893.79	7817.45	9179.93	8284.8	10472.6
CUX2	ENSG00000111249	23316	cut like homeobox 2 [Source:HGNC Symbol;Acc:HGNC:19347]	protein_coding	458.161	0.452692	0.235894	0.117231	0.174348	1.91905	0.0549785	0.349847	356.729	359.192	443.636	481.746	494.855	612.807
PPP1R12B	ENSG00000077157	4660	protein phosphatase 1 regulatory subunit 12B [Source:HGNC Symbol;Acc:HGNC:7619]	protein_coding	1838.12	0.234211	0.142816	0.117134	0.124882	1.63995	0.101016	0.45735	1682.41	1657.11	1728.88	1726.26	2258.34	1975.72
HSPA4L	ENSG00000164070	22824	heat shock protein family A (Hsp70) member 4 like [Source:HGNC Symbol;Acc:HGNC:17041]	protein_coding	4896.84	0.22393	0.134973	0.117099	0.119489	1.65907	0.0971024	0.448731	5354.55	3668.89	4529.33	5148.4	5742.75	4937.14
NMD3	ENSG00000169251	51068	NMD3 ribosome export adaptor [Source:HGNC Symbol;Acc:HGNC:24250]	protein_coding	5321.92	0.222097	0.131078	0.117093	0.116757	1.69439	0.0901914	0.435057	5867.95	4307.29	4563.58	5408.83	6408.78	5375.07
LYAR	ENSG00000145220	55646	Ly1 antibody reactive [Source:HGNC Symbol;Acc:HGNC:26021]	protein_coding	4379.88	0.183392	0.105168	0.116955	0.0972954	1.7438	0.0811946	0.413856	4190.36	4322.38	3788.85	4603.86	4477.15	4896.67
ZNF579	ENSG00000218891	163033	zinc finger protein 579 [Source:HGNC Symbol;Acc:HGNC:26646]	protein_coding	652.913	0.378355	0.207929	0.116849	0.161568	1.81964	0.0688142	0.384355	612.224	513.132	577.379	615.564	838.95	760.227
OSTN	ENSG00000188729	344901	osteocrin [Source:HGNC Symbol;Acc:HGNC:29961]	protein_coding	205.082	0.926081	0.36367	0.116819	0.211071	2.54649	0.0108813	0.160629	169.928	98.0988	154.946	226.462	238.521	342.536
AMOTL2	ENSG00000114019	51421	angiomotin like 2 [Source:HGNC Symbol;Acc:HGNC:17812]	protein_coding	452.253	0.404194	0.218645	0.116456	0.166011	1.84863	0.0645108	0.372255	384.448	399.941	383.288	524.465	495.289	526.089
GLRX3	ENSG00000108010	10539	glutaredoxin 3 [Source:HGNC Symbol;Acc:HGNC:15987]	protein_coding	5430.9	0.194154	0.114643	0.116388	0.104475	1.69356	0.0903491	0.435309	5159.32	5556.92	4485.29	6108.8	6037.31	5237.76
COMMD4	ENSG00000140365	54939	COMM domain containing 4 [Source:HGNC Symbol;Acc:HGNC:26027]	protein_coding	3142.77	0.235494	0.141151	0.11621	0.123314	1.66838	0.0952398	0.445832	2591.11	3554.19	2516.65	3421.11	3465.29	3308.29
FIS1	ENSG00000214253	51024	fission, mitochondrial 1 [Source:HGNC Symbol;Acc:HGNC:21689]	protein_coding	2478.74	0.207829	0.124027	0.116175	0.111391	1.67567	0.093803	0.442998	2068.07	2443.41	2389.44	2570.85	2592.45	2808.22
PIGU	ENSG00000101464	128869	phosphatidylinositol glycan anchor biosynthesis class U [Source:HGNC Symbol;Acc:HGNC:15791]	protein_coding	1365.54	0.245221	0.152887	0.116162	0.130897	1.60393	0.108729	0.4726	1357.02	1273.78	1115.61	1345.9	1519.76	1581.16
ATP9A	ENSG00000054793	10079	ATPase phospholipid transporting 9A (putative) [Source:HGNC Symbol;Acc:HGNC:13540]	protein_coding	3064.86	0.227498	0.137053	0.116118	0.120509	1.65993	0.0969287	0.448458	2950.25	2301.55	3219.62	3488.02	3154.64	3275.05
PPP1R37	ENSG00000104866	284352	protein phosphatase 1 regulatory subunit 37 [Source:HGNC Symbol;Acc:HGNC:27607]	protein_coding	966.44	0.291716	0.17226	0.116112	0.142432	1.69347	0.0903662	0.435309	748.408	907.036	954.143	1051.5	1124.39	1013.15
RPL5	ENSG00000122406	6125	ribosomal protein L5 [Source:HGNC Symbol;Acc:HGNC:10360]	protein_coding	78971	0.151908	0.0757342	0.116104	0.0724318	2.00581	0.0448769	0.319126	73353.7	78373.4	72723.7	84806.8	80667.4	83901.1
C5orf51	ENSG00000205765	285636	chromosome 5 open reading frame 51 [Source:HGNC Symbol;Acc:HGNC:27750]	protein_coding	1919.97	0.251375	0.149997	0.116085	0.129004	1.67586	0.0937653	0.442968	2010.22	1438.28	1808.79	1969.7	2143.65	2149.16
SPTLC1	ENSG00000090054	10558	serine palmitoyltransferase long chain base subunit 1 [Source:HGNC Symbol;Acc:HGNC:11277]	protein_coding	3706.83	0.208033	0.124574	0.115994	0.11169	1.66996	0.0949271	0.445234	3740.84	3136.14	3446.33	3876.1	4483.23	3558.33
GPAM	ENSG00000119927	57678	glycerol-3-phosphate acyltransferase, mitochondrial [Source:HGNC Symbol;Acc:HGNC:24865]	protein_coding	2766.75	0.194827	0.115118	0.115925	0.104705	1.69241	0.0905681	0.435556	2673.06	2624.52	2443.26	2826.14	3138.57	2894.93
XRN1	ENSG00000114127	54464	5'-3' exoribonuclease 1 [Source:HGNC Symbol;Acc:HGNC:30654]	protein_coding	2143.5	0.331546	0.19188	0.115901	0.152809	1.72788	0.0840095	0.421264	2258.48	1291.89	2146.41	2458.65	2719.75	1985.84
ZBTB8OS	ENSG00000176261	339487	zinc finger and BTB domain containing 8 opposite strand [Source:HGNC Symbol;Acc:HGNC:24094]	protein_coding	1611.35	0.26486	0.157507	0.115833	0.133577	1.68158	0.0926495	0.439798	1225.65	1469.97	1699.52	1701.55	1910.77	1660.65
METTL14	ENSG00000145388	57721	methyltransferase like 14 [Source:HGNC Symbol;Acc:HGNC:29330]	protein_coding	1990.02	0.245173	0.146957	0.115772	0.12688	1.66833	0.0952506	0.445832	2109.04	1551.47	1803.9	2165.8	2305.27	2004.63
TBPL1	ENSG00000028839	9519	TATA-box binding protein like 1 [Source:HGNC Symbol;Acc:HGNC:11589]	protein_coding	1856.43	0.242149	0.145672	0.115626	0.126015	1.66229	0.0964555	0.448036	1788.47	1605.8	1706.04	1696.4	2162.33	2179.51
SAC3D1	ENSG00000168061	29901	SAC3 domain containing 1 [Source:HGNC Symbol;Acc:HGNC:30179]	protein_coding	1174.92	0.27822	0.164755	0.115601	0.13778	1.68869	0.0912794	0.436687	1013.54	1216.42	954.143	1295.46	1179.57	1390.38
ARHGAP42	ENSG00000165895	143872	Rho GTPase activating protein 42 [Source:HGNC Symbol;Acc:HGNC:26545]	protein_coding	481.273	0.612806	0.290481	0.115525	0.1905	2.10963	0.0348907	0.278084	504.965	232.419	404.492	685.046	580.878	479.839
SPPL2A	ENSG00000138600	84888	signal peptide peptidase like 2A [Source:HGNC Symbol;Acc:HGNC:30227]	protein_coding	1542.22	0.257399	0.154143	0.11544	0.131269	1.66987	0.0949454	0.445234	1288.32	1334.14	1595.13	1889.93	1563.2	1582.6
SMIM19	ENSG00000176209	114926	small integral membrane protein 19 [Source:HGNC Symbol;Acc:HGNC:25166]	protein_coding	1352.85	0.329995	0.191572	0.115374	0.152239	1.72257	0.084967	0.423959	1007.52	1275.28	1311.34	1578.03	1133.95	1810.96
CKAP4	ENSG00000136026	10970	cytoskeleton associated protein 4 [Source:HGNC Symbol;Acc:HGNC:16991]	protein_coding	6658.35	0.173957	0.0995244	0.115354	0.0924332	1.74788	0.0804841	0.413365	6403.05	6125.89	6237	7062	6454.83	7667.31
H3-3B	ENSG00000132475	3021	H3.3 histone B [Source:HGNC Symbol;Acc:HGNC:4765]	protein_coding	25113.1	0.145732	0.0820499	0.115335	0.0778491	1.77614	0.0757096	0.400429	23675.5	23841	24023.2	24970.5	28218	25950.3
DPH5	ENSG00000117543	51611	diphthamide biosynthesis 5 [Source:HGNC Symbol;Acc:HGNC:24270]	protein_coding	2252.62	0.215906	0.12757	0.115315	0.11358	1.69245	0.090561	0.435556	2099.4	2248.73	1906.66	2380.42	2591.14	2289.35
JADE1	ENSG00000077684	79960	jade family PHD finger 1 [Source:HGNC Symbol;Acc:HGNC:30027]	protein_coding	2795.01	0.202742	0.120962	0.115265	0.108826	1.67607	0.0937241	0.442968	2507.95	2527.93	2766.2	3106.13	3170.72	2691.15
MRPL1	ENSG00000169288	65008	mitochondrial ribosomal protein L1 [Source:HGNC Symbol;Acc:HGNC:14275]	protein_coding	1426.97	0.320552	0.185013	0.115225	0.148722	1.73259	0.0831693	0.418974	1476.33	1270.76	1055.27	1268.19	1589.27	1902.01
SDAD1	ENSG00000198301	55153	SDA1 domain containing 1 [Source:HGNC Symbol;Acc:HGNC:25537]	protein_coding	3648.62	0.188505	0.111665	0.115218	0.101872	1.68813	0.091387	0.436687	3734.81	3163.31	3330.53	3719.12	3950.58	3993.36
NOP10	ENSG00000182117	55505	NOP10 ribonucleoprotein [Source:HGNC Symbol;Acc:HGNC:14378]	protein_coding	2616.75	0.220567	0.133197	0.115191	0.117468	1.65595	0.0977329	0.449597	2190.99	2740.73	2324.2	2903.34	3009.1	2532.16
BCAS2	ENSG00000116752	10286	BCAS2 pre-mRNA processing factor [Source:HGNC Symbol;Acc:HGNC:975]	protein_coding	3102.19	0.229244	0.136156	0.115066	0.119469	1.68369	0.0922418	0.438836	3096.07	2467.56	3001.07	2890.99	3461.81	3695.63
CDK8	ENSG00000132964	1024	cyclin dependent kinase 8 [Source:HGNC Symbol;Acc:HGNC:1779]	protein_coding	1653.29	0.261031	0.156723	0.11495	0.132542	1.66556	0.0958008	0.447081	1712.54	1468.46	1330.91	1618.17	2056.75	1732.91
ZMAT5	ENSG00000100319	55954	zinc finger matrin-type 5 [Source:HGNC Symbol;Acc:HGNC:28046]	protein_coding	819.527	0.353798	0.199905	0.114889	0.155843	1.76983	0.0767551	0.40266	672.483	843.65	640.989	764.308	966.683	1029.05
TRMT10C	ENSG00000174173	54931	tRNA methyltransferase 10C, mitochondrial RNase P subunit [Source:HGNC Symbol;Acc:HGNC:26022]	protein_coding	5694.03	0.187659	0.111893	0.114617	0.101913	1.67713	0.0935162	0.442582	6069.22	4814.39	5087.13	5850.94	6361.86	5980.65
MRPS18B	ENSG00000204568	28973	mitochondrial ribosomal protein S18B [Source:HGNC Symbol;Acc:HGNC:14516]	protein_coding	2858.41	0.252472	0.151689	0.114526	0.129261	1.66441	0.0960314	0.447569	2617.62	3054.65	2149.68	3051.06	2703.24	3574.22
BAG1	ENSG00000107262	573	BAG cochaperone 1 [Source:HGNC Symbol;Acc:HGNC:937]	protein_coding	1551.77	0.291014	0.172252	0.114369	0.141222	1.68947	0.0911299	0.436687	1350.99	1602.78	1229.78	1403.03	1694.84	2029.2
KLHL25	ENSG00000183655	64410	kelch like family member 25 [Source:HGNC Symbol;Acc:HGNC:25732]	protein_coding	620.258	0.359553	0.199316	0.114353	0.155043	1.80393	0.0712419	0.391679	507.375	588.593	533.342	719.53	626.932	745.774
AKAP10	ENSG00000108599	11216	A-kinase anchoring protein 10 [Source:HGNC Symbol;Acc:HGNC:368]	protein_coding	1793.81	0.258123	0.155142	0.114351	0.131246	1.66379	0.096154	0.447871	1412.45	1691.83	1802.27	2190.5	1995.06	1670.77
USP39	ENSG00000168883	10713	ubiquitin specific peptidase 39 [Source:HGNC Symbol;Acc:HGNC:20071]	protein_coding	4638.22	0.18992	0.114722	0.11416	0.103937	1.65548	0.0978277	0.44971	4179.52	4757.04	4059.59	4467.47	4973.31	5392.41
TRIB3	ENSG00000101255	57761	tribbles pseudokinase 3 [Source:HGNC Symbol;Acc:HGNC:16228]	protein_coding	1033.71	0.273276	0.163405	0.114	0.135916	1.67238	0.0944487	0.444232	995.467	897.981	914.999	1252.23	1056.18	1085.42
NPIPB3	ENSG00000169246	23117	nuclear pore complex interacting protein family member B3 [Source:HGNC Symbol;Acc:HGNC:28989]	protein_coding	4509.21	0.176131	0.102648	0.113876	0.094622	1.71587	0.0861852	0.426303	4177.11	4289.18	4235.74	5078.92	4426.75	4847.53
COA3	ENSG00000183978	28958	cytochrome c oxidase assembly factor 3 [Source:HGNC Symbol;Acc:HGNC:24990]	protein_coding	2182.48	0.238768	0.144114	0.113871	0.124172	1.6568	0.097559	0.449388	1963.22	2164.21	1874.04	2193.07	2116.71	2783.65
MAPRE3	ENSG00000084764	22924	microtubule associated protein RP/EB family member 3 [Source:HGNC Symbol;Acc:HGNC:6892]	protein_coding	548.112	0.403107	0.218452	0.113797	0.162958	1.84529	0.064996	0.373536	445.912	499.549	471.363	734.456	544.818	592.573
NRF1	ENSG00000106459	4899	nuclear respiratory factor 1 [Source:HGNC Symbol;Acc:HGNC:7996]	protein_coding	1298.47	0.282679	0.169078	0.113651	0.138981	1.67189	0.0945459	0.444291	1095.5	1211.9	1203.69	1315.54	1239.96	1724.24
TMEM237	ENSG00000155755	65062	transmembrane protein 237 [Source:HGNC Symbol;Acc:HGNC:14432]	protein_coding	2512.09	0.206685	0.125387	0.11361	0.111436	1.64838	0.0992745	0.452583	2517.59	2164.21	2314.41	2475.64	2892.23	2708.49
WASHC2A	ENSG00000099290	387680	WASH complex subunit 2A [Source:HGNC Symbol;Acc:HGNC:23416]	protein_coding	3903.79	0.218307	0.130897	0.113363	0.115153	1.66778	0.0953603	0.445942	4039.72	3623.62	3165.8	4103.59	4766.94	3723.09
NECTIN1	ENSG00000110400	5818	nectin cell adhesion molecule 1 [Source:HGNC Symbol;Acc:HGNC:9706]	protein_coding	1165.01	0.308448	0.182294	0.113331	0.145755	1.69204	0.0906392	0.435737	1015.96	1220.95	885.641	1486.93	1104.41	1276.2
MT-CO3	ENSG00000198938	4514	mitochondrially encoded cytochrome c oxidase III [Source:HGNC Symbol;Acc:HGNC:7422]	protein_coding	137913	0.180705	0.10215	0.113315	0.0941083	1.76902	0.0768912	0.402927	133074	134990	119787	130503	139566	169558
SYNJ1	ENSG00000159082	8867	synaptojanin 1 [Source:HGNC Symbol;Acc:HGNC:11503]	protein_coding	1381.06	0.243838	0.148552	0.113313	0.126607	1.64143	0.100707	0.456624	1303.99	1192.28	1299.92	1460.68	1657.91	1371.59
INPP5D	ENSG00000168918	3635	inositol polyphosphate-5-phosphatase D [Source:HGNC Symbol;Acc:HGNC:6079]	protein_coding	159.324	1.02926	0.391882	0.113292	0.207881	2.62644	0.0086282	0.141489	109.67	108.663	96.2298	289.253	168.572	183.553
COMMD9	ENSG00000110442	29099	COMM domain containing 9 [Source:HGNC Symbol;Acc:HGNC:25014]	protein_coding	1414.61	0.299574	0.177083	0.113225	0.142966	1.69172	0.0907002	0.435883	1263.01	1534.87	1004.7	1385.53	1598.39	1701.12
GKAP1	ENSG00000165113	80318	G kinase anchoring protein 1 [Source:HGNC Symbol;Acc:HGNC:17496]	protein_coding	390.156	0.459012	0.241221	0.113216	0.171079	1.90287	0.0570581	0.354634	303.702	324.481	358.823	494.098	443.588	416.246
LACC1	ENSG00000179630	144811	laccase domain containing 1 [Source:HGNC Symbol;Acc:HGNC:26789]	protein_coding	313.508	0.706213	0.314523	0.113132	0.192496	2.24534	0.0247461	0.234436	303.702	176.578	234.866	495.127	365.819	304.958
RPL27A	ENSG00000166441	6157	ribosomal protein L27a [Source:HGNC Symbol;Acc:HGNC:10329]	protein_coding	46229.5	0.17572	0.102502	0.113087	0.0943376	1.71431	0.0864726	0.426981	42366.4	48768.7	39111.7	44408.1	48874.6	53847.5
MPZL3	ENSG00000160588	196264	myelin protein zero like 3 [Source:HGNC Symbol;Acc:HGNC:27279]	protein_coding	222.387	0.85953	0.351965	0.113077	0.2004	2.44209	0.0146025	0.18121	198.852	152.43	122.326	220.285	365.819	274.607
PTTG1	ENSG00000164611	9232	PTTG1 regulator of sister chromatid separation, securin [Source:HGNC Symbol;Acc:HGNC:9690]	protein_coding	4975.61	0.176356	0.103016	0.113013	0.0947339	1.71193	0.0869096	0.4278	4404.88	4900.41	4707.11	5107.22	5059.77	5674.24
GNG11	ENSG00000127920	2791	G protein subunit gamma 11 [Source:HGNC Symbol;Acc:HGNC:4403]	protein_coding	292.937	0.679652	0.306322	0.112903	0.190197	2.21875	0.0265037	0.241269	160.287	283.732	231.604	328.884	344.096	409.02
G6PC3	ENSG00000141349	92579	glucose-6-phosphatase catalytic subunit 3 [Source:HGNC Symbol;Acc:HGNC:24861]	protein_coding	2152.58	0.234346	0.144516	0.112658	0.123836	1.6216	0.10489	0.462734	1846.31	2102.33	1981.68	1999.04	2271.81	2714.27
SLC25A46	ENSG00000164209	91137	solute carrier family 25 member 46 [Source:HGNC Symbol;Acc:HGNC:25198]	protein_coding	3465.66	0.220117	0.132427	0.112613	0.115908	1.66217	0.0964788	0.448036	3757.71	2856.94	2989.65	3499.35	4094.39	3595.9
PXMP2	ENSG00000176894	5827	peroxisomal membrane protein 2 [Source:HGNC Symbol;Acc:HGNC:9716]	protein_coding	880.289	0.394447	0.217843	0.112535	0.161339	1.81069	0.0701882	0.388803	643.559	1026.26	613.261	1097.31	957.559	943.78
VEZF1	ENSG00000136451	7716	vascular endothelial zinc finger 1 [Source:HGNC Symbol;Acc:HGNC:12949]	protein_coding	2472.23	0.225321	0.138707	0.112447	0.119953	1.62444	0.104283	0.4618	2227.15	2094.79	2521.55	3015.03	2658.05	2316.81
EIF4E	ENSG00000151247	1977	eukaryotic translation initiation factor 4E [Source:HGNC Symbol;Acc:HGNC:3287]	protein_coding	4765.8	0.199108	0.125574	0.112425	0.111099	1.58559	0.112832	0.480069	4967.7	3800.2	4540.74	4513.79	5366.93	5405.42
CEP128	ENSG00000100629	145508	centrosomal protein 128 [Source:HGNC Symbol;Acc:HGNC:20359]	protein_coding	1577.5	0.286845	0.171566	0.112425	0.139413	1.67192	0.0945399	0.444291	1735.44	1113.8	1412.46	1613.54	1835.18	1754.59
RNF5	ENSG00000204308	6048	ring finger protein 5 [Source:HGNC Symbol;Acc:HGNC:10068]	protein_coding	1514.11	0.228156	0.13923	0.11239	0.120308	1.63869	0.101277	0.457697	1326.89	1497.14	1358.63	1551.26	1627.94	1722.8
ITCH	ENSG00000078747	83737	itchy E3 ubiquitin protein ligase [Source:HGNC Symbol;Acc:HGNC:13890]	protein_coding	4021.59	0.20608	0.128085	0.112376	0.112869	1.60893	0.107632	0.470686	3791.45	3511.94	3907.91	4578.64	4781.28	3558.33
MORN1	ENSG00000116151	79906	MORN repeat containing 1 [Source:HGNC Symbol;Acc:HGNC:25852]	protein_coding	452.869	0.439064	0.235208	0.112376	0.167815	1.8667	0.061943	0.366522	342.267	436.162	376.764	579.021	529.177	453.824
MOB4	ENSG00000115540	25843	MOB family member 4, phocein [Source:HGNC Symbol;Acc:HGNC:17261]	protein_coding	1240.32	0.341619	0.195797	0.112361	0.151516	1.74476	0.0810265	0.413856	1357.02	904.018	1021.01	1687.14	1213.89	1258.86
CDT1	ENSG00000167513	81620	chromatin licensing and DNA replication factor 1 [Source:HGNC Symbol;Acc:HGNC:24576]	protein_coding	4985.64	0.169998	0.0995962	0.112354	0.0919115	1.70687	0.0878455	0.43017	4426.58	4639.32	5013.74	5420.15	5228.34	5185.73
SAMD9	ENSG00000205413	54809	sterile alpha motif domain containing 9 [Source:HGNC Symbol;Acc:HGNC:1348]	protein_coding	334.038	0.574249	0.277134	0.112354	0.181474	2.0721	0.0382558	0.292868	315.754	221.854	265.855	347.413	383.632	469.722
ZNF37A	ENSG00000075407	7587	zinc finger protein 37A [Source:HGNC Symbol;Acc:HGNC:13102]	protein_coding	1393.85	0.338257	0.206438	0.112337	0.156629	1.63854	0.101309	0.457697	1582.38	1192.28	919.892	1732.43	1723.52	1212.61
VOPP1	ENSG00000154978	81552	VOPP1 WW domain binding protein [Source:HGNC Symbol;Acc:HGNC:34518]	protein_coding	3314.95	0.190414	0.115888	0.112169	0.104212	1.64308	0.100366	0.455948	3077.99	3188.97	3017.38	3255.9	3424.01	3925.43
ATG4C	ENSG00000125703	84938	autophagy related 4C cysteine peptidase [Source:HGNC Symbol;Acc:HGNC:16040]	protein_coding	2433.51	0.219492	0.132895	0.112146	0.116023	1.65162	0.0986125	0.451158	2509.16	2090.26	2143.15	2342.33	2735.39	2780.76
TSC2	ENSG00000103197	7249	TSC complex subunit 2 [Source:HGNC Symbol;Acc:HGNC:12363]	protein_coding	4386.97	0.181086	0.106393	0.112036	0.0970719	1.70205	0.0887461	0.432344	4042.13	4338.98	3958.47	5025.39	4607.93	4348.91
TLK2	ENSG00000146872	11011	tousled like kinase 2 [Source:HGNC Symbol;Acc:HGNC:11842]	protein_coding	3909.5	0.181252	0.110767	0.112003	0.100328	1.63634	0.101769	0.458509	3885.46	3564.76	3544.19	3985.72	4542.76	3934.1
MAEA	ENSG00000090316	10296	macrophage erythroblast attacher, E3 ubiquitin ligase [Source:HGNC Symbol;Acc:HGNC:13731]	protein_coding	2987.07	0.193344	0.117815	0.111824	0.105458	1.64108	0.100781	0.456813	2691.14	3036.53	2637.35	3322.29	3273.69	2961.42
MPDU1	ENSG00000129255	9526	mannose-P-dolichol utilization defect 1 [Source:HGNC Symbol;Acc:HGNC:7207]	protein_coding	1731.37	0.282753	0.170128	0.111742	0.138222	1.66201	0.0965116	0.448042	1335.32	1909.15	1440.19	1912.57	1633.15	2157.83
BIRC5	ENSG00000089685	332	baculoviral IAP repeat containing 5 [Source:HGNC Symbol;Acc:HGNC:593]	protein_coding	13270	0.192978	0.115072	0.111601	0.103437	1.67702	0.0935377	0.442582	12197.5	12571.7	12372.9	13263.4	12242.3	16972.1
TDRKH	ENSG00000182134	11022	tudor and KH domain containing [Source:HGNC Symbol;Acc:HGNC:11713]	protein_coding	912.711	0.344367	0.197577	0.111592	0.151672	1.74295	0.0813421	0.414325	801.436	792.336	817.138	770.999	1122.22	1172.14
CPVL	ENSG00000106066	54504	carboxypeptidase vitellogenic like [Source:HGNC Symbol;Acc:HGNC:14399]	protein_coding	2534.66	0.238818	0.145469	0.111578	0.12381	1.64171	0.100651	0.456512	2289.82	2550.57	2138.26	3282.66	2496.86	2449.78
TM9SF4	ENSG00000101337	9777	transmembrane 9 superfamily member 4 [Source:HGNC Symbol;Acc:HGNC:30797]	protein_coding	3565.94	0.184149	0.11249	0.111553	0.101541	1.63702	0.101627	0.458509	3049.07	3617.58	3348.47	3703.16	3699.9	3977.46
NAPRT	ENSG00000147813	93100	nicotinate phosphoribosyltransferase [Source:HGNC Symbol;Acc:HGNC:30450]	protein_coding	612.338	0.360944	0.207884	0.111486	0.156049	1.73627	0.0825157	0.417105	549.556	535.77	525.187	779.234	713.39	570.893
MTOR	ENSG00000198793	2475	mechanistic target of rapamycin kinase [Source:HGNC Symbol;Acc:HGNC:3942]	protein_coding	7175	0.15913	0.0896315	0.111477	0.0837701	1.77538	0.0758354	0.400647	6650.11	6700.9	6992.16	7651.83	7785.16	7269.85
MAGOHB	ENSG00000111196	55110	mago homolog B, exon junction complex subunit [Source:HGNC Symbol;Acc:HGNC:25504]	protein_coding	1850.67	0.251177	0.154047	0.111404	0.128916	1.63052	0.102992	0.460426	1935.5	1696.35	1433.66	1778.24	2048.93	2211.31
PLEKHB1	ENSG00000021300	58473	pleckstrin homology domain containing B1 [Source:HGNC Symbol;Acc:HGNC:19079]	protein_coding	458.009	0.54022	0.269367	0.11137	0.177717	2.00552	0.0449077	0.319126	450.732	401.45	265.855	430.792	605.208	594.018
MRPL16	ENSG00000166902	54948	mitochondrial ribosomal protein L16 [Source:HGNC Symbol;Acc:HGNC:14476]	protein_coding	3433.21	0.195958	0.117887	0.111357	0.105395	1.66225	0.0964633	0.448036	3090.05	3597.96	2911.36	3579.12	3605.18	3815.59
OLIG2	ENSG00000205927	10215	oligodendrocyte transcription factor 2 [Source:HGNC Symbol;Acc:HGNC:9398]	protein_coding	425.461	0.505607	0.257641	0.111293	0.174092	1.96245	0.0497105	0.332833	313.343	330.517	411.016	388.073	559.155	550.659
NUP210	ENSG00000132182	23225	nucleoporin 210 [Source:HGNC Symbol;Acc:HGNC:30052]	protein_coding	12242.7	0.170754	0.1012	0.111288	0.0929512	1.68729	0.0915476	0.437291	11245.4	11337.2	11970	13631.4	11277.4	13994.8
SLC35B3	ENSG00000124786	51000	solute carrier family 35 member B3 [Source:HGNC Symbol;Acc:HGNC:21601]	protein_coding	776.251	0.407941	0.225129	0.11113	0.162624	1.81204	0.0699806	0.388064	846.027	525.206	627.94	981.505	714.259	962.569
DDX56	ENSG00000136271	54606	DEAD-box helicase 56 [Source:HGNC Symbol;Acc:HGNC:18193]	protein_coding	5809.83	0.179628	0.106332	0.111076	0.0968113	1.68932	0.0911579	0.436687	5024.34	5947.8	5377.45	6657.46	5969.54	5882.37
BRD4	ENSG00000141867	23476	bromodomain containing 4 [Source:HGNC Symbol;Acc:HGNC:13575]	protein_coding	5042.89	0.196325	0.121143	0.111058	0.107607	1.62061	0.105102	0.463093	4037.31	4711.76	5351.36	5243.62	5098.87	5814.44
SUB1	ENSG00000113387	10923	SUB1 regulator of transcription [Source:HGNC Symbol;Acc:HGNC:19985]	protein_coding	9749.91	0.15333	0.0854089	0.110979	0.0802238	1.79524	0.0726154	0.395018	9233.98	9141.3	9317.98	9856.23	10231.6	10718.3
LZTFL1	ENSG00000163818	54585	leucine zipper transcription factor like 1 [Source:HGNC Symbol;Acc:HGNC:6741]	protein_coding	1455.02	0.270702	0.164296	0.110815	0.134362	1.64765	0.0994248	0.452832	1588.41	1269.25	1096.04	1605.82	1530.18	1640.41
RTRAF	ENSG00000087302	51637	RNA transcription, translation and transport factor [Source:HGNC Symbol;Acc:HGNC:23169]	protein_coding	8885	0.163525	0.0949531	0.110495	0.0878764	1.72217	0.0850391	0.423959	9018.26	8427.44	7700.02	9691.01	9417.01	9056.24
ELOVL1	ENSG00000066322	64834	ELOVL fatty acid elongase 1 [Source:HGNC Symbol;Acc:HGNC:14418]	protein_coding	1741.07	0.215887	0.135846	0.110359	0.117235	1.58921	0.112014	0.47823	1494.41	1779.36	1559.25	1906.91	1794.34	1912.13
RPTOR	ENSG00000141564	57521	regulatory associated protein of MTOR complex 1 [Source:HGNC Symbol;Acc:HGNC:30287]	protein_coding	3897.22	0.177925	0.107026	0.110338	0.0971652	1.66244	0.0964238	0.448036	3339.52	3878.68	3754.59	4109.25	4111.33	4189.92
CDC123	ENSG00000151465	8872	cell division cycle 123 [Source:HGNC Symbol;Acc:HGNC:16827]	protein_coding	8358.92	0.166755	0.0976092	0.110319	0.0899321	1.7084	0.0875626	0.429822	8562.71	7745.28	7321.62	9288.01	8834.39	8401.52
LASP1	ENSG00000002834	3927	LIM and SH3 protein 1 [Source:HGNC Symbol;Acc:HGNC:6513]	protein_coding	3557.91	0.184705	0.111499	0.110229	0.100442	1.65656	0.097609	0.449388	3499.8	3333.85	3154.38	3475.67	3923.64	3960.12
CIP2A	ENSG00000163507	57650	cellular inhibitor of PP2A [Source:HGNC Symbol;Acc:HGNC:29302]	protein_coding	4783.11	0.192581	0.11656	0.110022	0.104036	1.6522	0.0984931	0.450758	5091.83	3889.24	4408.63	4987.3	5112.77	5208.86
ARNT2	ENSG00000172379	9915	aryl hydrocarbon receptor nuclear translocator 2 [Source:HGNC Symbol;Acc:HGNC:16876]	protein_coding	1856.79	0.26733	0.162681	0.109869	0.132928	1.64328	0.100326	0.455948	1334.12	1823.13	1900.13	2223.96	1796.94	2062.44
FEM1A	ENSG00000141965	55527	fem-1 homolog A [Source:HGNC Symbol;Acc:HGNC:16934]	protein_coding	4033.43	0.22956	0.143518	0.109819	0.1218	1.59952	0.109706	0.474835	3332.28	4262.01	3542.56	4736.65	3493.96	4833.08
SPRYD3	ENSG00000167778	84926	SPRY domain containing 3 [Source:HGNC Symbol;Acc:HGNC:25920]	protein_coding	755.688	0.351546	0.202431	0.109816	0.152064	1.73662	0.0824541	0.416998	688.15	760.643	544.759	911.508	896.299	732.767
HMCES	ENSG00000183624	56941	5-hydroxymethylcytosine binding, ES cell specific [Source:HGNC Symbol;Acc:HGNC:24446]	protein_coding	3868.81	0.193848	0.121465	0.109694	0.10735	1.59592	0.110508	0.47584	3326.26	4026.58	3472.43	4238.95	3698.59	4450.08
CCT8	ENSG00000156261	10694	chaperonin containing TCP1 subunit 8 [Source:HGNC Symbol;Acc:HGNC:1623]	protein_coding	23128.4	0.151449	0.08889	0.109693	0.082862	1.70378	0.0884228	0.431361	23467	21024.8	21253.7	22871.6	26097.4	24055.6
MAP3K1	ENSG00000095015	4214	mitogen-activated protein kinase kinase kinase 1 [Source:HGNC Symbol;Acc:HGNC:6848]	protein_coding	1138.79	0.265901	0.164031	0.109676	0.133505	1.62105	0.105008	0.462967	1136.47	908.546	1055.27	1130.25	1276.89	1325.34
RETREG1	ENSG00000154153	54463	reticulophagy regulator 1 [Source:HGNC Symbol;Acc:HGNC:25964]	protein_coding	391.434	0.469076	0.246055	0.109606	0.168057	1.90639	0.0565998	0.354103	368.781	330.517	285.427	422.557	500.503	440.816
NR3C1	ENSG00000113580	2908	nuclear receptor subfamily 3 group C member 1 [Source:HGNC Symbol;Acc:HGNC:7978]	protein_coding	1531.03	0.233664	0.143568	0.109442	0.121595	1.62755	0.103621	0.461581	1520.92	1263.21	1438.55	1631.55	1756.54	1575.38
BCL2L13	ENSG00000099968	23786	BCL2 like 13 [Source:HGNC Symbol;Acc:HGNC:17164]	protein_coding	4623.1	0.182702	0.110651	0.109434	0.0995972	1.65115	0.0987078	0.451304	4192.77	4011.49	4791.92	5241.56	4845.58	4655.31
YRDC	ENSG00000196449	79693	yrdC N6-threonylcarbamoyltransferase domain containing [Source:HGNC Symbol;Acc:HGNC:28905]	protein_coding	1441.43	0.269638	0.164375	0.10943	0.133521	1.64038	0.100927	0.457191	1196.73	1424.7	1301.55	1867.79	1367.69	1490.1
CCNB2	ENSG00000157456	9133	cyclin B2 [Source:HGNC Symbol;Acc:HGNC:1580]	protein_coding	3946.1	0.187982	0.114853	0.10938	0.102593	1.63672	0.101689	0.458509	4038.51	3800.2	3227.78	4214.76	4260.35	4135
NUP37	ENSG00000075188	79023	nucleoporin 37 [Source:HGNC Symbol;Acc:HGNC:29929]	protein_coding	2524.65	0.20817	0.130986	0.109349	0.113668	1.58925	0.112004	0.47823	2037.94	2488.69	2501.98	2788.05	2495.56	2835.68
PSMA7	ENSG00000101182	5688	proteasome 20S subunit alpha 7 [Source:HGNC Symbol;Acc:HGNC:9536]	protein_coding	9314.49	0.171949	0.105114	0.109342	0.0954966	1.63584	0.101873	0.458509	8598.86	9412.96	8261.09	9137.73	9356.18	11120.1
TMEM59	ENSG00000116209	9528	transmembrane protein 59 [Source:HGNC Symbol;Acc:HGNC:1239]	protein_coding	4031.94	0.20315	0.127634	0.109282	0.111403	1.59166	0.11146	0.477193	4244.6	3268.95	3728.5	3825.14	4586.2	4538.24
TUSC1	ENSG00000198680	286319	tumor suppressor candidate 1 [Source:HGNC Symbol;Acc:HGNC:31010]	protein_coding	815.072	0.302019	0.181631	0.109275	0.142182	1.66282	0.0963482	0.448016	708.638	744.042	738.849	815.777	1027.51	855.617
LSM7	ENSG00000130332	51690	LSM7 homolog, U6 small nuclear RNA and mRNA degradation associated [Source:HGNC Symbol;Acc:HGNC:20470]	protein_coding	3197.47	0.196534	0.122665	0.109167	0.108013	1.6022	0.10911	0.473267	2970.73	3108.98	2854.27	3177.67	3178.1	3895.08
TAF12	ENSG00000120656	6883	TATA-box binding protein associated factor 12 [Source:HGNC Symbol;Acc:HGNC:11545]	protein_coding	1375.62	0.2226	0.138557	0.109126	0.118365	1.60656	0.10815	0.471117	1281.09	1279.81	1249.36	1526.56	1497.6	1419.28
ADAMTS20	ENSG00000173157	80070	ADAM metallopeptidase with thrombospondin type 1 motif 20 [Source:HGNC Symbol;Acc:HGNC:17178]	protein_coding	168.043	0.930375	0.370722	0.109116	0.195406	2.50963	0.0120857	0.16663	127.748	87.5343	132.112	223.888	247.645	189.334
MRPL39	ENSG00000154719	54148	mitochondrial ribosomal protein L39 [Source:HGNC Symbol;Acc:HGNC:14027]	protein_coding	2978.36	0.191541	0.116807	0.1091	0.103914	1.63981	0.101046	0.45735	2877.94	2840.34	2625.93	3026.87	3463.98	3035.13
TSKU	ENSG00000182704	25987	tsukushi, small leucine rich proteoglycan [Source:HGNC Symbol;Acc:HGNC:28850]	protein_coding	560.491	0.372885	0.211878	0.108895	0.155088	1.7599	0.0784242	0.406757	459.168	555.39	450.16	570.272	652.999	674.955
GOLGA7	ENSG00000147533	51125	golgin A7 [Source:HGNC Symbol;Acc:HGNC:24876]	protein_coding	3658.49	0.19464	0.121304	0.108866	0.106964	1.60457	0.108588	0.472302	3810.74	3125.58	3299.54	3649.63	4281.64	3783.79
KMT5A	ENSG00000183955	387893	lysine methyltransferase 5A [Source:HGNC Symbol;Acc:HGNC:29489]	protein_coding	4096.53	0.206213	0.131188	0.108767	0.113566	1.57189	0.115977	0.486162	3622.73	4061.29	3721.97	3993.44	3914.52	5265.22
FASTKD5	ENSG00000215251	60493	FAST kinase domains 5 [Source:HGNC Symbol;Acc:HGNC:25790]	protein_coding	1963.77	0.216434	0.13916	0.108758	0.118624	1.55529	0.119876	0.494874	1640.23	2088.75	1722.35	2205.94	2035.46	2089.9
RPL39	ENSG00000198918	6170	ribosomal protein L39 [Source:HGNC Symbol;Acc:HGNC:10350]	protein_coding	66517.2	0.1426	0.0829496	0.108682	0.0778361	1.71911	0.0855941	0.424859	64078.7	66591	59021.5	69676.6	66340.1	73395.2
LIN54	ENSG00000189308	132660	lin-54 DREAM MuvB core complex component [Source:HGNC Symbol;Acc:HGNC:25397]	protein_coding	1228.33	0.250285	0.154397	0.108612	0.127514	1.62105	0.105008	0.462967	1189.5	1015.7	1161.28	1446.78	1270.37	1286.32
P4HB	ENSG00000185624	5034	prolyl 4-hydroxylase subunit beta [Source:HGNC Symbol;Acc:HGNC:8548]	protein_coding	28840.7	0.161034	0.0948758	0.108489	0.087461	1.69731	0.0896373	0.4344	25848.4	28724.8	27120.5	31627.9	26947.6	32775
RFX5	ENSG00000143390	5993	regulatory factor X5 [Source:HGNC Symbol;Acc:HGNC:9986]	protein_coding	4215.65	0.176851	0.108674	0.108452	0.0978884	1.62736	0.10366	0.461611	4092.74	4114.11	3668.15	4404.68	4811.26	4202.93
PSMB7	ENSG00000136930	5695	proteasome 20S subunit beta 7 [Source:HGNC Symbol;Acc:HGNC:9544]	protein_coding	7780.83	0.192985	0.120438	0.10839	0.106235	1.60236	0.109075	0.473259	7411.77	7908.27	6455.55	8024.46	7279.45	9605.46
ZFR	ENSG00000056097	51663	zinc finger RNA binding protein [Source:HGNC Symbol;Acc:HGNC:17277]	protein_coding	8200.54	0.177462	0.109531	0.108363	0.0985012	1.6202	0.10519	0.463196	8334.93	7523.42	7231.92	7809.32	9815.41	8488.24
ARHGAP1	ENSG00000175220	392	Rho GTPase activating protein 1 [Source:HGNC Symbol;Acc:HGNC:673]	protein_coding	1259.88	0.328005	0.19328	0.108317	0.146842	1.69705	0.0896881	0.4344	841.206	1337.16	1172.7	1396.86	1205.64	1605.73
PLPBP	ENSG00000147471	11212	pyridoxal phosphate binding protein [Source:HGNC Symbol;Acc:HGNC:9457]	protein_coding	2555.82	0.192134	0.119962	0.108307	0.10585	1.60163	0.109238	0.47353	2382.61	2340.79	2438.37	2904.89	2795.34	2472.91
FNTA	ENSG00000168522	2339	farnesyltransferase, CAAX box, alpha [Source:HGNC Symbol;Acc:HGNC:3782]	protein_coding	3805.05	0.189442	0.118132	0.108299	0.104591	1.60366	0.10879	0.4726	3990.31	3309.7	3366.41	4374.31	3930.6	3858.95
ERH	ENSG00000100632	2079	ERH mRNA splicing and mitosis factor [Source:HGNC Symbol;Acc:HGNC:3447]	protein_coding	10031.3	0.168836	0.101719	0.108185	0.0926462	1.65983	0.0969485	0.448458	9684.72	9585.01	9070.07	10129.5	11984.7	9734.09
METTL1	ENSG00000037897	4234	methyltransferase like 1 [Source:HGNC Symbol;Acc:HGNC:7030]	protein_coding	743.829	0.329353	0.194608	0.108176	0.147278	1.69239	0.0905708	0.435556	615.84	659.526	701.336	883.2	692.536	910.538
PHGDH	ENSG00000092621	26227	phosphoglycerate dehydrogenase [Source:HGNC Symbol;Acc:HGNC:8923]	protein_coding	13886.5	0.163325	0.0966761	0.108097	0.0887914	1.6894	0.0911426	0.436687	12638.6	14084	12576.8	15054	13261.1	15704.6
RARS2	ENSG00000146282	57038	arginyl-tRNA synthetase 2, mitochondrial [Source:HGNC Symbol;Acc:HGNC:21406]	protein_coding	1506.98	0.241621	0.150665	0.108005	0.125062	1.6037	0.108779	0.4726	1440.17	1521.29	1182.49	1678.9	1687.02	1532.02
MCPH1	ENSG00000147316	79648	microcephalin 1 [Source:HGNC Symbol;Acc:HGNC:6954]	protein_coding	2066.07	0.216065	0.136234	0.107931	0.116379	1.58598	0.112744	0.47994	2090.96	1803.51	1841.42	2477.18	2126.7	2056.66
ARMC6	ENSG00000105676	93436	armadillo repeat containing 6 [Source:HGNC Symbol;Acc:HGNC:25049]	protein_coding	2211.6	0.236893	0.150007	0.107908	0.124641	1.57921	0.114289	0.482752	1916.21	2419.27	1758.23	2640.85	2361.31	2173.73
RTN3	ENSG00000133318	10313	reticulon 3 [Source:HGNC Symbol;Acc:HGNC:10469]	protein_coding	12294.5	0.162345	0.0963176	0.107889	0.0884705	1.68552	0.0918886	0.438197	11543.1	10929.7	12337	13960.3	11827.4	13169.6
POMT2	ENSG00000009830	29954	protein O-mannosyltransferase 2 [Source:HGNC Symbol;Acc:HGNC:19743]	protein_coding	2079.33	0.192647	0.121161	0.107739	0.106509	1.59001	0.111833	0.478068	1921.04	1857.84	2043.66	2240.43	2194.48	2218.53
SNU13	ENSG00000100138	4809	small nuclear ribonucleoprotein 13 [Source:HGNC Symbol;Acc:HGNC:7819]	protein_coding	4932.29	0.16662	0.100072	0.107707	0.091335	1.66501	0.0959116	0.447157	4630.25	4824.95	4483.66	5031.57	5054.55	5568.74
FOXN2	ENSG00000170802	3344	forkhead box N2 [Source:HGNC Symbol;Acc:HGNC:5281]	protein_coding	1228.76	0.271885	0.167292	0.107649	0.133888	1.62521	0.104117	0.4618	1247.35	990.043	1100.93	1163.19	1476.31	1394.71
CFL1	ENSG00000172757	1072	cofilin 1 [Source:HGNC Symbol;Acc:HGNC:1874]	protein_coding	17473.3	0.167593	0.102458	0.107624	0.0930542	1.63572	0.101898	0.458509	15854	18641.8	14878.1	17903.9	17611.4	19950.9
PDE5A	ENSG00000138735	8654	phosphodiesterase 5A [Source:HGNC Symbol;Acc:HGNC:8784]	protein_coding	661.898	0.374668	0.214155	0.107544	0.154571	1.74952	0.0802014	0.41266	668.867	463.328	595.32	652.621	778.994	812.258
MRPL10	ENSG00000159111	124995	mitochondrial ribosomal protein L10 [Source:HGNC Symbol;Acc:HGNC:14055]	protein_coding	3237.22	0.21474	0.136275	0.107541	0.116295	1.57578	0.115077	0.484066	2687.52	3012.39	3286.49	3048.48	3327.13	4061.29
SMIM10	ENSG00000184785	644538	small integral membrane protein 10 [Source:HGNC Symbol;Acc:HGNC:41913]	protein_coding	538.307	0.379561	0.216479	0.107541	0.155447	1.75334	0.0795445	0.410767	420.603	436.162	548.021	647.989	583.051	594.018
AOC2	ENSG00000131480	314	amine oxidase copper containing 2 [Source:HGNC Symbol;Acc:HGNC:549]	protein_coding	267.043	0.824522	0.347916	0.107464	0.188638	2.36989	0.0177933	0.200065	171.134	233.928	174.519	490.495	298.042	234.138
ABITRAM	ENSG00000119328	54942	actin binding transcription modulator [Source:HGNC Symbol;Acc:HGNC:1364]	protein_coding	1151.94	0.282741	0.173273	0.107278	0.136629	1.63176	0.102729	0.460013	1071.39	1053.43	994.919	1103.49	1520.62	1167.8
VBP1	ENSG00000155959	7411	VHL binding protein 1 [Source:HGNC Symbol;Acc:HGNC:12662]	protein_coding	8676.28	0.158964	0.0943125	0.107274	0.0867968	1.6855	0.0918914	0.438197	8815.79	7681.89	8093.09	8865.46	8991.67	9609.79
CHCHD7	ENSG00000170791	79145	coiled-coil-helix-coiled-coil-helix domain containing 7 [Source:HGNC Symbol;Acc:HGNC:28314]	protein_coding	1987.92	0.225492	0.142415	0.107192	0.119841	1.58335	0.113342	0.481347	1683.62	1913.68	1903.39	1891.47	2438.21	2097.13
CBWD3	ENSG00000196873	445571	COBW domain containing 3 [Source:HGNC Symbol;Acc:HGNC:18519]	protein_coding	4159.63	0.184373	0.115696	0.107134	0.102542	1.5936	0.111026	0.47671	4237.36	3721.72	3718.71	3955.36	4588.37	4736.25
GNPTG	ENSG00000090581	84572	N-acetylglucosamine-1-phosphate transferase subunit gamma [Source:HGNC Symbol;Acc:HGNC:23026]	protein_coding	835.529	0.282929	0.174206	0.107043	0.136925	1.62411	0.104353	0.4618	801.436	688.201	771.47	968.123	867.625	916.32
TBC1D7	ENSG00000145979	51256	TBC1 domain family member 7 [Source:HGNC Symbol;Acc:HGNC:21066]	protein_coding	1478.31	0.257388	0.161234	0.107025	0.13034	1.59636	0.110408	0.475664	1234.09	1602.78	1205.32	1762.8	1563.2	1501.67
MCAT	ENSG00000100294	27349	malonyl-CoA-acyl carrier protein transacylase [Source:HGNC Symbol;Acc:HGNC:29622]	protein_coding	1303.93	0.259465	0.162989	0.107003	0.131242	1.59192	0.111402	0.477193	1025.6	1365.84	1172.7	1518.84	1448.5	1292.1
RPL18A	ENSG00000105640	6142	ribosomal protein L18a [Source:HGNC Symbol;Acc:HGNC:10311]	protein_coding	27650.4	0.159707	0.0964712	0.106999	0.0884149	1.65549	0.0978243	0.44971	24725.2	29642.4	23995.5	27927.9	29553.5	30057.9
TFE3	ENSG00000068323	7030	transcription factor binding to IGHM enhancer 3 [Source:HGNC Symbol;Acc:HGNC:11752]	protein_coding	1498.24	0.251324	0.15797	0.106987	0.128597	1.59096	0.111617	0.477577	1202.76	1518.27	1381.47	1661.92	1419.83	1805.18
NACA	ENSG00000196531	4666	nascent polypeptide associated complex subunit alpha [Source:HGNC Symbol;Acc:HGNC:7629]	protein_coding	37484.6	0.162374	0.0977492	0.106977	0.0893965	1.66113	0.096688	0.448275	36948	32623.1	36552.7	35648.7	38832.4	44302.8
NSDHL	ENSG00000147383	50814	NAD(P) dependent steroid dehydrogenase-like [Source:HGNC Symbol;Acc:HGNC:13398]	protein_coding	2165.14	0.218212	0.139272	0.106967	0.117856	1.56681	0.117159	0.488693	1882.47	2046.49	2076.28	2626.44	2003.31	2355.84
HERC6	ENSG00000138642	55008	HECT and RLD domain containing E3 ubiquitin protein ligase family member 6 [Source:HGNC Symbol;Acc:HGNC:26072]	protein_coding	424.811	0.446756	0.241229	0.106958	0.16322	1.852	0.0640255	0.37147	332.626	350.137	397.967	503.877	550.9	413.356
H3C6	ENSG00000274750	8353	H3 clustered histone 6 [Source:HGNC Symbol;Acc:HGNC:4769]	protein_coding	162.018	0.921886	0.371177	0.106786	0.190802	2.48368	0.0130032	0.172204	126.542	90.5527	119.064	217.197	238.086	180.662
WWP2	ENSG00000198373	11060	WW domain containing E3 ubiquitin protein ligase 2 [Source:HGNC Symbol;Acc:HGNC:16804]	protein_coding	1495.75	0.233818	0.151634	0.106715	0.125003	1.54199	0.123075	0.498536	1332.91	1346.22	1441.82	1595.01	1412.88	1845.65
MTMR2	ENSG00000087053	8898	myotubularin related protein 2 [Source:HGNC Symbol;Acc:HGNC:7450]	protein_coding	3344.5	0.177771	0.110549	0.106671	0.0987891	1.60807	0.107819	0.470686	3076.79	2944.47	3397.4	3585.81	3621.26	3441.26
SLC25A4	ENSG00000151729	291	solute carrier family 25 member 4 [Source:HGNC Symbol;Acc:HGNC:10990]	protein_coding	2048.61	0.217748	0.137616	0.10667	0.116715	1.58229	0.113584	0.481843	1921.04	2046.49	1712.56	2319.69	1957.7	2334.16
MEA1	ENSG00000124733	4201	male-enhanced antigen 1 [Source:HGNC Symbol;Acc:HGNC:6986]	protein_coding	1339.67	0.249211	0.156042	0.106635	0.127326	1.59708	0.110248	0.475664	1193.11	1385.46	1092.78	1335.61	1497.6	1533.46
ZNF14	ENSG00000105708	7561	zinc finger protein 14 [Source:HGNC Symbol;Acc:HGNC:12924]	protein_coding	418.718	0.763154	0.333802	0.106602	0.184716	2.28625	0.0222397	0.221914	354.319	188.652	389.812	443.144	762.05	374.332
ADAM10	ENSG00000137845	102	ADAM metallopeptidase domain 10 [Source:HGNC Symbol;Acc:HGNC:188]	protein_coding	2496.86	0.230255	0.148099	0.106402	0.122742	1.55473	0.12001	0.49512	2642.93	2017.82	2236.12	2769.01	3031.69	2283.57
THAP1	ENSG00000131931	55145	THAP domain containing 1 [Source:HGNC Symbol;Acc:HGNC:20856]	protein_coding	761.371	0.353735	0.206736	0.106131	0.15034	1.71105	0.0870715	0.428004	717.074	722.913	564.331	695.34	975.372	893.195
AP1M1	ENSG00000072958	8907	adaptor related protein complex 1 subunit mu 1 [Source:HGNC Symbol;Acc:HGNC:13667]	protein_coding	3813.32	0.219385	0.140236	0.105994	0.118002	1.5644	0.117724	0.489258	3488.96	3853.02	3224.52	4306.37	3291.07	4716.01
UBXN1	ENSG00000162191	51035	UBX domain protein 1 [Source:HGNC Symbol;Acc:HGNC:18402]	protein_coding	3238.84	0.175467	0.110025	0.105916	0.0982216	1.59479	0.110759	0.475911	3087.64	3151.23	2883.63	3317.66	3344.94	3647.93
LRRC20	ENSG00000172731	55222	leucine rich repeat containing 20 [Source:HGNC Symbol;Acc:HGNC:23421]	protein_coding	1045.13	0.287579	0.176648	0.105897	0.13728	1.62798	0.103529	0.461463	958.107	1063.99	800.828	1258.92	1024.03	1164.91
NPM1	ENSG00000181163	4869	nucleophosmin 1 [Source:HGNC Symbol;Acc:HGNC:7910]	protein_coding	132651	0.138393	0.0805903	0.105608	0.0754949	1.71724	0.0859352	0.425561	132279	129753	116844	134269	139840	142923
PAPOLG	ENSG00000115421	64895	poly(A) polymerase gamma [Source:HGNC Symbol;Acc:HGNC:14982]	protein_coding	1596.48	0.273505	0.171305	0.105598	0.134478	1.59659	0.110356	0.475664	1440.17	1389.98	1511.95	1971.25	1950.31	1315.22
ITM2C	ENSG00000135916	81618	integral membrane protein 2C [Source:HGNC Symbol;Acc:HGNC:6175]	protein_coding	3133.77	0.204592	0.130353	0.105586	0.111777	1.56952	0.116526	0.487275	2781.52	2988.24	2960.29	3168.92	2969.56	3934.1
ZNF583	ENSG00000198440	147949	zinc finger protein 583 [Source:HGNC Symbol;Acc:HGNC:26427]	protein_coding	279.763	0.80741	0.345431	0.105494	0.184672	2.3374	0.0194183	0.208662	222.956	226.382	159.839	213.08	422.734	433.59
ARPC5L	ENSG00000136950	81873	actin related protein 2/3 complex subunit 5 like [Source:HGNC Symbol;Acc:HGNC:23366]	protein_coding	2369.51	0.185061	0.118182	0.105444	0.103743	1.5659	0.117372	0.489174	2074.09	2327.21	2252.43	2543.06	2466.45	2553.84
CWC15	ENSG00000150316	51503	CWC15 spliceosome associated protein homolog [Source:HGNC Symbol;Acc:HGNC:26939]	protein_coding	2702.63	0.174258	0.110224	0.10526	0.0981617	1.58095	0.11389	0.482296	2557.36	2458.51	2603.1	2902.83	2836.62	2857.36
ZKSCAN4	ENSG00000187626	387032	zinc finger with KRAB and SCAN domains 4 [Source:HGNC Symbol;Acc:HGNC:13854]	protein_coding	893.569	0.351151	0.207032	0.105148	0.149507	1.69612	0.0898625	0.434573	956.902	833.085	564.331	1002.61	1005.78	998.702
MPV17L2	ENSG00000254858	84769	MPV17 mitochondrial inner membrane protein like 2 [Source:HGNC Symbol;Acc:HGNC:28177]	protein_coding	844.224	0.353206	0.206898	0.105126	0.149474	1.70715	0.0877933	0.43017	632.712	959.859	631.202	904.302	928.45	1008.82
TBL1XR1	ENSG00000177565	79718	TBL1X receptor 1 [Source:HGNC Symbol;Acc:HGNC:29529]	protein_coding	3083.26	0.297928	0.183416	0.104962	0.139679	1.62433	0.104306	0.4618	3370.85	1823.13	3103.82	3096.86	3842.83	3262.04
RXYLT1	ENSG00000118600	10329	ribitol xylosyltransferase 1 [Source:HGNC Symbol;Acc:HGNC:13530]	protein_coding	1000.73	0.290853	0.179125	0.104935	0.13772	1.62374	0.104431	0.462002	1014.75	937.221	745.373	1066.94	1031.85	1208.27
GLRX5	ENSG00000182512	51218	glutaredoxin 5 [Source:HGNC Symbol;Acc:HGNC:20134]	protein_coding	4722.78	0.179706	0.113954	0.104912	0.100696	1.57701	0.114793	0.483732	4080.69	5039.26	4165.61	4974.95	4813.86	5262.33
VPS53	ENSG00000141252	55275	VPS53 subunit of GARP complex [Source:HGNC Symbol;Acc:HGNC:25608]	protein_coding	2580.39	0.197812	0.125819	0.1049	0.108594	1.5722	0.115905	0.486156	2377.79	2214.01	2621.04	3001.65	2591.14	2676.69
MRPS9	ENSG00000135972	64965	mitochondrial ribosomal protein S9 [Source:HGNC Symbol;Acc:HGNC:14501]	protein_coding	3658.51	0.169138	0.11065	0.104898	0.0983916	1.52859	0.126367	0.504259	3573.32	3226.7	3529.51	3582.21	3937.55	4101.76
UBR5	ENSG00000104517	51366	ubiquitin protein ligase E3 component n-recognin 5 [Source:HGNC Symbol;Acc:HGNC:16806]	protein_coding	8130.41	0.177456	0.118027	0.10481	0.103386	1.50352	0.132705	0.515468	7985.43	7096.32	7817.45	8380.62	10088.3	7414.38
DDX28	ENSG00000182810	55794	DEAD-box helicase 28 [Source:HGNC Symbol;Acc:HGNC:17330]	protein_coding	1392.96	0.275792	0.171651	0.104806	0.13416	1.6067	0.108119	0.471117	1067.78	1568.07	1144.97	1453.47	1538	1585.49
SLC25A5	ENSG00000005022	292	solute carrier family 25 member 5 [Source:HGNC Symbol;Acc:HGNC:10991]	protein_coding	46408.7	0.1477	0.086346	0.104748	0.080099	1.71056	0.0871622	0.428301	42198.9	46756.9	43143.6	46682.5	46795.7	52874.8
ZNF432	ENSG00000256087	9668	zinc finger protein 432 [Source:HGNC Symbol;Acc:HGNC:20810]	protein_coding	719.76	0.414173	0.231423	0.104678	0.157502	1.78968	0.0735056	0.396243	774.922	425.598	650.775	827.1	882.831	757.337
IGSF9B	ENSG00000080854	22997	immunoglobulin superfamily member 9B [Source:HGNC Symbol;Acc:HGNC:32326]	protein_coding	1286.33	0.232192	0.149573	0.10461	0.122656	1.55237	0.120574	0.496101	1088.27	1279.81	1180.85	1303.18	1422	1443.85
RC3H1	ENSG00000135870	149041	ring finger and CCCH-type domains 1 [Source:HGNC Symbol;Acc:HGNC:29434]	protein_coding	1537.38	0.235788	0.152011	0.104593	0.123937	1.55112	0.120873	0.496793	1543.82	1287.36	1407.57	1739.12	1802.59	1443.85
ZBTB34	ENSG00000177125	403341	zinc finger and BTB domain containing 34 [Source:HGNC Symbol;Acc:HGNC:31446]	protein_coding	1555.24	0.258534	0.164297	0.104592	0.130406	1.57358	0.115585	0.48534	1332.91	1186.24	1732.14	1764.34	1718.74	1597.06
CHMP1A	ENSG00000131165	5119	charged multivesicular body protein 1A [Source:HGNC Symbol;Acc:HGNC:8740]	protein_coding	2982.18	0.235864	0.152233	0.104588	0.124112	1.54936	0.121296	0.497302	2309.1	3475.72	2431.84	3118.48	3175.93	3382
MYEF2	ENSG00000104177	50804	myelin expression factor 2 [Source:HGNC Symbol;Acc:HGNC:17940]	protein_coding	1212.25	0.310832	0.189563	0.104544	0.141983	1.63973	0.101061	0.45735	1162.99	840.631	1244.46	1220.83	1581.88	1222.72
HEY1	ENSG00000164683	23462	hes related family bHLH transcription factor with YRPW motif 1 [Source:HGNC Symbol;Acc:HGNC:4880]	protein_coding	10201.4	0.160693	0.0987755	0.104451	0.0896663	1.62685	0.103769	0.4618	9405.12	10131.3	9358.76	9808.36	10615.7	11889
DRAM2	ENSG00000156171	128338	DNA damage regulated autophagy modulator 2 [Source:HGNC Symbol;Acc:HGNC:28769]	protein_coding	1616.48	0.256762	0.163911	0.10442	0.130055	1.56647	0.117239	0.488816	1776.42	1281.32	1361.9	1899.19	1823.45	1556.59
MEX3C	ENSG00000176624	51320	mex-3 RNA binding family member C [Source:HGNC Symbol;Acc:HGNC:28040]	protein_coding	1204.74	0.292562	0.18098	0.104318	0.138074	1.61655	0.105976	0.465665	1225.65	913.073	1110.72	1155.47	1571.89	1251.63
SP3	ENSG00000172845	6670	Sp3 transcription factor [Source:HGNC Symbol;Acc:HGNC:11208]	protein_coding	3620.09	0.23547	0.152021	0.104232	0.123804	1.54893	0.121399	0.497302	3739.63	2523.4	3708.93	3858.08	3521.33	4369.14
EEFSEC	ENSG00000132394	60678	eukaryotic elongation factor, selenocysteine-tRNA specific [Source:HGNC Symbol;Acc:HGNC:24614]	protein_coding	1146.77	0.268176	0.168479	0.104227	0.132257	1.59175	0.111441	0.477193	942.44	1160.58	1016.12	1138.48	1192.17	1430.85
SPSB1	ENSG00000171621	80176	splA/ryanodine receptor domain and SOCS box containing 1 [Source:HGNC Symbol;Acc:HGNC:30628]	protein_coding	332.53	0.5265	0.269995	0.104201	0.167681	1.95003	0.0511723	0.337798	255.495	319.953	241.39	339.692	403.617	435.035
FASTKD2	ENSG00000118246	22868	FAST kinase domains 2 [Source:HGNC Symbol;Acc:HGNC:29160]	protein_coding	2432.21	0.234798	0.15008	0.10416	0.122688	1.56448	0.117705	0.489258	2752.6	2067.62	1880.56	2524.02	2688.9	2679.58
PREX1	ENSG00000124126	57580	phosphatidylinositol-3,4,5-trisphosphate dependent Rac exchange factor 1 [Source:HGNC Symbol;Acc:HGNC:32594]	protein_coding	732.574	0.301172	0.184088	0.104148	0.139314	1.63602	0.101835	0.458509	692.971	620.286	655.668	881.142	749.016	796.36
RAD18	ENSG00000070950	56852	RAD18 E3 ubiquitin protein ligase [Source:HGNC Symbol;Acc:HGNC:18278]	protein_coding	2393.79	0.269212	0.16919	0.104076	0.132459	1.59118	0.111569	0.477516	2821.29	1832.18	1854.46	2518.36	2421.27	2915.17
DPP3	ENSG00000254986	10072	dipeptidyl peptidase 3 [Source:HGNC Symbol;Acc:HGNC:3008]	protein_coding	1630.87	0.234963	0.15101	0.103975	0.123079	1.55595	0.119721	0.494374	1501.64	1694.85	1299.92	1922.87	1731.34	1634.63
LRRC40	ENSG00000066557	55631	leucine rich repeat containing 40 [Source:HGNC Symbol;Acc:HGNC:26004]	protein_coding	3240.79	0.181758	0.116939	0.103798	0.102394	1.55429	0.120114	0.49525	3215.38	2760.35	3131.55	3505.01	3198.96	3633.48
PHLDA3	ENSG00000174307	23612	pleckstrin homology like domain family A member 3 [Source:HGNC Symbol;Acc:HGNC:8934]	protein_coding	647.953	0.427471	0.236915	0.103786	0.158187	1.80433	0.07118	0.391642	596.557	671.599	389.812	853.863	699.487	676.4
GTF2H1	ENSG00000110768	2965	general transcription factor IIH subunit 1 [Source:HGNC Symbol;Acc:HGNC:4655]	protein_coding	2480.73	0.205782	0.133691	0.10369	0.113047	1.53924	0.123746	0.499859	2015.04	2497.75	2400.85	2406.67	2852.69	2711.38
PIGC	ENSG00000135845	5279	phosphatidylinositol glycan anchor biosynthesis class C [Source:HGNC Symbol;Acc:HGNC:8960]	protein_coding	1447.68	0.228359	0.148377	0.103646	0.121478	1.53904	0.123794	0.499859	1289.53	1444.32	1268.93	1530.67	1726.13	1426.51
NAP1L3	ENSG00000186310	4675	nucleosome assembly protein 1 like 3 [Source:HGNC Symbol;Acc:HGNC:7639]	protein_coding	1243.79	0.299772	0.184576	0.103633	0.139102	1.62411	0.104352	0.4618	1158.16	1062.49	1128.66	1419.5	1656.18	1037.72
ARFGEF2	ENSG00000124198	10564	ADP ribosylation factor guanine nucleotide exchange factor 2 [Source:HGNC Symbol;Acc:HGNC:15853]	protein_coding	3371.49	0.181974	0.117213	0.103338	0.102407	1.55251	0.120541	0.496101	3188.87	3041.06	3250.61	4009.91	3420.1	3318.41
FCF1	ENSG00000119616	51077	FCF1 rRNA-processing protein [Source:HGNC Symbol;Acc:HGNC:20220]	protein_coding	3627.02	0.198978	0.129862	0.103247	0.110499	1.53223	0.125465	0.502934	3635.99	3087.85	3410.45	3535.89	4524.94	3567
PSMD11	ENSG00000108671	5717	proteasome 26S subunit, non-ATPase 11 [Source:HGNC Symbol;Acc:HGNC:9556]	protein_coding	6822.61	0.153773	0.0958504	0.103176	0.0871958	1.60431	0.108647	0.47241	6268.07	6789.95	6316.92	6733.12	7245.56	7582.04
AASDHPPT	ENSG00000149313	60496	aminoadipate-semialdehyde dehydrogenase-phosphopantetheinyl transferase [Source:HGNC Symbol;Acc:HGNC:14235]	protein_coding	4554.96	0.174907	0.111714	0.103061	0.0986096	1.56566	0.117428	0.489174	4786.92	3853.02	4194.97	4661.51	4951.15	4882.22
THUMPD1	ENSG00000066654	55623	THUMP domain containing 1 [Source:HGNC Symbol;Acc:HGNC:23807]	protein_coding	3221.54	0.226626	0.148934	0.102771	0.121345	1.52165	0.128096	0.508267	3208.15	2349.84	3348.47	3029.44	3843.7	3549.65
NAA38	ENSG00000183011	84316	N-alpha-acetyltransferase 38, NatC auxiliary subunit [Source:HGNC Symbol;Acc:HGNC:28212]	protein_coding	2268.88	0.216486	0.143732	0.102688	0.118414	1.50618	0.132021	0.514705	1813.78	2464.54	2019.2	2241.97	2563.34	2510.48
TMEM30A	ENSG00000112697	55754	transmembrane protein 30A [Source:HGNC Symbol;Acc:HGNC:16667]	protein_coding	2769.39	0.207803	0.135086	0.102583	0.113387	1.5383	0.123976	0.500309	2834.55	2218.54	2660.18	3239.95	3009.53	2653.57
HELZ	ENSG00000198265	9931	helicase with zinc finger [Source:HGNC Symbol;Acc:HGNC:16878]	protein_coding	3652.5	0.191048	0.123865	0.102498	0.106473	1.54238	0.12298	0.498536	3306.98	3113.5	3818.2	4144.76	4070.06	3461.49
MCM2	ENSG00000073111	4171	minichromosome maintenance complex component 2 [Source:HGNC Symbol;Acc:HGNC:6944]	protein_coding	13935.4	0.1468	0.0875965	0.102479	0.0807482	1.67586	0.0937652	0.442968	12700	14002.5	12974.7	14411.2	14039.3	15484.9
DAD1	ENSG00000129562	1603	defender against cell death 1 [Source:HGNC Symbol;Acc:HGNC:2664]	protein_coding	5576.37	0.194619	0.127534	0.102396	0.108751	1.52602	0.127005	0.505717	5112.32	6181.73	4305.88	5930.72	5708.42	6219.12
CIRBP	ENSG00000099622	1153	cold inducible RNA binding protein [Source:HGNC Symbol;Acc:HGNC:1982]	protein_coding	5219.16	0.174782	0.114008	0.102393	0.0999864	1.53307	0.125258	0.502934	4324.14	5030.2	5356.25	5070.68	5714.94	5818.77
TOLLIP	ENSG00000078902	54472	toll interacting protein [Source:HGNC Symbol;Acc:HGNC:16476]	protein_coding	1368	0.315375	0.193161	0.102364	0.141671	1.63271	0.10253	0.459607	1052.11	1599.76	1006.34	1355.68	1717	1477.1
HOXA11	ENSG00000005073	3207	homeobox A11 [Source:HGNC Symbol;Acc:HGNC:5101]	protein_coding	2116.8	0.222849	0.145016	0.102301	0.118984	1.53672	0.124361	0.501094	1904.16	2198.92	1753.34	2121.53	2109.76	2613.1
ATP5MC2	ENSG00000135390	517	ATP synthase membrane subunit c locus 2 [Source:HGNC Symbol;Acc:HGNC:842]	protein_coding	9183.21	0.159963	0.100697	0.10214	0.0905881	1.58857	0.112159	0.478308	7896.25	9743.47	8385.04	9795.49	9481.31	9797.68
NAIP	ENSG00000249437	4671	NLR family apoptosis inhibitory protein [Source:HGNC Symbol;Acc:HGNC:7634]	protein_coding	624.524	0.497973	0.262644	0.102082	0.163085	1.896	0.0579605	0.355857	647.174	390.886	517.032	799.307	889.782	502.964
CDKN3	ENSG00000100526	1033	cyclin dependent kinase inhibitor 3 [Source:HGNC Symbol;Acc:HGNC:1791]	protein_coding	2253.53	0.189413	0.123359	0.102078	0.106002	1.53547	0.124669	0.501393	2088.55	2149.12	2081.17	2620.78	2274.85	2306.7
DCLRE1C	ENSG00000152457	64421	DNA cross-link repair 1C [Source:HGNC Symbol;Acc:HGNC:17642]	protein_coding	1131.05	0.298758	0.185041	0.10206	0.138103	1.61455	0.106408	0.46682	974.98	848.177	1223.26	1278.48	1388.98	1072.41
RNH1	ENSG00000023191	6050	ribonuclease/angiogenin inhibitor 1 [Source:HGNC Symbol;Acc:HGNC:10074]	protein_coding	4028.31	0.217863	0.144673	0.102053	0.118645	1.5059	0.132094	0.514783	3199.72	4483.87	3493.63	5039.8	3926.25	4026.6
PDPR	ENSG00000090857	55066	pyruvate dehydrogenase phosphatase regulatory subunit [Source:HGNC Symbol;Acc:HGNC:30264]	protein_coding	4626.01	0.163182	0.103297	0.10199	0.0924215	1.57974	0.114167	0.482635	4156.62	4423.5	4519.54	5100.53	5030.66	4525.23
PHF1	ENSG00000112511	5252	PHD finger protein 1 [Source:HGNC Symbol;Acc:HGNC:8919]	protein_coding	496.067	0.422756	0.236835	0.10195	0.156058	1.78503	0.0742571	0.397521	453.143	418.052	401.229	706.149	499.199	498.628
CDC14A	ENSG00000079335	8556	cell division cycle 14A [Source:HGNC Symbol;Acc:HGNC:1718]	protein_coding	411.113	0.572066	0.285577	0.101945	0.168053	2.00319	0.0451568	0.319126	338.652	344.1	311.524	590.344	571.32	310.739
PPIL4	ENSG00000131013	85313	peptidylprolyl isomerase like 4 [Source:HGNC Symbol;Acc:HGNC:15702]	protein_coding	2921.43	0.194008	0.125508	0.101919	0.107317	1.54579	0.122156	0.497942	2882.76	2331.73	2960.29	3118.99	3059.5	3175.32
IMP3	ENSG00000177971	55272	IMP U3 small nucleolar ribonucleoprotein 3 [Source:HGNC Symbol;Acc:HGNC:14497]	protein_coding	2971.74	0.210203	0.136794	0.101909	0.114123	1.53665	0.12438	0.501094	2426	3305.17	2536.23	3031.5	3281.07	3250.48
SSR1	ENSG00000124783	6745	signal sequence receptor subunit 1 [Source:HGNC Symbol;Acc:HGNC:11323]	protein_coding	10473.4	0.157786	0.103794	0.101856	0.09275	1.52019	0.128463	0.508873	10110.1	8671.93	10921.3	10427.5	11453.8	11256
LRRC41	ENSG00000132128	10489	leucine rich repeat containing 41 [Source:HGNC Symbol;Acc:HGNC:16917]	protein_coding	2960.2	0.202067	0.1333	0.101769	0.111997	1.51588	0.12955	0.511466	2847.81	2810.15	2601.47	3680.52	2734.08	3087.16
LSM6	ENSG00000164167	11157	LSM6 homolog, U6 small nuclear RNA and mRNA degradation associated [Source:HGNC Symbol;Acc:HGNC:17017]	protein_coding	1367.88	0.259939	0.165499	0.101606	0.129086	1.57064	0.116267	0.486532	1146.11	1278.3	1311.34	1237.82	1720.48	1513.23
CCDC106	ENSG00000173581	29903	coiled-coil domain containing 106 [Source:HGNC Symbol;Acc:HGNC:30181]	protein_coding	842.921	0.267976	0.170612	0.101583	0.131458	1.57068	0.116257	0.486532	719.484	753.097	822.031	890.406	921.498	951.007
DHRS4	ENSG00000157326	10901	dehydrogenase/reductase 4 [Source:HGNC Symbol;Acc:HGNC:16985]	protein_coding	1094.8	0.276914	0.174696	0.101574	0.133312	1.58512	0.112939	0.480335	807.461	1145.49	1019.38	1193.04	1244.31	1159.13
ATP6V1F	ENSG00000128524	9296	ATPase H+ transporting V1 subunit F [Source:HGNC Symbol;Acc:HGNC:16832]	protein_coding	3449.09	0.191896	0.126569	0.101286	0.10777	1.51614	0.129484	0.511354	2911.68	3608.53	3136.44	3529.2	3399.68	4108.99
PTTG1IP	ENSG00000183255	754	PTTG1 interacting protein [Source:HGNC Symbol;Acc:HGNC:13524]	protein_coding	5942.77	0.152139	0.0952454	0.101268	0.0863945	1.59734	0.110191	0.475664	5599.2	5676.15	5609.06	5992.48	6089.45	6690.29
COX8A	ENSG00000176340	1351	cytochrome c oxidase subunit 8A [Source:HGNC Symbol;Acc:HGNC:2294]	protein_coding	4315.89	0.193888	0.128206	0.10119	0.108697	1.51233	0.130451	0.512175	4131.31	4580.46	3368.04	5008.4	4478.46	4328.67
UQCC1	ENSG00000101019	55245	ubiquinol-cytochrome c reductase complex assembly factor 1 [Source:HGNC Symbol;Acc:HGNC:15891]	protein_coding	2502.72	0.199236	0.131394	0.101151	0.110614	1.51632	0.129437	0.511354	2466.98	2363.43	2157.83	2942.97	2349.15	2735.95
SLC25A53	ENSG00000269743	401612	solute carrier family 25 member 53 [Source:HGNC Symbol;Acc:HGNC:31894]	protein_coding	392.739	0.497767	0.263574	0.101001	0.161949	1.88853	0.0589548	0.358085	307.317	330.517	339.251	349.471	554.376	475.503
METTL7A	ENSG00000185432	25840	methyltransferase like 7A [Source:HGNC Symbol;Acc:HGNC:24550]	protein_coding	1342.79	0.288658	0.182002	0.100883	0.135972	1.58602	0.112736	0.47994	1318.45	1018.72	1286.87	1639.79	1158.28	1634.63
TET2	ENSG00000168769	54790	tet methylcytosine dioxygenase 2 [Source:HGNC Symbol;Acc:HGNC:25941]	protein_coding	1389.38	0.33341	0.202592	0.100833	0.143887	1.64572	0.0998205	0.454197	1617.33	1009.66	1061.79	1440.09	1877.75	1329.68
TUBB6	ENSG00000176014	84617	tubulin beta 6 class V [Source:HGNC Symbol;Acc:HGNC:20776]	protein_coding	4681.55	0.172974	0.113801	0.100752	0.099371	1.51997	0.128519	0.508952	4155.41	5003.04	4048.18	5070.68	5103.21	4708.78
PISD	ENSG00000241878	23761	phosphatidylserine decarboxylase [Source:HGNC Symbol;Acc:HGNC:8999]	protein_coding	1669.76	0.238289	0.155537	0.100678	0.123638	1.53204	0.125512	0.502934	1494.41	1717.48	1386.36	2099.4	1663.13	1657.76
PSKH1	ENSG00000159792	5681	protein serine kinase H1 [Source:HGNC Symbol;Acc:HGNC:9529]	protein_coding	1083.64	0.290547	0.181766	0.100632	0.135689	1.59846	0.10994	0.475267	1049.7	979.479	892.165	956.8	1252.13	1371.59
PLCB1	ENSG00000182621	23236	phospholipase C beta 1 [Source:HGNC Symbol;Acc:HGNC:15917]	protein_coding	1602.79	0.280405	0.177609	0.100626	0.133883	1.57878	0.114387	0.483022	1836.67	1118.33	1386.36	1736.03	1855.6	1683.77
ITM2B	ENSG00000136156	9445	integral membrane protein 2B [Source:HGNC Symbol;Acc:HGNC:6174]	protein_coding	6393.93	0.170309	0.110642	0.100626	0.0972005	1.53928	0.123737	0.499859	6709.16	5288.28	6054.32	7128.39	6806.75	6376.66
MRPL34	ENSG00000130312	64981	mitochondrial ribosomal protein L34 [Source:HGNC Symbol;Acc:HGNC:14488]	protein_coding	1529.8	0.260385	0.166961	0.100625	0.129153	1.55956	0.118865	0.492416	1277.48	1610.33	1286.87	1377.3	1782.61	1844.2
MNS1	ENSG00000138587	55329	meiosis specific nuclear structural 1 [Source:HGNC Symbol;Acc:HGNC:29636]	protein_coding	207.685	0.791199	0.346839	0.100349	0.175954	2.28117	0.0225385	0.223458	165.108	125.265	166.363	214.624	336.275	238.474
PDCD2L	ENSG00000126249	84306	programmed cell death 2 like [Source:HGNC Symbol;Acc:HGNC:28194]	protein_coding	989.502	0.325806	0.199144	0.10034	0.14225	1.63603	0.101833	0.458509	814.692	1026.26	792.673	1268.7	856.763	1177.92
BLVRA	ENSG00000106605	644	biliverdin reductase A [Source:HGNC Symbol;Acc:HGNC:1062]	protein_coding	2250	0.196897	0.130509	0.100329	0.109752	1.50868	0.131381	0.513411	2200.63	2251.74	1836.52	2513.72	2308.31	2389.08
TMEM38A	ENSG00000072954	79041	transmembrane protein 38A [Source:HGNC Symbol;Acc:HGNC:28462]	protein_coding	405.738	0.497476	0.265561	0.10026	0.161488	1.8733	0.0610264	0.363503	316.959	393.904	296.845	374.176	470.09	582.456
MAP4K5	ENSG00000012983	11183	mitogen-activated protein kinase kinase kinase kinase 5 [Source:HGNC Symbol;Acc:HGNC:6867]	protein_coding	3231.46	0.183145	0.121066	0.100156	0.103879	1.51277	0.130339	0.512138	3302.16	2837.32	2942.35	3347	3784.62	3175.32
SFXN5	ENSG00000144040	94097	sideroflexin 5 [Source:HGNC Symbol;Acc:HGNC:16073]	protein_coding	578.007	0.423471	0.238489	0.10015	0.154568	1.77565	0.0757912	0.400562	409.757	573.501	499.09	524.465	805.062	656.166
ELAVL2	ENSG00000107105	1993	ELAV like RNA binding protein 2 [Source:HGNC Symbol;Acc:HGNC:3313]	protein_coding	382.362	0.559594	0.284333	0.100107	0.165284	1.96809	0.0490573	0.330172	390.474	209.78	326.203	402.999	493.551	471.168
CPLANE1	ENSG00000197603	65250	ciliogenesis and planar polarity effector 1 [Source:HGNC Symbol;Acc:HGNC:25801]	protein_coding	1768.47	0.309443	0.192561	0.099935	0.139433	1.60698	0.108058	0.471117	2037.94	1116.82	1580.45	1724.2	1990.71	2160.72
MED1	ENSG00000125686	5469	mediator complex subunit 1 [Source:HGNC Symbol;Acc:HGNC:9234]	protein_coding	6759.34	0.186204	0.12345	0.0997406	0.105229	1.50834	0.131468	0.513612	6416.31	5725.95	6835.58	7052.74	8378.64	6146.86
TENT2	ENSG00000164329	167153	terminal nucleotidyltransferase 2 [Source:HGNC Symbol;Acc:HGNC:26776]	protein_coding	2118.68	0.243742	0.160533	0.0994444	0.125372	1.51833	0.128931	0.510115	2106.63	1533.36	2182.3	2159.11	2626.34	2104.36
SUCLG1	ENSG00000163541	8802	succinate-CoA ligase GDP/ADP-forming subunit alpha [Source:HGNC Symbol;Acc:HGNC:11449]	protein_coding	3532.97	0.168748	0.112688	0.0993682	0.0982097	1.49748	0.134268	0.519333	3109.33	3542.12	3325.64	3695.96	3508.3	4016.49
KIF27	ENSG00000165115	55582	kinesin family member 27 [Source:HGNC Symbol;Acc:HGNC:18632]	protein_coding	379.914	0.563706	0.28633	0.0992984	0.164591	1.96873	0.0489846	0.329867	398.91	214.308	305	392.705	462.704	505.855
NDFIP1	ENSG00000131507	80762	Nedd4 family interacting protein 1 [Source:HGNC Symbol;Acc:HGNC:17592]	protein_coding	4619.01	0.159905	0.102246	0.0992889	0.0910536	1.56392	0.117836	0.489436	4466.35	4121.66	4504.86	5132.96	4882.07	4606.17
MRFAP1	ENSG00000179010	93621	Morf4 family associated protein 1 [Source:HGNC Symbol;Acc:HGNC:24549]	protein_coding	23056.1	0.133174	0.0781028	0.0991588	0.0727426	1.70511	0.088173	0.430734	21200.1	22668.4	22113.3	24031.7	24705.4	23617.6
USP18	ENSG00000184979	11274	ubiquitin specific peptidase 18 [Source:HGNC Symbol;Acc:HGNC:12616]	protein_coding	1596.81	0.21594	0.145145	0.0990547	0.117427	1.48776	0.136815	0.523697	1532.97	1626.93	1272.19	1746.84	1715.26	1686.66
EIF2A	ENSG00000144895	83939	eukaryotic translation initiation factor 2A [Source:HGNC Symbol;Acc:HGNC:3254]	protein_coding	5546.09	0.16472	0.106242	0.0990319	0.093781	1.55042	0.121041	0.497081	5526.89	4968.33	5194.78	5410.37	6447.01	5729.17
CHMP3	ENSG00000115561	51652	charged multivesicular body protein 3 [Source:HGNC Symbol;Acc:HGNC:29865]	protein_coding	1388	0.270186	0.174489	0.0990117	0.131393	1.54844	0.121515	0.497302	1299.17	1441.3	1037.33	1624.35	1658.35	1267.53
TRMO	ENSG00000136932	51531	tRNA methyltransferase O [Source:HGNC Symbol;Acc:HGNC:30967]	protein_coding	513.687	0.384328	0.22474	0.098903	0.149297	1.7101	0.0872467	0.428518	473.63	466.347	396.336	493.583	653.868	598.354
OXA1L	ENSG00000155463	5018	OXA1L mitochondrial inner membrane protein [Source:HGNC Symbol;Acc:HGNC:8526]	protein_coding	6242.25	0.160731	0.104881	0.0988912	0.0928211	1.53251	0.125398	0.502934	5409.99	6480.56	5791.73	6401.14	6340.13	7029.93
SRPRA	ENSG00000182934	6734	SRP receptor subunit alpha [Source:HGNC Symbol;Acc:HGNC:11307]	protein_coding	5565.21	0.164797	0.107652	0.098836	0.0947129	1.53083	0.125812	0.503318	5099.06	5532.77	5105.07	5538.53	5532.47	6583.34
PPP1R13L	ENSG00000104881	10848	protein phosphatase 1 regulatory subunit 13 like [Source:HGNC Symbol;Acc:HGNC:18838]	protein_coding	596.811	0.343719	0.208324	0.0987666	0.14404	1.64992	0.0989588	0.451762	541.12	457.291	579.01	707.693	594.781	700.97
NMU	ENSG00000109255	10874	neuromedin U [Source:HGNC Symbol;Acc:HGNC:7859]	protein_coding	996.703	0.326004	0.19921	0.0986894	0.140844	1.63649	0.101738	0.458509	821.923	1053.43	779.625	930.551	1351.18	1043.51
HPS1	ENSG00000107521	3257	HPS1 biogenesis of lysosomal organelles complex 3 subunit 1 [Source:HGNC Symbol;Acc:HGNC:5163]	protein_coding	1515.79	0.277473	0.17857	0.0986786	0.13294	1.55386	0.120217	0.495416	1334.12	1501.67	1272.19	1802.43	1249.08	1935.26
TBC1D15	ENSG00000121749	64786	TBC1 domain family member 15 [Source:HGNC Symbol;Acc:HGNC:25694]	protein_coding	2501.89	0.221779	0.147888	0.09865	0.11866	1.49965	0.133706	0.517796	2776.7	1897.08	2252.43	2547.69	2694.55	2842.9
DERL2	ENSG00000072849	51009	derlin 2 [Source:HGNC Symbol;Acc:HGNC:17943]	protein_coding	1480.38	0.218124	0.151343	0.0986448	0.120496	1.44125	0.149513	0.541641	1235.3	1479.03	1389.62	1447.81	1552.77	1777.72
ZNF581	ENSG00000171425	51545	zinc finger protein 581 [Source:HGNC Symbol;Acc:HGNC:25017]	protein_coding	799.798	0.359182	0.216213	0.0986067	0.14642	1.66124	0.0966652	0.448275	594.147	928.165	580.641	959.888	861.542	874.406
PDCD5	ENSG00000105185	9141	programmed cell death 5 [Source:HGNC Symbol;Acc:HGNC:8764]	protein_coding	4971.15	0.160475	0.103628	0.098551	0.0918702	1.54858	0.121483	0.497302	4609.76	5137.36	4338.5	5309.5	5273.52	5158.27
NPC1	ENSG00000141458	4864	NPC intracellular cholesterol transporter 1 [Source:HGNC Symbol;Acc:HGNC:7897]	protein_coding	2205.66	0.178728	0.120167	0.0984915	0.10278	1.48733	0.136928	0.523845	2115.07	2075.17	2014.3	2311.97	2238.79	2478.69
SH3BP5L	ENSG00000175137	80851	SH3 binding domain protein 5 like [Source:HGNC Symbol;Acc:HGNC:29360]	protein_coding	970.958	0.250993	0.166198	0.09849	0.127427	1.5102	0.130992	0.512684	820.718	845.159	994.919	1026.8	1065.74	1072.41
NDUFB4	ENSG00000065518	4710	NADH:ubiquinone oxidoreductase subunit B4 [Source:HGNC Symbol;Acc:HGNC:7699]	protein_coding	5477.41	0.176351	0.121937	0.0984836	0.103911	1.44625	0.148107	0.539035	4656.76	5250.55	5517.72	5047.01	5735.36	6657.05
NME7	ENSG00000143156	29922	NME/NM23 family member 7 [Source:HGNC Symbol;Acc:HGNC:20461]	protein_coding	1122.79	0.303769	0.191872	0.0983551	0.137855	1.58318	0.11338	0.481347	1231.68	748.569	1034.06	1220.32	1302.52	1199.6
AKR1B1	ENSG00000085662	231	aldo-keto reductase family 1 member B [Source:HGNC Symbol;Acc:HGNC:381]	protein_coding	8235.54	0.159026	0.102086	0.098292	0.0907372	1.55777	0.119288	0.493163	7408.16	8591.94	7342.83	8773.33	8078.86	9218.12
PAFAH2	ENSG00000158006	5051	platelet activating factor acetylhydrolase 2 [Source:HGNC Symbol;Acc:HGNC:8579]	protein_coding	499.179	0.483201	0.260948	0.0982738	0.157991	1.85171	0.064067	0.37147	330.216	568.973	350.668	654.68	532.653	557.885
UBL7	ENSG00000138629	84993	ubiquitin like 7 [Source:HGNC Symbol;Acc:HGNC:28221]	protein_coding	2273.68	0.211079	0.141723	0.0982613	0.115241	1.48937	0.136389	0.52327	1921.04	2440.4	1958.85	2252.26	2363.92	2705.6
ZDHHC4	ENSG00000136247	55146	zinc finger DHHC-type palmitoyltransferase 4 [Source:HGNC Symbol;Acc:HGNC:18471]	protein_coding	1778.87	0.235398	0.155818	0.0982282	0.12242	1.51072	0.130859	0.512684	1500.43	1658.62	1743.55	2231.16	1598.39	1941.04
TSTD2	ENSG00000136925	158427	thiosulfate sulfurtransferase like domain containing 2 [Source:HGNC Symbol;Acc:HGNC:30087]	protein_coding	1831.86	0.221445	0.146389	0.0982063	0.117643	1.51272	0.13035	0.512138	1728.21	1694.85	1655.48	2265.65	1973.34	1673.66
RPS7	ENSG00000171863	6201	ribosomal protein S7 [Source:HGNC Symbol;Acc:HGNC:10440]	protein_coding	41180.1	0.141341	0.0857705	0.0982023	0.0786716	1.6479	0.0993732	0.452832	38065.2	42674.5	36754.9	44984.5	41969.7	42632
RPL7	ENSG00000147604	6129	ribosomal protein L7 [Source:HGNC Symbol;Acc:HGNC:10363]	protein_coding	59845.9	0.130024	0.0755818	0.0980951	0.0705829	1.7203	0.0853774	0.42439	55608.8	57034.6	58806.2	61443.7	61064.4	65118
ZNF335	ENSG00000198026	63925	zinc finger protein 335 [Source:HGNC Symbol;Acc:HGNC:15807]	protein_coding	1273.18	0.257321	0.16718	0.0980771	0.127598	1.53918	0.12376	0.499859	988.236	1195.3	1299.92	1328.4	1559.73	1267.53
WTAP	ENSG00000146457	9589	WT1 associated protein [Source:HGNC Symbol;Acc:HGNC:16846]	protein_coding	6195.3	0.151671	0.0972237	0.0979937	0.0871866	1.56002	0.118754	0.492243	6201.79	5698.78	5708.55	6189.61	6905.37	6467.71
TRMT112	ENSG00000173113	51504	tRNA methyltransferase subunit 11-2 [Source:HGNC Symbol;Acc:HGNC:26940]	protein_coding	4822.53	0.177706	0.119224	0.0979449	0.102005	1.49052	0.136087	0.522739	4337.39	5089.06	4152.56	4666.14	5667.58	5022.41
PSD3	ENSG00000156011	23362	pleckstrin and Sec7 domain containing 3 [Source:HGNC Symbol;Acc:HGNC:19093]	protein_coding	3810.16	0.208994	0.142763	0.0978841	0.115577	1.46392	0.143216	0.534368	3734.81	3068.23	3806.79	4354.24	4617.48	3279.38
BRD8	ENSG00000112983	10902	bromodomain containing 8 [Source:HGNC Symbol;Acc:HGNC:19874]	protein_coding	4273.05	0.156773	0.104516	0.0978791	0.0923136	1.49999	0.133618	0.517596	3748.07	4169.95	4209.65	4507.1	4687.87	4315.66
ELOF1	ENSG00000130165	84337	elongation factor 1 homolog [Source:HGNC Symbol;Acc:HGNC:28691]	protein_coding	1583.72	0.243687	0.162755	0.0978521	0.125504	1.49726	0.134326	0.519333	1429.33	1676.73	1241.2	1702.06	1507.59	1945.37
MYLIP	ENSG00000007944	29116	myosin regulatory light chain interacting protein [Source:HGNC Symbol;Acc:HGNC:21155]	protein_coding	650.977	0.322453	0.200503	0.0978125	0.140495	1.60822	0.107787	0.470686	568.838	612.74	556.176	726.221	818.965	622.924
PLGRKT	ENSG00000107020	55848	plasminogen receptor with a C-terminal lysine [Source:HGNC Symbol;Acc:HGNC:23633]	protein_coding	539.874	0.350865	0.212173	0.0977393	0.144304	1.65368	0.0981929	0.449819	521.837	490.494	411.016	639.239	595.65	581.01
UNC119B	ENSG00000175970	84747	unc-119 lipid binding chaperone B [Source:HGNC Symbol;Acc:HGNC:16488]	protein_coding	5029.93	0.159467	0.104221	0.0977178	0.092061	1.53009	0.125994	0.50387	4913.46	4921.54	4423.31	5704.26	5193.15	5023.86
ABI1	ENSG00000136754	10006	abl interactor 1 [Source:HGNC Symbol;Acc:HGNC:11320]	protein_coding	2418.39	0.170345	0.115838	0.0976998	0.0997988	1.47055	0.141414	0.531259	2327.18	2256.27	2241.01	2471.52	2520.33	2694.04
TBCB	ENSG00000105254	1155	tubulin folding cofactor B [Source:HGNC Symbol;Acc:HGNC:1989]	protein_coding	2816.2	0.198225	0.13503	0.0976868	0.111294	1.46801	0.142101	0.531778	2297.05	3107.47	2464.46	2962.02	2940.02	3126.18
HUS1	ENSG00000136273	3364	HUS1 checkpoint clamp component [Source:HGNC Symbol;Acc:HGNC:5309]	protein_coding	883.077	0.33639	0.206789	0.0976247	0.142454	1.62673	0.103795	0.4618	907.49	691.219	745.373	1042.24	1154.81	757.337
NFIA	ENSG00000162599	4774	nuclear factor I A [Source:HGNC Symbol;Acc:HGNC:7784]	protein_coding	1167.32	0.230438	0.154509	0.0975389	0.121409	1.49142	0.135851	0.522258	1102.73	1002.12	1115.61	1186.86	1222.15	1374.48
SAFB2	ENSG00000130254	9667	scaffold attachment factor B2 [Source:HGNC Symbol;Acc:HGNC:21605]	protein_coding	5340.41	0.152975	0.0974002	0.0974955	0.0872155	1.57058	0.11628	0.486532	4770.05	5360.72	5041.46	5547.28	5557.66	5765.3
FERMT2	ENSG00000073712	10979	fermitin family member 2 [Source:HGNC Symbol;Acc:HGNC:15767]	protein_coding	3761.17	0.163779	0.11265	0.097426	0.0976498	1.45388	0.145981	0.535742	3554.04	3392.71	3700.77	3811.25	4388.09	3720.2
GMFB	ENSG00000197045	2764	glia maturation factor beta [Source:HGNC Symbol;Acc:HGNC:4373]	protein_coding	5936.01	0.188602	0.130464	0.0974226	0.108561	1.44562	0.148283	0.539111	6266.86	4551.78	5821.09	5735.14	6134.63	7106.54
YIF1A	ENSG00000174851	10897	Yip1 interacting factor homolog A, membrane trafficking protein [Source:HGNC Symbol;Acc:HGNC:16688]	protein_coding	2281.86	0.214261	0.144525	0.0973356	0.116274	1.48252	0.138202	0.525182	1899.34	2544.53	1893.61	2370.64	2419.1	2563.96
WDR20	ENSG00000140153	91833	WD repeat domain 20 [Source:HGNC Symbol;Acc:HGNC:19667]	protein_coding	1575.65	0.203496	0.13782	0.097306	0.112648	1.47653	0.139801	0.528289	1473.92	1374.89	1547.83	1724.2	1763.49	1569.59
AGPAT2	ENSG00000169692	10555	1-acylglycerol-3-phosphate O-acyltransferase 2 [Source:HGNC Symbol;Acc:HGNC:325]	protein_coding	1838.49	0.205919	0.141212	0.0971904	0.114438	1.45822	0.14478	0.535604	1774	1891.04	1456.5	2003.16	1946.4	1959.83
ARL13B	ENSG00000169379	200894	ADP ribosylation factor like GTPase 13B [Source:HGNC Symbol;Acc:HGNC:25419]	protein_coding	2251.54	0.200444	0.13307	0.0971803	0.109976	1.5063	0.13199	0.514705	2188.58	2002.72	2092.59	2089.62	2592.01	2543.73
ELP3	ENSG00000134014	55140	elongator acetyltransferase complex subunit 3 [Source:HGNC Symbol;Acc:HGNC:20696]	protein_coding	2248.05	0.200727	0.135137	0.0971695	0.111128	1.48536	0.137449	0.524466	1825.83	2253.25	2200.24	2301.67	2615.04	2292.24
FUNDC2	ENSG00000165775	65991	FUN14 domain containing 2 [Source:HGNC Symbol;Acc:HGNC:24925]	protein_coding	1905.81	0.318994	0.197837	0.0971286	0.139071	1.61241	0.106873	0.468284	1188.29	2346.82	1554.36	2176.61	2057.19	2111.58
PSMD7	ENSG00000103035	5713	proteasome 26S subunit, non-ATPase 7 [Source:HGNC Symbol;Acc:HGNC:9565]	protein_coding	6604.12	0.156719	0.104407	0.0971209	0.0920588	1.50104	0.133346	0.516964	5952.32	6939.36	5843.92	6540.62	7106.09	7242.39
KANSL2	ENSG00000139620	54934	KAT8 regulatory NSL complex subunit 2 [Source:HGNC Symbol;Acc:HGNC:26024]	protein_coding	2101.89	0.191952	0.131247	0.0971156	0.108918	1.46252	0.143598	0.534953	1937.91	1862.37	2087.7	2048.96	2457.33	2217.09
TMEM147	ENSG00000105677	10430	transmembrane protein 147 [Source:HGNC Symbol;Acc:HGNC:30414]	protein_coding	2427.21	0.222735	0.150081	0.0970977	0.11901	1.4841	0.137784	0.524856	2110.25	2552.08	2053.45	2278	2462.11	3107.39
COPS2	ENSG00000166200	9318	COP9 signalosome subunit 2 [Source:HGNC Symbol;Acc:HGNC:30747]	protein_coding	4523.86	0.180462	0.121949	0.0970067	0.103382	1.47982	0.138921	0.526436	4874.9	3723.23	4119.94	4656.36	4580.12	5188.62
CPSF7	ENSG00000149532	79869	cleavage and polyadenylation specific factor 7 [Source:HGNC Symbol;Acc:HGNC:30098]	protein_coding	5701.89	0.154281	0.103107	0.0969792	0.091145	1.49633	0.134568	0.520002	4993	5670.11	5525.88	5745.43	5800.53	6476.39
SLC38A10	ENSG00000157637	124565	solute carrier family 38 member 10 [Source:HGNC Symbol;Acc:HGNC:28237]	protein_coding	3273.33	0.169083	0.116685	0.096923	0.100085	1.44905	0.147324	0.537689	2918.91	3419.87	2904.84	3302.22	3467.89	3626.26
TMX1	ENSG00000139921	81542	thioredoxin related transmembrane protein 1 [Source:HGNC Symbol;Acc:HGNC:15487]	protein_coding	7526.49	0.170803	0.119067	0.0968721	0.101587	1.43451	0.151426	0.543716	8022.79	5899.51	7319.99	7415.59	8442.07	8058.99
SLC49A4	ENSG00000138463	84925	solute carrier family 49 member 4 [Source:HGNC Symbol;Acc:HGNC:16628]	protein_coding	800.43	0.318551	0.201143	0.0967886	0.139846	1.5837	0.113262	0.481347	638.738	787.809	714.384	946.507	1008.39	706.751
CYHR1	ENSG00000187954	50626	cysteine and histidine rich 1 [Source:HGNC Symbol;Acc:HGNC:17806]	protein_coding	1765.15	0.242344	0.161015	0.0967753	0.124024	1.5051	0.132298	0.515151	1390.76	1894.06	1570.67	1814.78	2203.6	1717.02
TMEM161A	ENSG00000064545	54929	transmembrane protein 161A [Source:HGNC Symbol;Acc:HGNC:26020]	protein_coding	2884.03	0.183446	0.125003	0.0967564	0.105126	1.46753	0.142231	0.531813	2454.92	3059.17	2591.68	3219.36	3068.19	2910.83
CMTR2	ENSG00000180917	55783	cap methyltransferase 2 [Source:HGNC Symbol;Acc:HGNC:25635]	protein_coding	719.739	0.34691	0.211483	0.0966883	0.14313	1.64037	0.100929	0.457191	648.379	573.501	681.764	785.41	981.889	647.494
EVI5L	ENSG00000142459	115704	ecotropic viral integration site 5 like [Source:HGNC Symbol;Acc:HGNC:30464]	protein_coding	931.985	0.246911	0.16421	0.0966549	0.125395	1.50363	0.132678	0.515468	860.489	870.815	825.293	935.184	1060.96	1039.17
MARCHF7	ENSG00000136536	64844	membrane associated ring-CH-type finger 7 [Source:HGNC Symbol;Acc:HGNC:17393]	protein_coding	4236.15	0.175403	0.116717	0.0965587	0.0999976	1.50281	0.132889	0.515759	4483.22	3465.15	3986.2	4477.76	4488.01	4516.56
SLC25A6	ENSG00000169100	293	solute carrier family 25 member 6 [Source:HGNC Symbol;Acc:HGNC:10992]	protein_coding	19961.1	0.155856	0.102017	0.0964982	0.0902284	1.52773	0.126578	0.504631	18384.8	21030.9	17230	19316.1	20714.4	23090.1
PIH1D1	ENSG00000104872	55011	PIH1 domain containing 1 [Source:HGNC Symbol;Acc:HGNC:26075]	protein_coding	3019.56	0.188621	0.12706	0.0964431	0.106258	1.4845	0.137676	0.524778	2611.6	2867.5	2984.76	3218.84	2834.44	3600.24
SSX2IP	ENSG00000117155	117178	SSX family member 2 interacting protein [Source:HGNC Symbol;Acc:HGNC:16509]	protein_coding	2646.44	0.225638	0.15492	0.0964334	0.121006	1.45648	0.145259	0.535604	2836.96	1918.21	2562.32	2499.83	3086.87	2974.43
SEPTIN7	ENSG00000122545	989	septin 7 [Source:HGNC Symbol;Acc:HGNC:1717]	protein_coding	6897.47	0.18354	0.127613	0.0963755	0.106541	1.43825	0.150363	0.542765	7719.09	5472.4	6186.44	7134.06	8046.71	6826.15
TMEM14A	ENSG00000096092	28978	transmembrane protein 14A [Source:HGNC Symbol;Acc:HGNC:21076]	protein_coding	646.638	0.357005	0.214083	0.096336	0.143651	1.66761	0.0953941	0.445942	639.943	571.991	487.673	825.041	606.512	748.665
PMVK	ENSG00000163344	10654	phosphomevalonate kinase [Source:HGNC Symbol;Acc:HGNC:9141]	protein_coding	1245.03	0.243322	0.162519	0.096238	0.124421	1.49719	0.134343	0.519333	987.031	1157.57	1275.45	1292.38	1273.41	1484.32
DBR1	ENSG00000138231	51163	debranching RNA lariats 1 [Source:HGNC Symbol;Acc:HGNC:15594]	protein_coding	1743.37	0.206053	0.142283	0.0962288	0.114534	1.44819	0.147563	0.538146	1619.74	1500.16	1740.29	1788.02	2090.64	1721.35
PIGH	ENSG00000100564	5283	phosphatidylinositol glycan anchor biosynthesis class H [Source:HGNC Symbol;Acc:HGNC:8964]	protein_coding	1596.11	0.20823	0.141848	0.0961727	0.114308	1.46798	0.142109	0.531778	1532.97	1592.22	1316.23	1617.66	1741.33	1776.27
NPIPB8	ENSG00000255524	728734	nuclear pore complex interacting protein family member B8 [Source:HGNC Symbol;Acc:HGNC:37490]	protein_coding	162.444	1.11289	0.421885	0.0961547	0.176857	2.6379	0.00834201	0.138603	79.541	126.774	102.754	327.34	172.048	166.209
F12	ENSG00000131187	2161	coagulation factor XII [Source:HGNC Symbol;Acc:HGNC:3530]	protein_coding	685.422	0.294876	0.194073	0.0961426	0.136989	1.51941	0.12866	0.509366	627.892	642.924	574.117	781.807	659.082	826.711
IP6K1	ENSG00000176095	9807	inositol hexakisphosphate kinase 1 [Source:HGNC Symbol;Acc:HGNC:18360]	protein_coding	3577.53	0.198048	0.136077	0.0961265	0.111206	1.45542	0.145554	0.535604	3093.66	3883.2	3020.64	4309.98	3375.35	3782.35
CLIC1	ENSG00000213719	1192	chloride intracellular channel 1 [Source:HGNC Symbol;Acc:HGNC:2062]	protein_coding	5519.63	0.160467	0.106543	0.0961011	0.0932629	1.50611	0.132038	0.514705	5126.78	5528.24	4977.86	5580.74	5453.83	6450.37
DENND1B	ENSG00000213047	163486	DENN domain containing 1B [Source:HGNC Symbol;Acc:HGNC:28404]	protein_coding	873.697	0.349363	0.212787	0.0960247	0.142959	1.64184	0.100622	0.456512	940.03	692.728	670.347	764.823	1123.52	1050.73
ELF1	ENSG00000120690	1997	E74 like ETS transcription factor 1 [Source:HGNC Symbol;Acc:HGNC:3316]	protein_coding	1531.57	0.2404	0.160783	0.095987	0.123475	1.49519	0.134865	0.520441	1397.99	1290.38	1521.74	1370.09	1727.43	1881.78
RSRC2	ENSG00000111011	65117	arginine and serine rich coiled-coil 2 [Source:HGNC Symbol;Acc:HGNC:30559]	protein_coding	5879.38	0.153186	0.102958	0.0959711	0.0907902	1.48785	0.136792	0.523697	6006.55	5119.25	5571.54	5933.81	6073.37	6571.78
TNKS	ENSG00000173273	8658	tankyrase [Source:HGNC Symbol;Acc:HGNC:11941]	protein_coding	4034.57	0.173426	0.118077	0.0959258	0.100627	1.46875	0.1419	0.531778	4185.54	3401.76	3792.11	4504.01	4424.58	3899.42
SLC25A44	ENSG00000160785	9673	solute carrier family 25 member 44 [Source:HGNC Symbol;Acc:HGNC:29036]	protein_coding	1837.61	0.222183	0.15079	0.0959132	0.11873	1.47346	0.140627	0.529579	1759.54	1812.56	1511.95	1937.28	1722.22	2282.13
TMEM101	ENSG00000091947	84336	transmembrane protein 101 [Source:HGNC Symbol;Acc:HGNC:28653]	protein_coding	1643.43	0.214381	0.145864	0.0958208	0.116222	1.46973	0.141634	0.531259	1646.26	1563.54	1350.48	1667.07	1683.55	1949.71
ASRGL1	ENSG00000162174	80150	asparaginase and isoaspartyl peptidase 1 [Source:HGNC Symbol;Acc:HGNC:16448]	protein_coding	1431.09	0.22591	0.153105	0.0957222	0.119724	1.47552	0.140072	0.528813	1290.73	1472.99	1193.9	1397.89	1674.42	1556.59
PCBP1	ENSG00000169564	5093	poly(rC) binding protein 1 [Source:HGNC Symbol;Acc:HGNC:8647]	protein_coding	11368.8	0.152398	0.0983049	0.0957222	0.087497	1.55026	0.121079	0.497094	10585	10934.2	10779.4	11366.8	11074.1	13473.1
CDC73	ENSG00000134371	79577	cell division cycle 73 [Source:HGNC Symbol;Acc:HGNC:16783]	protein_coding	3552.82	0.167844	0.114806	0.0957198	0.0985208	1.46197	0.14375	0.535095	3687.81	3069.74	3281.6	3685.15	3964.92	3627.7
TMEM33	ENSG00000109133	55161	transmembrane protein 33 [Source:HGNC Symbol;Acc:HGNC:25541]	protein_coding	4484.47	0.185749	0.127473	0.0956255	0.10615	1.45716	0.145071	0.535604	4650.74	3579.85	4361.33	4931.72	5174.47	4208.71
RBM43	ENSG00000184898	375287	RNA binding motif protein 43 [Source:HGNC Symbol;Acc:HGNC:24790]	protein_coding	208.896	0.846377	0.364619	0.0956162	0.170572	2.32126	0.0202726	0.211157	171.134	131.301	145.16	359.25	182.04	264.49
SLTM	ENSG00000137776	79811	SAFB like transcription modulator [Source:HGNC Symbol;Acc:HGNC:20709]	protein_coding	4709.27	0.193011	0.132532	0.0955863	0.109015	1.45633	0.145301	0.535604	4766.43	3549.67	4870.21	4881.28	5512.48	4675.54
ZGRF1	ENSG00000138658	55345	zinc finger GRF-type containing 1 [Source:HGNC Symbol;Acc:HGNC:25654]	protein_coding	1924.96	0.243443	0.163609	0.0955753	0.124464	1.48795	0.136763	0.523697	1928.27	1368.86	1993.1	1987.72	2332.2	1939.59
PTGS2	ENSG00000073756	5743	prostaglandin-endoperoxide synthase 2 [Source:HGNC Symbol;Acc:HGNC:9605]	protein_coding	188.14	0.851168	0.366073	0.0955701	0.170629	2.32513	0.020065	0.210345	159.082	99.608	143.529	189.404	287.181	250.037
LARP6	ENSG00000166173	55323	La ribonucleoprotein 6, translational regulator [Source:HGNC Symbol;Acc:HGNC:24012]	protein_coding	1163.68	0.33725	0.212014	0.0954783	0.14228	1.5907	0.111677	0.477688	901.464	1014.19	1169.44	1650.6	912.375	1334.01
G2E3	ENSG00000092140	55632	G2/M-phase specific E3 ubiquitin protein ligase [Source:HGNC Symbol;Acc:HGNC:20338]	protein_coding	3115.28	0.212451	0.147356	0.0954245	0.116749	1.44176	0.149371	0.541404	3334.7	2346.82	2979.86	3419.57	3708.59	2902.16
CIAPIN1	ENSG00000005194	57019	cytokine induced apoptosis inhibitor 1 [Source:HGNC Symbol;Acc:HGNC:28050]	protein_coding	3655.37	0.199647	0.13669	0.0952313	0.111183	1.46058	0.14413	0.535604	2998.45	3776.05	3430.02	3858.08	3345.81	4523.79
ACTR1A	ENSG00000138107	10121	actin related protein 1A [Source:HGNC Symbol;Acc:HGNC:167]	protein_coding	5357.42	0.169233	0.11467	0.095181	0.0982958	1.47583	0.139989	0.528813	4985.77	5632.38	4508.12	5692.94	5217.48	6107.83
ZNF720	ENSG00000197302	124411	zinc finger protein 720 [Source:HGNC Symbol;Acc:HGNC:26987]	protein_coding	485.769	0.570077	0.291696	0.0950681	0.159958	1.95436	0.0506592	0.336645	535.094	291.278	347.406	594.976	732.506	413.356
CGGBP1	ENSG00000163320	8545	CGG triplet repeat binding protein 1 [Source:HGNC Symbol;Acc:HGNC:1888]	protein_coding	9859.44	0.161947	0.105793	0.0950635	0.0924815	1.53079	0.125821	0.503318	10576.5	8122.58	9218.49	10454.8	10457.5	10326.7
EDC3	ENSG00000179151	80153	enhancer of mRNA decapping 3 [Source:HGNC Symbol;Acc:HGNC:26114]	protein_coding	3531.54	0.171391	0.117814	0.094987	0.100187	1.45476	0.145734	0.535604	3222.61	3667.39	3074.46	3935.29	3439.22	3850.28
KDM7A	ENSG00000006459	80853	lysine demethylase 7A [Source:HGNC Symbol;Acc:HGNC:22224]	protein_coding	1400.77	0.413753	0.23979	0.094909	0.149249	1.72548	0.0844415	0.422439	1727	741.023	1135.19	1916.17	1509.33	1375.92
FAM83G	ENSG00000188522	644815	family with sequence similarity 83 member G [Source:HGNC Symbol;Acc:HGNC:32554]	protein_coding	1663.23	0.211317	0.144965	0.0949029	0.115308	1.45771	0.144919	0.535604	1484.76	1389.98	1751.71	1904.34	1707.01	1741.59
COX4I1	ENSG00000131143	1327	cytochrome c oxidase subunit 4I1 [Source:HGNC Symbol;Acc:HGNC:2265]	protein_coding	11723.8	0.167554	0.113429	0.0948193	0.0973929	1.47718	0.139628	0.527832	10934.5	12810.2	9384.86	11639.6	12879.7	12694.1
RPF1	ENSG00000117133	80135	ribosome production factor 1 homolog [Source:HGNC Symbol;Acc:HGNC:30350]	protein_coding	2962.48	0.194897	0.135719	0.09474	0.110435	1.43603	0.150993	0.543122	2999.66	2595.84	2686.28	2701.07	3141.18	3650.83
FMNL1	ENSG00000184922	752	formin like 1 [Source:HGNC Symbol;Acc:HGNC:1212]	protein_coding	191.844	0.71622	0.334571	0.0946388	0.165547	2.14071	0.0322974	0.267801	142.21	138.848	154.946	216.168	276.319	222.576
TXNRD2	ENSG00000184470	10587	thioredoxin reductase 2 [Source:HGNC Symbol;Acc:HGNC:18155]	protein_coding	1747.27	0.217944	0.148967	0.0945859	0.117133	1.46303	0.143459	0.534713	1481.15	1788.42	1578.82	2142.12	1700.93	1792.17
FAT1	ENSG00000083857	2195	FAT atypical cadherin 1 [Source:HGNC Symbol;Acc:HGNC:3595]	protein_coding	2804.28	0.189215	0.131984	0.0945196	0.108259	1.43362	0.15168	0.544492	2667.03	2543.02	2656.92	3408.76	3009.1	2540.84
HES1	ENSG00000114315	3280	hes family bHLH transcription factor 1 [Source:HGNC Symbol;Acc:HGNC:5192]	protein_coding	1240.73	0.298435	0.192662	0.0945129	0.135165	1.54901	0.12138	0.497302	1242.53	1008.15	1082.99	1058.19	1326.85	1725.69
WARS1	ENSG00000140105	7453	tryptophanyl-tRNA synthetase 1 [Source:HGNC Symbol;Acc:HGNC:12729]	protein_coding	6950.58	0.165893	0.114982	0.0945077	0.0982976	1.44277	0.149085	0.540945	6568.16	7079.71	5998.87	6621.43	7017.9	8417.42
PARL	ENSG00000175193	55486	presenilin associated rhomboid like [Source:HGNC Symbol;Acc:HGNC:18253]	protein_coding	279.242	0.666848	0.318865	0.0944989	0.163404	2.09132	0.0364994	0.28558	196.442	184.124	265.855	264.548	319.331	445.152
ST7	ENSG00000004866	7982	suppression of tumorigenicity 7 [Source:HGNC Symbol;Acc:HGNC:11351]	protein_coding	1176.57	0.312451	0.197801	0.0944569	0.136853	1.57962	0.114193	0.482635	1097.91	1249.63	797.566	1207.45	1147.42	1559.48
PROCR	ENSG00000101000	10544	protein C receptor [Source:HGNC Symbol;Acc:HGNC:9452]	protein_coding	3122.11	0.161311	0.115794	0.0943722	0.0987743	1.39309	0.163592	0.56415	2887.58	3184.44	2767.83	3144.73	3217.21	3530.87
PRPF3	ENSG00000117360	9129	pre-mRNA processing factor 3 [Source:HGNC Symbol;Acc:HGNC:17348]	protein_coding	3618.02	0.167582	0.115345	0.0943222	0.0984478	1.45288	0.146258	0.536001	3275.64	3658.33	3291.39	3502.95	4169.99	3809.81
ADIPOR1	ENSG00000159346	51094	adiponectin receptor 1 [Source:HGNC Symbol;Acc:HGNC:24040]	protein_coding	5613.32	0.150252	0.100631	0.0942587	0.0888051	1.4931	0.135412	0.521135	4993	5753.12	5215.98	5792.79	5749.26	6175.76
CDK4	ENSG00000135446	1019	cyclin dependent kinase 4 [Source:HGNC Symbol;Acc:HGNC:1773]	protein_coding	8869.44	0.151252	0.101759	0.0942037	0.0895624	1.48638	0.137178	0.52428	7957.71	9498.98	7757.1	9290.07	9159.37	9553.43
KANSL1L	ENSG00000144445	151050	KAT8 regulatory NSL complex subunit 1 like [Source:HGNC Symbol;Acc:HGNC:26310]	protein_coding	394.815	0.474682	0.262215	0.0941596	0.153389	1.81028	0.0702524	0.388803	365.165	271.658	353.93	370.574	524.833	482.73
FITM2	ENSG00000197296	128486	fat storage inducing transmembrane protein 2 [Source:HGNC Symbol;Acc:HGNC:16135]	protein_coding	955.86	0.37347	0.226241	0.0940521	0.144963	1.65076	0.0987867	0.451519	935.209	827.048	732.325	1166.28	722.948	1351.35
SEC23B	ENSG00000101310	10483	SEC23 homolog B, COPII coat complex component [Source:HGNC Symbol;Acc:HGNC:10702]	protein_coding	4204.79	0.161638	0.115262	0.0940445	0.0983016	1.40235	0.16081	0.559607	4085.51	4160.9	3666.52	4694.96	4689.61	3931.21
ZNF517	ENSG00000197363	340385	zinc finger protein 517 [Source:HGNC Symbol;Acc:HGNC:27984]	protein_coding	181.168	0.862055	0.36982	0.0939834	0.168597	2.33101	0.0197526	0.209597	98.8236	122.246	164.732	193.007	230.7	277.497
CENPU	ENSG00000151725	79682	centromere protein U [Source:HGNC Symbol;Acc:HGNC:21348]	protein_coding	3719.95	0.162452	0.113102	0.0939583	0.0969381	1.43633	0.150907	0.543116	3734.81	3105.96	3690.99	3984.18	3901.49	3902.31
PCNA	ENSG00000132646	5111	proliferating cell nuclear antigen [Source:HGNC Symbol;Acc:HGNC:8729]	protein_coding	15596.6	0.127455	0.0783961	0.0938764	0.0723526	1.62578	0.103996	0.4618	14783.8	15138.9	14799.8	16277.4	15979.2	16600.7
EFCAB2	ENSG00000203666	84288	EF-hand calcium binding domain 2 [Source:HGNC Symbol;Acc:HGNC:28166]	protein_coding	281.115	0.844463	0.366535	0.0938613	0.168093	2.30391	0.0212277	0.215942	249.469	217.327	137.005	531.155	317.593	234.138
PDP1	ENSG00000164951	54704	pyruvate dehyrogenase phosphatase catalytic subunit 1 [Source:HGNC Symbol;Acc:HGNC:9279]	protein_coding	1607.98	0.228731	0.157606	0.0938524	0.12078	1.45128	0.146701	0.536793	1537.79	1349.24	1557.62	1561.56	2057.62	1584.05
SLC39A6	ENSG00000141424	25800	solute carrier family 39 member 6 [Source:HGNC Symbol;Acc:HGNC:18607]	protein_coding	6364.15	0.140134	0.0919153	0.0936893	0.0825224	1.5246	0.127359	0.506332	6370.51	5944.79	5848.82	6574.59	6755.92	6690.29
CCNK	ENSG00000090061	8812	cyclin K [Source:HGNC Symbol;Acc:HGNC:1596]	protein_coding	3707.5	0.177242	0.123354	0.0935396	0.103039	1.43686	0.150758	0.543076	3157.54	3361.02	3919.33	3804.04	3664.27	4338.79
L3MBTL2	ENSG00000100395	83746	L3MBTL histone methyl-lysine binding protein 2 [Source:HGNC Symbol;Acc:HGNC:18594]	protein_coding	2681.56	0.195148	0.136899	0.0935109	0.11055	1.42549	0.154016	0.549406	2316.33	2782.99	2397.59	2630.04	2654.14	3308.29
MMGT1	ENSG00000169446	93380	membrane magnesium transporter 1 [Source:HGNC Symbol;Acc:HGNC:28100]	protein_coding	4213.78	0.17336	0.120382	0.0934796	0.101245	1.44008	0.149844	0.542149	4327.75	3534.57	4018.82	4905.47	4038.78	4457.3
TAF13	ENSG00000197780	6884	TATA-box binding protein associated factor 13 [Source:HGNC Symbol;Acc:HGNC:11546]	protein_coding	1045.2	0.241751	0.163961	0.0934078	0.123304	1.47444	0.140362	0.529122	919.542	991.552	963.929	1274.36	1056.62	1065.19
TMEM135	ENSG00000166575	65084	transmembrane protein 135 [Source:HGNC Symbol;Acc:HGNC:26167]	protein_coding	1316.76	0.236434	0.161997	0.0933643	0.12242	1.4595	0.144428	0.535604	1372.68	1106.25	1149.87	1563.1	1458.5	1250.18
DTNB	ENSG00000138101	1838	dystrobrevin beta [Source:HGNC Symbol;Acc:HGNC:3058]	protein_coding	1062.73	0.252267	0.169662	0.09335	0.125622	1.48688	0.137048	0.524021	1011.13	929.675	972.084	1305.76	1173.49	984.249
PNPLA4	ENSG00000006757	8228	patatin like phospholipase domain containing 4 [Source:HGNC Symbol;Acc:HGNC:24887]	protein_coding	329.791	0.601209	0.300221	0.0933239	0.159161	2.00256	0.045225	0.319126	188.006	319.953	278.903	317.561	460.966	413.356
ABCE1	ENSG00000164163	6059	ATP binding cassette subfamily E member 1 [Source:HGNC Symbol;Acc:HGNC:69]	protein_coding	10083.4	0.1505	0.102494	0.0933102	0.0898513	1.46838	0.142001	0.531778	10663.3	8567.8	9438.68	10004.5	10908.5	10917.8
CAMSAP1	ENSG00000130559	157922	calmodulin regulated spectrin associated protein 1 [Source:HGNC Symbol;Acc:HGNC:19946]	protein_coding	3593.17	0.142007	0.107497	0.0931262	0.0932506	1.32104	0.186487	0.589627	3228.64	3638.71	3384.35	3931.17	3705.11	3671.06
SLC15A4	ENSG00000139370	121260	solute carrier family 15 member 4 [Source:HGNC Symbol;Acc:HGNC:23090]	protein_coding	1531.57	0.220399	0.154822	0.0931221	0.119157	1.42356	0.154575	0.549879	1349.79	1560.53	1330.91	1666.55	1425.91	1855.76
VPS33B	ENSG00000184056	26276	VPS33B late endosome and lysosome associated [Source:HGNC Symbol;Acc:HGNC:12712]	protein_coding	211.717	0.811128	0.358674	0.0931018	0.16613	2.26147	0.0237304	0.229874	137.389	167.523	156.577	182.713	355.826	270.271
MRPL47	ENSG00000136522	57129	mitochondrial ribosomal protein L47 [Source:HGNC Symbol;Acc:HGNC:16652]	protein_coding	1700.4	0.180609	0.136944	0.0930617	0.110433	1.31885	0.187219	0.589905	1549.84	1758.23	1472.81	1744.27	1792.6	1884.67
TAF8	ENSG00000137413	129685	TATA-box binding protein associated factor 8 [Source:HGNC Symbol;Acc:HGNC:17300]	protein_coding	1463.53	0.225884	0.154814	0.0929743	0.119082	1.45906	0.144547	0.535604	1279.89	1358.29	1405.93	1547.14	1370.3	1819.63
GOLT1B	ENSG00000111711	51026	golgi transport 1B [Source:HGNC Symbol;Acc:HGNC:20175]	protein_coding	2250.12	0.185596	0.127648	0.0929306	0.105239	1.45397	0.145956	0.535742	2113.86	1980.09	2226.33	2367.55	2610.26	2202.64
SLC35A5	ENSG00000138459	55032	solute carrier family 35 member A5 [Source:HGNC Symbol;Acc:HGNC:20792]	protein_coding	2118.73	0.194664	0.137423	0.0929181	0.110556	1.41653	0.156621	0.553035	2057.22	1764.27	2102.38	2123.59	2132.78	2532.16
TMEM126B	ENSG00000171204	55863	transmembrane protein 126B [Source:HGNC Symbol;Acc:HGNC:30883]	protein_coding	2396.48	0.163598	0.113867	0.0929141	0.0971045	1.43675	0.150789	0.543076	2301.87	2247.22	2232.86	2482.33	2582.45	2532.16
MRPS14	ENSG00000120333	63931	mitochondrial ribosomal protein S14 [Source:HGNC Symbol;Acc:HGNC:14049]	protein_coding	2289.25	0.193913	0.13739	0.0929048	0.110504	1.41141	0.158124	0.555958	2117.48	2121.95	2169.25	2852.39	2179.27	2295.13
CCDC181	ENSG00000117477	57821	coiled-coil domain containing 181 [Source:HGNC Symbol;Acc:HGNC:28051]	protein_coding	1085.83	0.348238	0.214865	0.0927182	0.140624	1.62073	0.105076	0.463093	1101.52	801.392	959.036	883.715	1206.94	1562.37
PHB	ENSG00000167085	5245	prohibitin [Source:HGNC Symbol;Acc:HGNC:8912]	protein_coding	14727.5	0.174739	0.133613	0.0926655	0.108439	1.3078	0.190943	0.59286	12791.6	15947.8	12762.7	13895	13613.9	19354
ARF1	ENSG00000143761	375	ADP ribosylation factor 1 [Source:HGNC Symbol;Acc:HGNC:652]	protein_coding	27889.5	0.132716	0.0862265	0.0926289	0.0781696	1.53916	0.123765	0.499859	26214.8	28441.1	25163.3	29937.2	27350.8	30229.9
CREBBP	ENSG00000005339	1387	CREB binding protein [Source:HGNC Symbol;Acc:HGNC:2348]	protein_coding	4580.24	0.155225	0.109466	0.0926136	0.0942517	1.41802	0.156186	0.55284	4312.09	4328.42	4359.7	5218.4	4279.47	4983.39
UBE3B	ENSG00000151148	89910	ubiquitin protein ligase E3B [Source:HGNC Symbol;Acc:HGNC:13478]	protein_coding	2143.47	0.196499	0.143887	0.0925937	0.113716	1.36565	0.172048	0.57299	2007.81	2168.74	1815.32	2579.09	1962.91	2326.93
DHX37	ENSG00000150990	57647	DEAH-box helicase 37 [Source:HGNC Symbol;Acc:HGNC:17210]	protein_coding	3265.32	0.18925	0.133423	0.0925151	0.108263	1.41843	0.156067	0.552633	2955.07	3590.42	2606.36	3327.96	3413.58	3698.52
ZNF224	ENSG00000267680	7767	zinc finger protein 224 [Source:HGNC Symbol;Acc:HGNC:13017]	protein_coding	959.241	0.292367	0.199974	0.09239	0.135788	1.46202	0.143735	0.535095	882.182	738.005	970.453	1075.69	1259.51	829.602
ATAD1	ENSG00000138138	84896	ATPase family AAA domain containing 1 [Source:HGNC Symbol;Acc:HGNC:25903]	protein_coding	3582.5	0.17895	0.124501	0.0923625	0.103253	1.43734	0.150622	0.543064	3784.22	2967.11	3332.16	3875.07	4056.16	3480.28
IMP4	ENSG00000136718	92856	IMP U3 small nucleolar ribonucleoprotein 4 [Source:HGNC Symbol;Acc:HGNC:30856]	protein_coding	3781.81	0.18619	0.13272	0.0922945	0.107812	1.40288	0.160654	0.559607	3015.33	4103.55	3493.63	3966.68	3689.03	4422.62
EML5	ENSG00000165521	161436	EMAP like 5 [Source:HGNC Symbol;Acc:HGNC:18197]	protein_coding	1279.91	0.234275	0.16293	0.0922894	0.122202	1.43788	0.150467	0.542863	1334.12	1098.71	1096.04	1564.64	1306.87	1279.09
RPS11	ENSG00000142534	6205	ribosomal protein S11 [Source:HGNC Symbol;Acc:HGNC:10384]	protein_coding	39153	0.149744	0.0995764	0.0922727	0.0876221	1.50381	0.132631	0.515468	34998	39948.8	36414	39357	37423	46777.1
ATP10D	ENSG00000145246	57205	ATPase phospholipid transporting 10D (putative) [Source:HGNC Symbol;Acc:HGNC:13549]	protein_coding	745.153	0.320018	0.204217	0.0922196	0.137008	1.56704	0.117104	0.488693	703.817	683.673	601.844	711.81	1006.65	763.118
NDUFS2	ENSG00000158864	4720	NADH:ubiquinone oxidoreductase core subunit S2 [Source:HGNC Symbol;Acc:HGNC:7708]	protein_coding	6696.62	0.146663	0.100446	0.0922084	0.0882098	1.46013	0.144255	0.535604	6323.51	6741.65	5998.87	6620.4	6872.79	7622.51
MOB2	ENSG00000182208	81532	MOB kinase activator 2 [Source:HGNC Symbol;Acc:HGNC:24904]	protein_coding	854.503	0.294669	0.193989	0.0920776	0.133729	1.519	0.128764	0.509635	725.51	934.202	642.62	1000.55	874.576	949.562
TCF20	ENSG00000100207	6942	transcription factor 20 [Source:HGNC Symbol;Acc:HGNC:11631]	protein_coding	3353.74	0.17749	0.122828	0.092029	0.102176	1.44503	0.14845	0.539443	3008.1	3086.34	3355	3909.04	3663.84	3100.17
DLX6	ENSG00000006377	1750	distal-less homeobox 6 [Source:HGNC Symbol;Acc:HGNC:2919]	protein_coding	493.784	0.379167	0.23066	0.0919739	0.144011	1.64384	0.10021	0.455677	456.758	463.328	366.978	632.034	481.386	562.221
CES2	ENSG00000172831	8824	carboxylesterase 2 [Source:HGNC Symbol;Acc:HGNC:1864]	protein_coding	2314.09	0.185389	0.132331	0.0919337	0.107462	1.40095	0.161228	0.560489	1999.37	2034.42	2462.83	2494.68	2310.48	2582.75
UTP25	ENSG00000117597	27042	UTP25 small subunit processor component [Source:HGNC Symbol;Acc:HGNC:28440]	protein_coding	2629.52	0.16423	0.116678	0.0918858	0.0984986	1.40756	0.159262	0.556928	2481.44	2473.6	2488.93	2872.46	2912.65	2548.06
DNAAF2	ENSG00000165506	55172	dynein axonemal assembly factor 2 [Source:HGNC Symbol;Acc:HGNC:20188]	protein_coding	1488.91	0.207264	0.14554	0.0918801	0.11411	1.42411	0.154416	0.549759	1361.84	1365.84	1422.24	1578.03	1776.09	1429.4
IPO11	ENSG00000086200	51194	importin 11 [Source:HGNC Symbol;Acc:HGNC:20628]	protein_coding	2905.84	0.175514	0.128692	0.0918227	0.10542	1.36383	0.172622	0.573008	2927.35	2455.49	2808.61	3358.32	3163.77	2721.5
MIOS	ENSG00000164654	54468	meiosis regulator for oocyte development [Source:HGNC Symbol;Acc:HGNC:21905]	protein_coding	1830.43	0.186707	0.132356	0.0918211	0.107397	1.41065	0.158348	0.555968	1698.08	1832.18	1606.55	2081.39	1855.16	1909.24
TAF10	ENSG00000166337	6881	TATA-box binding protein associated factor 10 [Source:HGNC Symbol;Acc:HGNC:11543]	protein_coding	458.14	0.353733	0.21898	0.0917457	0.140816	1.61536	0.106232	0.466193	390.474	412.015	404.492	546.081	487.034	508.745
ANKRD49	ENSG00000168876	54851	ankyrin repeat domain 49 [Source:HGNC Symbol;Acc:HGNC:25970]	protein_coding	1069.65	0.236224	0.163153	0.091744	0.121999	1.44786	0.147656	0.538208	1071.39	950.804	921.523	1062.83	1145.25	1266.08
FUCA1	ENSG00000179163	2517	alpha-L-fucosidase 1 [Source:HGNC Symbol;Acc:HGNC:4006]	protein_coding	1272.29	0.262898	0.178826	0.0917347	0.128144	1.47013	0.141527	0.531259	1067.78	1042.87	1361.9	1654.71	1240.39	1266.08
POMK	ENSG00000185900	84197	protein O-mannose kinase [Source:HGNC Symbol;Acc:HGNC:26267]	protein_coding	3772.99	0.18901	0.134205	0.0916575	0.108307	1.40837	0.159022	0.556928	3611.88	3039.55	3932.38	4417.55	4198.23	3438.37
FUBP1	ENSG00000162613	8880	far upstream element binding protein 1 [Source:HGNC Symbol;Acc:HGNC:4004]	protein_coding	11322.3	0.152666	0.105496	0.0916051	0.0914206	1.44712	0.147862	0.538684	11311.7	9726.87	11138.2	11857.3	13226	10673.5
ZNF71	ENSG00000197951	58491	zinc finger protein 71 [Source:HGNC Symbol;Acc:HGNC:13141]	protein_coding	551.995	0.475389	0.264825	0.0915971	0.151021	1.7951	0.0726375	0.395018	376.012	597.648	412.647	479.172	807.669	638.822
NDUFA9	ENSG00000139180	4704	NADH:ubiquinone oxidoreductase subunit A9 [Source:HGNC Symbol;Acc:HGNC:7693]	protein_coding	1116.15	0.245053	0.168824	0.091568	0.124226	1.45154	0.146631	0.536676	956.902	1199.82	906.844	1168.34	1178.7	1286.32
SYPL1	ENSG00000008282	6856	synaptophysin like 1 [Source:HGNC Symbol;Acc:HGNC:11507]	protein_coding	2600.97	0.167043	0.118367	0.0915294	0.0994136	1.41123	0.158177	0.555965	2629.67	2395.12	2324.2	2600.19	2820.98	2835.68
SPPL3	ENSG00000157837	121665	signal peptide peptidase like 3 [Source:HGNC Symbol;Acc:HGNC:30424]	protein_coding	1900.14	0.176493	0.124963	0.0914462	0.103202	1.41237	0.157842	0.555513	1714.95	1888.02	1750.08	2030.43	2022.86	1994.51
ZNF675	ENSG00000197372	171392	zinc finger protein 675 [Source:HGNC Symbol;Acc:HGNC:30768]	protein_coding	483.895	0.467705	0.261985	0.0914039	0.150265	1.78523	0.0742232	0.397521	424.219	307.879	486.042	669.606	437.505	578.12
TXNL4B	ENSG00000140830	54957	thioredoxin like 4B [Source:HGNC Symbol;Acc:HGNC:26041]	protein_coding	831.327	0.332605	0.210076	0.0913997	0.138074	1.58327	0.113361	0.481347	601.378	931.184	676.871	845.628	1057.05	875.851
ARID4B	ENSG00000054267	51742	AT-rich interaction domain 4B [Source:HGNC Symbol;Acc:HGNC:15550]	protein_coding	4278.33	0.188986	0.135271	0.0913074	0.108735	1.39708	0.162388	0.563006	4431.4	3299.14	4265.1	4080.94	5137.54	4455.86
UTP4	ENSG00000141076	84916	UTP4 small subunit processome component [Source:HGNC Symbol;Acc:HGNC:1983]	protein_coding	4592.87	0.159852	0.11399	0.0912555	0.0967012	1.40233	0.160817	0.559607	4259.06	4805.33	3953.58	4617.24	5265.27	4656.75
MYO5C	ENSG00000128833	55930	myosin VC [Source:HGNC Symbol;Acc:HGNC:7604]	protein_coding	1362	0.231384	0.160985	0.0912313	0.120786	1.4373	0.150632	0.543064	1379.92	1074.56	1301.55	1317.59	1481.09	1617.29
KIF5B	ENSG00000170759	3799	kinesin family member 5B [Source:HGNC Symbol;Acc:HGNC:6324]	protein_coding	11998.6	0.174675	0.121265	0.0912288	0.101025	1.44044	0.149744	0.542149	13042.3	9120.17	11655.2	11929.9	13594.8	12649.3
SUPT4H1	ENSG00000213246	6827	SPT4 homolog, DSIF elongation factor subunit [Source:HGNC Symbol;Acc:HGNC:11467]	protein_coding	372.522	0.432146	0.250366	0.0912263	0.147727	1.72606	0.0843375	0.422312	292.855	322.971	335.989	371.088	480.083	432.144
CCDC77	ENSG00000120647	84318	coiled-coil domain containing 77 [Source:HGNC Symbol;Acc:HGNC:28203]	protein_coding	1511.67	0.233592	0.161876	0.0911775	0.121099	1.44304	0.14901	0.540923	1350.99	1459.41	1361.9	1511.63	1971.16	1414.95
SLC24A1	ENSG00000074621	9187	solute carrier family 24 member 1 [Source:HGNC Symbol;Acc:HGNC:10975]	protein_coding	852.385	0.309207	0.201375	0.0911398	0.135251	1.53548	0.124667	0.501393	768.896	731.968	786.149	863.642	1186.09	777.571
UQCRH	ENSG00000173660	7388	ubiquinol-cytochrome c reductase hinge protein [Source:HGNC Symbol;Acc:HGNC:12590]	protein_coding	8970.47	0.152833	0.112009	0.0911068	0.095445	1.36448	0.172417	0.573008	8306.01	9248.45	7925.1	8666.27	8803.98	10873
HMGN5	ENSG00000198157	79366	high mobility group nucleosome binding domain 5 [Source:HGNC Symbol;Acc:HGNC:8013]	protein_coding	4840.06	0.199075	0.14146	0.0910427	0.111751	1.40729	0.159343	0.557072	5511.23	3700.59	4304.25	4593.05	5522.91	5408.31
RPP30	ENSG00000148688	10556	ribonuclease P/MRP subunit p30 [Source:HGNC Symbol;Acc:HGNC:17688]	protein_coding	1855.04	0.19311	0.134216	0.0909886	0.108041	1.4388	0.150208	0.542497	1736.64	1898.59	1557.62	1919.26	2042.42	1975.72
GMEB2	ENSG00000101216	26205	glucocorticoid modulatory element binding protein 2 [Source:HGNC Symbol;Acc:HGNC:4371]	protein_coding	1287.52	0.228837	0.160518	0.0909744	0.120416	1.42562	0.153979	0.549406	1169.01	1263.21	1122.14	1182.75	1445.9	1542.13
C11orf71	ENSG00000180425	54494	chromosome 11 open reading frame 71 [Source:HGNC Symbol;Acc:HGNC:25937]	protein_coding	313.514	0.601858	0.305905	0.0909543	0.156865	1.96747	0.0491293	0.330187	222.956	304.861	220.187	298.003	493.986	341.091
NR1H2	ENSG00000131408	7376	nuclear receptor subfamily 1 group H member 2 [Source:HGNC Symbol;Acc:HGNC:7965]	protein_coding	927.84	0.298089	0.195766	0.090866	0.133336	1.52268	0.127839	0.507775	727.92	861.76	908.475	1232.67	843.295	992.92
CFAP70	ENSG00000156042	118491	cilia and flagella associated protein 70 [Source:HGNC Symbol;Acc:HGNC:30726]	protein_coding	186.884	1.22466	0.448193	0.0908656	0.169859	2.73244	0.00628673	0.118563	96.4133	188.652	50.5614	213.08	271.975	300.622
OSBPL2	ENSG00000130703	9885	oxysterol binding protein like 2 [Source:HGNC Symbol;Acc:HGNC:15761]	protein_coding	1942.96	0.173938	0.125203	0.0907209	0.103069	1.38924	0.164759	0.565077	1829.44	1886.52	1761.5	2156.53	1959.87	2063.89
NUDC	ENSG00000090273	10726	nuclear distribution C, dynein complex regulator [Source:HGNC Symbol;Acc:HGNC:8045]	protein_coding	7114.32	0.159206	0.116439	0.0906982	0.098039	1.36729	0.171535	0.57299	5917.37	7294.02	6954.64	8093.43	6558.23	7868.21
KLHL13	ENSG00000003096	90293	kelch like family member 13 [Source:HGNC Symbol;Acc:HGNC:22931]	protein_coding	1619.52	0.211022	0.149452	0.0906655	0.115359	1.41197	0.157958	0.555652	1569.13	1371.87	1565.77	1962.5	1718.74	1529.13
UQCC2	ENSG00000137288	84300	ubiquinol-cytochrome c reductase complex assembly factor 2 [Source:HGNC Symbol;Acc:HGNC:21237]	protein_coding	1544.97	0.196266	0.139548	0.0906593	0.110607	1.40644	0.159594	0.557538	1510.07	1405.08	1405.93	1572.36	1799.55	1576.82
PSMG1	ENSG00000183527	8624	proteasome assembly chaperone 1 [Source:HGNC Symbol;Acc:HGNC:3043]	protein_coding	3985.23	0.167175	0.119595	0.0905443	0.0998261	1.39784	0.162161	0.562495	3762.53	4124.68	3371.31	4101.53	3907.57	4643.75
OPA1	ENSG00000198836	4976	OPA1 mitochondrial dynamin like GTPase [Source:HGNC Symbol;Acc:HGNC:8140]	protein_coding	4874.4	0.155981	0.115858	0.0905047	0.0975878	1.34631	0.178202	0.579754	5135.21	4391.81	4302.62	4608.49	5470.77	5337.49
MFSD6	ENSG00000151690	54842	major facilitator superfamily domain containing 6 [Source:HGNC Symbol;Acc:HGNC:24711]	protein_coding	508.033	0.43875	0.253658	0.0904816	0.147618	1.72969	0.0836853	0.42038	512.196	297.315	484.411	541.964	644.31	568.003
KTN1	ENSG00000126777	3895	kinectin 1 [Source:HGNC Symbol;Acc:HGNC:6467]	protein_coding	14548.7	0.187516	0.134082	0.090469	0.107768	1.39852	0.161958	0.562064	16361.3	10403	14046.3	14141	16491.4	15849.2
DNAJB9	ENSG00000128590	4189	DnaJ heat shock protein family (Hsp40) member B9 [Source:HGNC Symbol;Acc:HGNC:6968]	protein_coding	765.317	0.370235	0.227262	0.0904569	0.14177	1.62911	0.10329	0.460945	609.814	511.623	884.01	949.595	891.086	745.774
ELP4	ENSG00000109911	26610	elongator acetyltransferase complex subunit 4 [Source:HGNC Symbol;Acc:HGNC:1171]	protein_coding	1057.42	0.221473	0.156	0.0903156	0.118137	1.4197	0.155694	0.552201	938.825	940.239	1050.37	1098.85	1155.67	1160.58
SLC25A19	ENSG00000125454	60386	solute carrier family 25 member 19 [Source:HGNC Symbol;Acc:HGNC:14409]	protein_coding	1792.18	0.194605	0.139149	0.0902771	0.110267	1.39854	0.161951	0.562064	1775.21	1761.25	1474.44	1879.12	1816.49	2046.54
RELA	ENSG00000173039	5970	RELA proto-oncogene, NF-kB subunit [Source:HGNC Symbol;Acc:HGNC:9955]	protein_coding	2821.84	0.172158	0.123821	0.0902718	0.102154	1.39038	0.164413	0.564652	2606.77	2687.91	2661.82	3016.06	2637.2	3321.3
ZBTB48	ENSG00000204859	3104	zinc finger and BTB domain containing 48 [Source:HGNC Symbol;Acc:HGNC:4930]	protein_coding	1020.46	0.24559	0.168976	0.0901766	0.123408	1.4534	0.146112	0.535742	894.233	1073.05	833.448	1057.16	1118.74	1146.12
EEF1B2	ENSG00000114942	1933	eukaryotic translation elongation factor 1 beta 2 [Source:HGNC Symbol;Acc:HGNC:3208]	protein_coding	23319.2	0.140429	0.103595	0.0901356	0.0898287	1.35555	0.175242	0.576227	21608.6	24532.2	20407.2	22430.5	23411.1	27525.7
ATP5F1D	ENSG00000099624	513	ATP synthase F1 subunit delta [Source:HGNC Symbol;Acc:HGNC:837]	protein_coding	2545.28	0.175921	0.127142	0.0900174	0.103898	1.38365	0.166466	0.56731	2304.28	2693.94	2170.88	2706.73	2578.98	2816.89
CACNA2D3	ENSG00000157445	55799	calcium voltage-gated channel auxiliary subunit alpha2delta 3 [Source:HGNC Symbol;Acc:HGNC:15460]	protein_coding	332.002	0.625042	0.311949	0.0899351	0.156389	2.00367	0.0451058	0.319126	263.931	252.038	269.117	325.281	579.575	302.068
ACOT13	ENSG00000112304	55856	acyl-CoA thioesterase 13 [Source:HGNC Symbol;Acc:HGNC:20999]	protein_coding	1526.37	0.203694	0.146171	0.0899226	0.113501	1.39354	0.163457	0.56415	1231.68	1494.12	1531.52	1656.77	1571.89	1672.21
HCCS	ENSG00000004961	3052	holocytochrome c synthase [Source:HGNC Symbol;Acc:HGNC:4837]	protein_coding	2058.83	0.177292	0.12723	0.0899003	0.10391	1.39348	0.163476	0.56415	1765.57	2063.09	1968.63	2117.42	2170.58	2267.67
ERCC8	ENSG00000049167	1161	ERCC excision repair 8, CSA ubiquitin ligase complex subunit [Source:HGNC Symbol;Acc:HGNC:3439]	protein_coding	1111.64	0.275245	0.185436	0.0898892	0.129222	1.48431	0.137726	0.524778	995.467	789.318	1233.05	1150.32	1239.96	1261.75
FOXK1	ENSG00000164916	221937	forkhead box K1 [Source:HGNC Symbol;Acc:HGNC:23480]	protein_coding	4508.93	0.188893	0.137233	0.0898818	0.109145	1.37645	0.168684	0.569539	3774.58	3997.9	4866.95	4899.29	4022.7	5492.14
TMEM54	ENSG00000121900	113452	transmembrane protein 54 [Source:HGNC Symbol;Acc:HGNC:24143]	protein_coding	1160.6	0.203541	0.148802	0.0898695	0.114692	1.36786	0.171355	0.572704	1029.21	1125.87	1082.99	1260.46	1266.9	1198.15
RABL2B	ENSG00000079974	11158	RAB, member of RAS oncogene family like 2B [Source:HGNC Symbol;Acc:HGNC:9800]	protein_coding	1098.98	0.293531	0.194763	0.0898417	0.132205	1.50712	0.13178	0.514266	882.182	1205.86	877.486	1442.15	1173.05	1013.15
RPL32	ENSG00000144713	6161	ribosomal protein L32 [Source:HGNC Symbol;Acc:HGNC:10336]	protein_coding	35255.4	0.144519	0.101518	0.0898102	0.0884165	1.42357	0.15457	0.549879	33045.7	37905.4	29516.5	35789.2	35363.6	39911.9
NOP58	ENSG00000055044	51602	NOP58 ribonucleoprotein [Source:HGNC Symbol;Acc:HGNC:29926]	protein_coding	11677.6	0.145939	0.101199	0.0897806	0.0881795	1.4421	0.149274	0.541198	12350.5	10146.4	10759.8	11374.5	12530.8	12903.6
STAM2	ENSG00000115145	10254	signal transducing adaptor molecule 2 [Source:HGNC Symbol;Acc:HGNC:11358]	protein_coding	1124.34	0.224081	0.159071	0.0897096	0.11913	1.40869	0.158927	0.556928	1073.8	913.073	1123.77	1170.91	1205.64	1258.86
CIB2	ENSG00000136425	10518	calcium and integrin binding family member 2 [Source:HGNC Symbol;Acc:HGNC:24579]	protein_coding	977.511	0.239681	0.166964	0.0896435	0.122272	1.43552	0.151138	0.543507	899.054	991.552	799.197	1042.24	1103.97	1029.05
FCHO1	ENSG00000130475	23149	FCH and mu domain containing endocytic adaptor 1 [Source:HGNC Symbol;Acc:HGNC:29002]	protein_coding	427.192	0.427552	0.250426	0.0896148	0.146059	1.7073	0.0877664	0.43017	292.855	427.107	375.133	519.318	525.267	423.473
UTP3	ENSG00000132467	57050	UTP3 small subunit processome component [Source:HGNC Symbol;Acc:HGNC:24477]	protein_coding	2972.3	0.213629	0.15031	0.0895748	0.115214	1.42126	0.155242	0.551563	2805.63	2618.48	2837.96	2810.18	4009.67	2751.85
ZNF804A	ENSG00000170396	91752	zinc finger protein 804A [Source:HGNC Symbol;Acc:HGNC:21711]	protein_coding	291.551	0.559899	0.294304	0.0895152	0.153489	1.90245	0.057112	0.354634	208.494	244.492	252.807	292.341	313.249	437.926
ZNF226	ENSG00000167380	7769	zinc finger protein 226 [Source:HGNC Symbol;Acc:HGNC:13019]	protein_coding	791.995	0.323366	0.209699	0.0893826	0.136248	1.54205	0.123061	0.498536	817.103	639.906	652.406	694.825	1027.07	920.656
GINS2	ENSG00000131153	51659	GINS complex subunit 2 [Source:HGNC Symbol;Acc:HGNC:24575]	protein_coding	3639.85	0.169333	0.124655	0.0893635	0.102316	1.35841	0.174333	0.575327	3409.42	3831.89	3035.32	3467.95	4005.76	4088.75
UFM1	ENSG00000120686	51569	ubiquitin fold modifier 1 [Source:HGNC Symbol;Acc:HGNC:20597]	protein_coding	2553.92	0.186432	0.134991	0.0892984	0.107738	1.38107	0.167257	0.568031	2755.01	2227.6	2183.93	2965.62	2598.53	2592.87
SNAPC4	ENSG00000165684	6621	small nuclear RNA activating complex polypeptide 4 [Source:HGNC Symbol;Acc:HGNC:11137]	protein_coding	2090.24	0.197672	0.138803	0.089125	0.109623	1.42412	0.154413	0.549759	1924.65	2217.03	1697.89	2122.05	2219.68	2360.17
RBBP8	ENSG00000101773	5932	RB binding protein 8, endonuclease [Source:HGNC Symbol;Acc:HGNC:9891]	protein_coding	3510.09	0.178233	0.129159	0.0891157	0.104648	1.37995	0.167603	0.568049	3711.91	2939.95	3224.52	3277	3912.35	3994.81
DAAM1	ENSG00000100592	23002	dishevelled associated activator of morphogenesis 1 [Source:HGNC Symbol;Acc:HGNC:18142]	protein_coding	1471.09	0.232527	0.163813	0.0890491	0.120695	1.41946	0.155764	0.552309	1560.69	1104.74	1389.62	1537.37	1499.77	1734.36
CAB39	ENSG00000135932	51719	calcium binding protein 39 [Source:HGNC Symbol;Acc:HGNC:20292]	protein_coding	3487.41	0.145274	0.104251	0.0890407	0.089989	1.3935	0.163468	0.56415	3464.85	3293.1	3177.22	3633.17	3721.18	3634.93
CDH24	ENSG00000139880	64403	cadherin 24 [Source:HGNC Symbol;Acc:HGNC:14265]	protein_coding	477.192	0.463696	0.260506	0.088987	0.14736	1.77998	0.075079	0.399267	409.757	482.948	311.524	691.737	497.461	469.722
MRPL23	ENSG00000214026	6150	mitochondrial ribosomal protein L23 [Source:HGNC Symbol;Acc:HGNC:10322]	protein_coding	3304.99	0.198149	0.143079	0.0889496	0.111594	1.38489	0.166085	0.566692	2839.37	3806.23	2588.42	3467.44	3448.78	3679.73
BRSK1	ENSG00000160469	84446	BR serine/threonine kinase 1 [Source:HGNC Symbol;Acc:HGNC:18994]	protein_coding	592.158	0.363238	0.226132	0.0887826	0.139976	1.60631	0.108206	0.471215	407.346	582.556	564.331	717.472	568.713	712.532
CUL5	ENSG00000166266	8065	cullin 5 [Source:HGNC Symbol;Acc:HGNC:2556]	protein_coding	2097.84	0.204107	0.146995	0.0887615	0.113305	1.38854	0.164974	0.565077	2201.84	1613.35	2033.87	2439.09	2154.07	2144.82
TXNL1	ENSG00000091164	9352	thioredoxin like 1 [Source:HGNC Symbol;Acc:HGNC:12436]	protein_coding	2515.25	0.174994	0.128061	0.0887539	0.103919	1.36649	0.171786	0.57299	2380.2	2613.96	2092.59	2753.57	2509.46	2741.73
HYLS1	ENSG00000198331	219844	HYLS1 centriolar and ciliogenesis associated [Source:HGNC Symbol;Acc:HGNC:26558]	protein_coding	465.526	0.397537	0.239916	0.0886991	0.142991	1.65698	0.0975229	0.449388	337.447	410.506	458.315	453.438	598.691	534.761
HOXB7	ENSG00000260027	3217	homeobox B7 [Source:HGNC Symbol;Acc:HGNC:5118]	protein_coding	704.24	0.313139	0.204987	0.0884931	0.134218	1.5276	0.126611	0.504631	584.506	759.134	539.866	808.056	708.611	825.266
MED27	ENSG00000160563	9442	mediator complex subunit 27 [Source:HGNC Symbol;Acc:HGNC:2377]	protein_coding	1286.81	0.253375	0.174393	0.0884825	0.124361	1.4529	0.146253	0.536001	1212.4	1379.42	928.047	1379.87	1315.12	1506
CARMIL3	ENSG00000186648	90668	capping protein regulator and myosin 1 linker 3 [Source:HGNC Symbol;Acc:HGNC:20272]	protein_coding	300.637	0.52954	0.286145	0.0884424	0.150995	1.8506	0.0642268	0.37147	204.878	227.891	306.631	339.692	387.976	336.755
ACOT8	ENSG00000101473	10005	acyl-CoA thioesterase 8 [Source:HGNC Symbol;Acc:HGNC:15919]	protein_coding	736.041	0.262863	0.180497	0.0883333	0.126423	1.45633	0.145302	0.535604	711.048	674.618	621.416	839.452	777.691	792.024
COIL	ENSG00000121058	8161	coilin [Source:HGNC Symbol;Acc:HGNC:2184]	protein_coding	2892.64	0.150789	0.111811	0.0883052	0.0945282	1.3486	0.177465	0.579353	2934.58	2677.34	2611.25	3021.72	3059.93	3051.03
WBP4	ENSG00000120688	11193	WW domain binding protein 4 [Source:HGNC Symbol;Acc:HGNC:12739]	protein_coding	997.298	0.242258	0.170576	0.0882349	0.122809	1.42024	0.155539	0.551926	953.287	813.465	975.346	1200.76	1016.21	1024.72
AGAP4	ENSG00000188234	119016	ArfGAP with GTPase domain, ankyrin repeat and PH domain 4 [Source:HGNC Symbol;Acc:HGNC:23459]	protein_coding	1166.78	0.236016	0.166684	0.0881842	0.121287	1.41595	0.15679	0.55326	1149.73	913.073	1153.13	1383.47	1237.79	1163.47
FKBP1A	ENSG00000088832	2280	FKBP prolyl isomerase 1A [Source:HGNC Symbol;Acc:HGNC:3711]	protein_coding	11207.7	0.132365	0.0911498	0.0881262	0.0810029	1.45217	0.146454	0.536446	10894.7	10845.2	10335.7	11910.3	10787.3	12472.9
SLC25A25	ENSG00000148339	114789	solute carrier family 25 member 25 [Source:HGNC Symbol;Acc:HGNC:20663]	protein_coding	1230.43	0.213722	0.154067	0.0880909	0.11614	1.3872	0.16538	0.565647	1056.93	1198.31	1161.28	1302.67	1215.2	1448.19
MRPS21	ENSG00000266472	54460	mitochondrial ribosomal protein S21 [Source:HGNC Symbol;Acc:HGNC:14046]	protein_coding	4096.31	0.145487	0.104567	0.0880308	0.0899533	1.39134	0.164123	0.564493	3948.12	4041.67	3681.2	4564.23	4196.05	4146.56
RIOK2	ENSG00000058729	55781	RIO kinase 2 [Source:HGNC Symbol;Acc:HGNC:18999]	protein_coding	2037.04	0.24871	0.173285	0.0879477	0.123615	1.43526	0.151213	0.543594	2353.69	1418.66	1812.06	2064.92	2433.87	2139.04
DDX39A	ENSG00000123136	10212	DExD-box helicase 39A [Source:HGNC Symbol;Acc:HGNC:17821]	protein_coding	7408.33	0.177236	0.128791	0.0879291	0.104003	1.37615	0.168774	0.569547	7121.33	7879.6	5853.71	6954.95	7574.01	9066.36
RNF123	ENSG00000164068	63891	ring finger protein 123 [Source:HGNC Symbol;Acc:HGNC:21148]	protein_coding	3125.06	0.155053	0.116206	0.0877799	0.0970032	1.3343	0.182105	0.584321	2765.86	3105.96	2997.8	3335.68	3028.65	3516.41
PPP1R12A	ENSG00000058272	4659	protein phosphatase 1 regulatory subunit 12A [Source:HGNC Symbol;Acc:HGNC:7618]	protein_coding	4197.09	0.190541	0.139875	0.0877692	0.109451	1.36223	0.173127	0.573372	4244.6	3178.4	4340.13	4130.87	5131.89	4156.68
CTSL	ENSG00000135047	1514	cathepsin L [Source:HGNC Symbol;Acc:HGNC:2537]	protein_coding	2672.65	0.166508	0.120415	0.0877566	0.099355	1.38279	0.16673	0.567565	2269.33	2588.3	2699.33	2716.51	2880.5	2881.93
RPL29	ENSG00000162244	6159	ribosomal protein L29 [Source:HGNC Symbol;Acc:HGNC:10331]	protein_coding	64370.3	0.13412	0.0939861	0.0876898	0.0828831	1.42702	0.153573	0.548376	59606.3	67949.3	56579.9	62740.2	66660.7	72685.5
CPSF3	ENSG00000119203	51692	cleavage and polyadenylation specific factor 3 [Source:HGNC Symbol;Acc:HGNC:2326]	protein_coding	4746.3	0.139128	0.100989	0.0876551	0.0875613	1.37766	0.168308	0.56949	4532.63	4757.04	4261.84	4739.74	5132.32	5054.21
PPIG	ENSG00000138398	9360	peptidylprolyl isomerase G [Source:HGNC Symbol;Acc:HGNC:14650]	protein_coding	7348.71	0.167719	0.127	0.0875848	0.102958	1.32063	0.186626	0.589627	7899.87	5522.21	7339.56	7635.87	7369.81	8324.92
PACC1	ENSG00000065600	55248	proton activated chloride channel 1 [Source:HGNC Symbol;Acc:HGNC:25593]	protein_coding	1559.09	0.255589	0.180094	0.0875312	0.125772	1.4192	0.155841	0.552447	1283.5	1617.88	1366.79	2117.93	1612.73	1355.69
GALNS	ENSG00000141012	2588	galactosamine (N-acetyl)-6-sulfatase [Source:HGNC Symbol;Acc:HGNC:4122]	protein_coding	579.765	0.347748	0.221796	0.0873608	0.137634	1.56787	0.116911	0.488168	453.143	624.814	453.422	718.501	604.34	624.369
EFNB2	ENSG00000125266	1948	ephrin B2 [Source:HGNC Symbol;Acc:HGNC:3227]	protein_coding	981.359	0.274593	0.188042	0.0873396	0.12822	1.46028	0.144214	0.535604	901.464	901	866.069	1161.65	1226.93	831.047
ARMH3	ENSG00000120029	79591	armadillo like helical domain containing 3 [Source:HGNC Symbol;Acc:HGNC:25788]	protein_coding	1479.12	0.209374	0.151611	0.0871722	0.114583	1.38099	0.167281	0.568031	1242.53	1580.15	1295.03	1539.42	1687.02	1530.57
TMEM68	ENSG00000167904	137695	transmembrane protein 68 [Source:HGNC Symbol;Acc:HGNC:26510]	protein_coding	992.483	0.275184	0.18913	0.0871523	0.128434	1.455	0.145669	0.535604	955.697	885.908	854.651	1344.36	997.964	916.32
TXN2	ENSG00000100348	25828	thioredoxin 2 [Source:HGNC Symbol;Acc:HGNC:17772]	protein_coding	4012.47	0.166231	0.122267	0.0871189	0.1002	1.35957	0.173965	0.574889	3657.68	4360.11	3325.64	4384.09	4015.75	4331.56
TRAPPC8	ENSG00000153339	22878	trafficking protein particle complex 8 [Source:HGNC Symbol;Acc:HGNC:29169]	protein_coding	3161.94	0.181039	0.133075	0.08706	0.105864	1.36042	0.173696	0.574441	3387.72	2644.14	2857.54	2997.01	3691.64	3393.56
ZNF76	ENSG00000065029	7629	zinc finger protein 76 [Source:HGNC Symbol;Acc:HGNC:13149]	protein_coding	909.56	0.289597	0.195483	0.0869992	0.130324	1.48144	0.138489	0.525415	876.156	691.219	885.641	824.526	1014.91	1164.91
CENPN	ENSG00000166451	55839	centromere protein N [Source:HGNC Symbol;Acc:HGNC:30873]	protein_coding	1882.87	0.193172	0.141347	0.0869957	0.109882	1.36664	0.171737	0.57299	1620.95	1658.62	1993.1	2173.52	1869.5	1981.51
HLA-E	ENSG00000204592	3133	major histocompatibility complex, class I, E [Source:HGNC Symbol;Acc:HGNC:4962]	protein_coding	2731.36	0.168802	0.124901	0.0868978	0.101565	1.35149	0.176539	0.578443	2507.95	2650.18	2554.17	3050.03	2524.24	3101.61
INKA2	ENSG00000197852	55924	inka box actin regulator 2 [Source:HGNC Symbol;Acc:HGNC:28045]	protein_coding	511.805	0.49855	0.276833	0.0868557	0.147866	1.80091	0.0717177	0.393229	285.624	390.886	596.951	617.108	518.316	661.947
ABCD4	ENSG00000119688	5826	ATP binding cassette subfamily D member 4 [Source:HGNC Symbol;Acc:HGNC:68]	protein_coding	3305.36	0.16077	0.119047	0.0867677	0.0982736	1.35047	0.176865	0.57847	2947.84	3059.17	3363.15	3703.68	3636.46	3121.85
SEC24A	ENSG00000113615	10802	SEC24 homolog A, COPII coat complex component [Source:HGNC Symbol;Acc:HGNC:10703]	protein_coding	2551.76	0.17258	0.127901	0.0866925	0.103052	1.34932	0.177235	0.578734	2597.13	2425.3	2177.4	2713.42	2928.72	2468.57
STAC3	ENSG00000185482	246329	SH3 and cysteine rich domain 3 [Source:HGNC Symbol;Acc:HGNC:28423]	protein_coding	149.968	0.964114	0.402727	0.0866459	0.160501	2.39397	0.0166673	0.193692	118.106	73.9514	112.54	236.755	154.669	203.787
ITGB3BP	ENSG00000142856	23421	integrin subunit beta 3 binding protein [Source:HGNC Symbol;Acc:HGNC:6157]	protein_coding	4107.91	0.179849	0.135975	0.0865353	0.107097	1.32266	0.185947	0.589538	4660.38	3222.17	3669.78	4472.62	4085.7	4536.79
TAX1BP1	ENSG00000106052	8887	Tax1 binding protein 1 [Source:HGNC Symbol;Acc:HGNC:11575]	protein_coding	5782.18	0.167817	0.125823	0.086525	0.101919	1.33375	0.182285	0.584369	6071.63	4821.93	5441.06	5172.07	6620.36	6565.99
CIAO2A	ENSG00000166797	84191	cytosolic iron-sulfur assembly component 2A [Source:HGNC Symbol;Acc:HGNC:26235]	protein_coding	2354.99	0.165278	0.122346	0.0865165	0.100051	1.35091	0.176725	0.57847	2086.14	2390.59	2182.3	2420.05	2416.05	2634.78
MICOS10	ENSG00000173436	440574	mitochondrial contact site and cristae organizing system subunit 10 [Source:HGNC Symbol;Acc:HGNC:32068]	protein_coding	1299.25	0.196363	0.143715	0.0864586	0.110709	1.36634	0.171834	0.57299	1173.83	1288.87	1171.07	1364.95	1436.77	1360.03
RFC2	ENSG00000049541	5982	replication factor C subunit 2 [Source:HGNC Symbol;Acc:HGNC:9970]	protein_coding	5138.63	0.150635	0.11564	0.0864422	0.096276	1.30262	0.192703	0.593679	4737.51	5167.54	4700.58	5376.4	4744.78	6104.94
BLOC1S3	ENSG00000189114	388552	biogenesis of lysosomal organelles complex 1 subunit 3 [Source:HGNC Symbol;Acc:HGNC:20914]	protein_coding	709.22	0.343757	0.220763	0.0863404	0.136519	1.55713	0.11944	0.493647	497.734	692.728	686.657	958.859	676.461	742.884
MAML1	ENSG00000161021	9794	mastermind like transcriptional coactivator 1 [Source:HGNC Symbol;Acc:HGNC:13632]	protein_coding	3963.18	0.143949	0.104406	0.0863048	0.0894339	1.37875	0.167972	0.569029	3813.15	3839.44	3645.32	3968.23	4441.53	4071.41
GNPDA1	ENSG00000113552	10007	glucosamine-6-phosphate deaminase 1 [Source:HGNC Symbol;Acc:HGNC:4417]	protein_coding	2909.28	0.188838	0.142171	0.0862913	0.109946	1.32824	0.184098	0.586709	2839.37	3047.1	2265.48	2862.68	2913.08	3527.98
STK38L	ENSG00000211455	23012	serine/threonine kinase 38 like [Source:HGNC Symbol;Acc:HGNC:17848]	protein_coding	2014.89	0.212621	0.155187	0.0862718	0.115629	1.37009	0.170658	0.572253	2110.25	1678.24	1813.69	2021.68	2566.38	1899.12
LMBRD1	ENSG00000168216	55788	LMBR1 domain containing 1 [Source:HGNC Symbol;Acc:HGNC:23038]	protein_coding	955.249	0.227406	0.163563	0.0861582	0.118928	1.39032	0.16443	0.564652	918.337	833.085	887.272	960.918	1039.24	1092.65
PLPP6	ENSG00000205808	403313	phospholipid phosphatase 6 [Source:HGNC Symbol;Acc:HGNC:23682]	protein_coding	638.303	0.461189	0.266342	0.0860239	0.145285	1.73157	0.0833505	0.419511	577.275	458.8	574.117	449.32	913.243	857.062
PSMD10	ENSG00000101843	5716	proteasome 26S subunit, non-ATPase 10 [Source:HGNC Symbol;Acc:HGNC:9555]	protein_coding	5377.01	0.140485	0.0986263	0.0859956	0.0856805	1.42442	0.154325	0.549759	4926.72	5084.54	5339.94	5613.67	5962.58	5334.6
BOLA2B	ENSG00000169627	552900	bolA family member 2B [Source:HGNC Symbol;Acc:HGNC:32479]	protein_coding	2843.06	0.219751	0.164484	0.0859857	0.119162	1.336	0.181548	0.583752	2646.55	3214.62	2020.83	2792.68	3555.22	2828.45
RBM27	ENSG00000091009	54439	RNA binding motif protein 27 [Source:HGNC Symbol;Acc:HGNC:29243]	protein_coding	1831.11	0.227248	0.163434	0.0859625	0.118768	1.39045	0.164392	0.564652	1804.13	1288.87	1968.63	1908.45	2043.72	1972.83
MORC3	ENSG00000159256	23515	MORC family CW-type zinc finger 3 [Source:HGNC Symbol;Acc:HGNC:23572]	protein_coding	1962.57	0.223664	0.163219	0.085907	0.118631	1.37033	0.170584	0.572253	2096.99	1439.79	1896.87	2044.85	2402.15	1894.79
HAX1	ENSG00000143575	10456	HCLS1 associated protein X-1 [Source:HGNC Symbol;Acc:HGNC:16915]	protein_coding	4778.75	0.15085	0.110578	0.0858965	0.0931266	1.3642	0.172504	0.573008	4461.53	4945.69	4175.4	4882.31	4748.69	5458.89
PUSL1	ENSG00000169972	126789	pseudouridine synthase like 1 [Source:HGNC Symbol;Acc:HGNC:26914]	protein_coding	1377.22	0.270345	0.187881	0.0858886	0.127211	1.43892	0.150173	0.542497	1100.32	1454.88	1189.01	1139.51	1668.34	1711.23
NGRN	ENSG00000182768	51335	neugrin, neurite outgrowth associated [Source:HGNC Symbol;Acc:HGNC:18077]	protein_coding	1339.1	0.212252	0.15499	0.0858402	0.115343	1.36945	0.170858	0.572253	1105.14	1421.68	1195.53	1463.25	1369	1479.99
TTC27	ENSG00000018699	55622	tetratricopeptide repeat domain 27 [Source:HGNC Symbol;Acc:HGNC:25986]	protein_coding	1770.93	0.199537	0.141013	0.0857497	0.109164	1.41502	0.157062	0.553804	1553.46	1608.82	1785.96	1736.55	2106.72	1834.08
GRB2	ENSG00000177885	2885	growth factor receptor bound protein 2 [Source:HGNC Symbol;Acc:HGNC:4566]	protein_coding	7116.37	0.141365	0.104742	0.0857307	0.0894993	1.34964	0.177131	0.578586	6495.85	7420.8	6388.68	8122.25	6980.53	7290.09
ELAC2	ENSG00000006744	60528	elaC ribonuclease Z 2 [Source:HGNC Symbol;Acc:HGNC:14198]	protein_coding	7446.11	0.165541	0.124149	0.085706	0.10074	1.33341	0.182399	0.584441	6497.05	8514.97	6044.54	7669.84	7722.16	8228.09
UBAC1	ENSG00000130560	10422	UBA domain containing 1 [Source:HGNC Symbol;Acc:HGNC:30221]	protein_coding	2542.53	0.187666	0.139332	0.0855755	0.108305	1.34689	0.178014	0.579754	2168.09	2853.92	2110.53	2689.23	2711.92	2721.5
APMAP	ENSG00000101474	57136	adipocyte plasma membrane associated protein [Source:HGNC Symbol;Acc:HGNC:13238]	protein_coding	4485.77	0.173102	0.131779	0.0855654	0.104646	1.31358	0.188987	0.591276	4322.93	4690.63	3630.64	4558.05	4226.03	5486.36
ZZZ3	ENSG00000036549	26009	zinc finger ZZ-type containing 3 [Source:HGNC Symbol;Acc:HGNC:24523]	protein_coding	4639.68	0.161983	0.123371	0.0854975	0.100264	1.31298	0.18919	0.591276	5064.11	3708.13	4362.96	4693.42	4984.17	5025.31
GFM1	ENSG00000168827	85476	G elongation factor mitochondrial 1 [Source:HGNC Symbol;Acc:HGNC:13780]	protein_coding	4350.63	0.175033	0.12715	0.0854943	0.102244	1.37659	0.168641	0.569539	4384.4	4320.87	3553.98	4029.99	5137.54	4676.99
RIPK2	ENSG00000104312	8767	receptor interacting serine/threonine kinase 2 [Source:HGNC Symbol;Acc:HGNC:10020]	protein_coding	1512.59	0.197303	0.1461	0.0854312	0.111308	1.35046	0.176869	0.57847	1570.33	1412.62	1244.46	1640.3	1652.7	1555.14
RPL38	ENSG00000172809	6169	ribosomal protein L38 [Source:HGNC Symbol;Acc:HGNC:10349]	protein_coding	28182.2	0.133813	0.102701	0.0854218	0.0881614	1.30295	0.192593	0.593679	25186.8	31151.6	24287.4	28446.7	28938.3	31082.6
TRAPPC13	ENSG00000113597	80006	trafficking protein particle complex 13 [Source:HGNC Symbol;Acc:HGNC:25828]	protein_coding	1732.58	0.214185	0.15395	0.085403	0.114634	1.39126	0.164146	0.564493	1783.65	1476.01	1555.99	1917.72	2091.08	1571.04
NPLOC4	ENSG00000182446	55666	NPL4 homolog, ubiquitin recognition factor [Source:HGNC Symbol;Acc:HGNC:18261]	protein_coding	5778.35	0.140064	0.100689	0.0853764	0.086878	1.39106	0.164208	0.564493	5281.04	5689.73	5519.35	6057.85	5602.41	6519.74
H2BC15	ENSG00000233822	8341	H2B clustered histone 15 [Source:HGNC Symbol;Acc:HGNC:4749]	protein_coding	186.567	0.9375	0.398148	0.0853501	0.158459	2.35465	0.01854	0.204528	79.541	111.682	194.091	266.607	250.686	216.795
SLC35D1	ENSG00000116704	23169	solute carrier family 35 member D1 [Source:HGNC Symbol;Acc:HGNC:20800]	protein_coding	1774.35	0.18898	0.140717	0.0853217	0.108835	1.34298	0.179277	0.580331	1755.93	1423.19	1795.75	1884.78	1909.04	1877.44
MANBAL	ENSG00000101363	63905	mannosidase beta like [Source:HGNC Symbol;Acc:HGNC:15799]	protein_coding	1652.99	0.245741	0.176306	0.085297	0.123054	1.39383	0.163369	0.56415	1137.68	1712.96	1686.47	1690.23	1657.05	2033.54
HSPBAP1	ENSG00000169087	79663	HSPB1 associated protein 1 [Source:HGNC Symbol;Acc:HGNC:16389]	protein_coding	435.277	0.391542	0.241355	0.0852271	0.139951	1.62226	0.104747	0.462453	331.421	437.672	362.085	472.996	560.893	446.597
AKIRIN2	ENSG00000135334	55122	akirin 2 [Source:HGNC Symbol;Acc:HGNC:21407]	protein_coding	2236.68	0.185984	0.138784	0.085188	0.107898	1.3401	0.180213	0.581638	2151.22	2200.43	1921.33	2087.56	2345.24	2714.27
SLAIN1	ENSG00000139737	122060	SLAIN motif family member 1 [Source:HGNC Symbol;Acc:HGNC:26387]	protein_coding	1727.35	0.210178	0.154171	0.0850521	0.114576	1.36328	0.172794	0.573008	1840.29	1411.11	1552.73	1652.66	2064.57	1842.76
LPCAT1	ENSG00000153395	79888	lysophosphatidylcholine acyltransferase 1 [Source:HGNC Symbol;Acc:HGNC:25718]	protein_coding	8352.86	0.131364	0.0944142	0.0850357	0.0826767	1.39135	0.164118	0.564493	7452.75	8284.07	8179.54	8779.51	8224.84	9196.44
STAG2	ENSG00000101972	10735	stromal antigen 2 [Source:HGNC Symbol;Acc:HGNC:11355]	protein_coding	16423.5	0.189824	0.129296	0.0850171	0.103129	1.46814	0.142066	0.531778	18753.6	11972.6	15303.8	16726.8	17866.9	17917.4
LIN9	ENSG00000183814	286826	lin-9 DREAM MuvB core complex component [Source:HGNC Symbol;Acc:HGNC:30830]	protein_coding	2328.65	0.262495	0.184166	0.0850074	0.125425	1.42532	0.154065	0.549441	2446.49	1448.84	2456.31	2214.18	2852.26	2553.84
CCNQ	ENSG00000262919	92002	cyclin Q [Source:HGNC Symbol;Acc:HGNC:28434]	protein_coding	1537.37	0.242319	0.174376	0.0848963	0.122134	1.38964	0.16464	0.565018	1470.3	1617.88	1133.55	1691.77	1407.23	1903.46
NCK2	ENSG00000071051	8440	NCK adaptor protein 2 [Source:HGNC Symbol;Acc:HGNC:7665]	protein_coding	1511.63	0.195019	0.145	0.084852	0.110555	1.34496	0.178638	0.579754	1313.63	1527.32	1391.26	1727.28	1646.18	1464.09
SLMAP	ENSG00000163681	7871	sarcolemma associated protein [Source:HGNC Symbol;Acc:HGNC:16643]	protein_coding	4219.54	0.143921	0.106342	0.0848381	0.090275	1.35338	0.175933	0.577178	4304.85	3717.19	4005.77	4324.9	4638.77	4325.78
CAPG	ENSG00000042493	822	capping actin protein, gelsolin like [Source:HGNC Symbol;Acc:HGNC:1474]	protein_coding	204.185	0.935519	0.40053	0.0848199	0.157912	2.3357	0.0195067	0.209173	69.8996	173.559	177.781	224.918	271.106	307.849
PRPF19	ENSG00000110107	27339	pre-mRNA processing factor 19 [Source:HGNC Symbol;Acc:HGNC:17896]	protein_coding	8178.19	0.144752	0.106516	0.0847597	0.0903683	1.35897	0.174155	0.574889	7547.96	8795.69	6957.91	8455.77	8278.71	9033.12
SAP18	ENSG00000150459	10284	Sin3A associated protein 18 [Source:HGNC Symbol;Acc:HGNC:10530]	protein_coding	4200.78	0.160951	0.120538	0.084746	0.098463	1.33528	0.181786	0.58406	3928.84	4345.02	3625.74	3937.34	4882.94	4484.76
NDUFAF4	ENSG00000123545	29078	NADH:ubiquinone oxidoreductase complex assembly factor 4 [Source:HGNC Symbol;Acc:HGNC:21034]	protein_coding	1322.38	0.238585	0.170494	0.0846882	0.120609	1.39938	0.161699	0.561503	1479.94	1048.9	1109.09	1339.21	1521.93	1435.18
NR4A1	ENSG00000123358	3164	nuclear receptor subfamily 4 group A member 1 [Source:HGNC Symbol;Acc:HGNC:7980]	protein_coding	496.757	0.374486	0.234554	0.0846433	0.138079	1.59658	0.110358	0.475664	447.117	384.849	464.839	448.806	609.119	625.815
GATAD2A	ENSG00000167491	54815	GATA zinc finger domain containing 2A [Source:HGNC Symbol;Acc:HGNC:29989]	protein_coding	6508.74	0.146677	0.112911	0.0845738	0.0941301	1.29904	0.19393	0.593679	5790.82	6104.76	6633.33	6555.55	6172	7795.94
SSR2	ENSG00000163479	6746	signal sequence receptor subunit 2 [Source:HGNC Symbol;Acc:HGNC:11324]	protein_coding	6013.75	0.189251	0.140521	0.0845577	0.108428	1.34678	0.178052	0.579754	5301.53	6186.26	5364.41	6073.8	5204.44	7952.04
PRKAR1B	ENSG00000188191	5575	protein kinase cAMP-dependent type I regulatory subunit beta [Source:HGNC Symbol;Acc:HGNC:9390]	protein_coding	543.32	0.320221	0.212834	0.0843035	0.13289	1.50455	0.132439	0.515279	497.734	496.531	455.053	675.267	528.308	607.026
UBN1	ENSG00000118900	29855	ubinuclein 1 [Source:HGNC Symbol;Acc:HGNC:12506]	protein_coding	4646.37	0.147426	0.11045	0.0842947	0.0926036	1.33478	0.181949	0.584188	3931.25	4782.69	4517.91	5121.64	4856.44	4668.32
NBR1	ENSG00000188554	4077	NBR1 autophagy cargo receptor [Source:HGNC Symbol;Acc:HGNC:6746]	protein_coding	5469.24	0.136732	0.102298	0.0842907	0.0876214	1.33661	0.181351	0.583585	5062.9	5046.81	5525.88	5585.37	6187.64	5406.86
MVP	ENSG00000013364	9961	major vault protein [Source:HGNC Symbol;Acc:HGNC:7531]	protein_coding	193.114	1.13811	0.442541	0.0842503	0.159568	2.57175	0.0101185	0.154508	183.185	52.8224	125.588	348.442	228.963	219.685
ASF1A	ENSG00000111875	25842	anti-silencing function 1A histone chaperone [Source:HGNC Symbol;Acc:HGNC:20995]	protein_coding	1609.52	0.209214	0.154892	0.0842354	0.114491	1.35071	0.176788	0.57847	1485.97	1509.21	1479.33	1720.08	1446.33	2016.19
[truncated: 18,251 more rows]
