# Supplementary material for: Changes in the Transcriptome Caused by Mutations in the Ribosomal Protein uS10 Associated with a Predisposition to Colorectal Cancer
Source: Int J Mol Sci. 2022 May 31;23(11):6174. doi: 10.3390/ijms23116174 (PMC9181716; doi:10.3390/ijms23116174)
Supplement: Supplementary file 1 [file ijms-23-06174-s001.zip › ijms-1724764-supplementary/Supplementary Table S5.xlsx]

## Sheet: wt vs mut1, up-regulated DEGs
ID	Description	GeneRatio	BgRatio	pvalue	p.adjust	qvalue	geneID	Count
R-HSA-6791312	TP53 Regulates Transcription of Cell Cycle Genes	4/19	48/10704	1.31309e-06	0.00023767	0.000123016	PLK2/GADD45A/BTG2/AURKA	4
R-HSA-2559586	DNA Damage/Telomere Stress Induced Senescence	4/19	80/10704	1.02959e-05	0.000931781	0.000482283	H1-2/H4C15/H4C14/H1-0	4
R-HSA-140342	Apoptosis induced DNA fragmentation	2/19	13/10704	0.000230149	0.0106474	0.00551101	H1-2/H1-0	2
R-HSA-2559583	Cellular Senescence	4/19	197/10704	0.000347277	0.0106474	0.00551101	H1-2/H4C15/H4C14/H1-0	4
R-HSA-3700989	Transcriptional Regulation by TP53	5/19	365/10704	0.000351275	0.0106474	0.00551101	PLK2/GADD45A/DDB2/BTG2/AURKA	5
R-HSA-2559584	Formation of Senescence-Associated Heterochromatin Foci (SAHF)	2/19	16/10704	0.000352952	0.0106474	0.00551101	H1-2/H1-0	2
R-HSA-6804114	TP53 Regulates Transcription of Genes Involved in G2 Cell Cycle Arrest	2/19	18/10704	0.000449063	0.0116115	0.00601001	GADD45A/AURKA	2
R-HSA-6804115	TP53 regulates transcription of additional cell cycle genes whose exact role in the p53 pathway remain uncertain	2/19	20/10704	0.00055648	0.0125904	0.00651668	PLK2/BTG2	2
R-HSA-3214842	HDMs demethylate histones	2/19	50/10704	0.00347581	0.0403845	0.0209027	H4C15/H4C14	2
R-HSA-171306	Packaging Of Telomere Ends	2/19	52/10704	0.00375445	0.0403845	0.0209027	H4C15/H4C14	2
R-HSA-75153	Apoptotic execution phase	2/19	52/10704	0.00375445	0.0403845	0.0209027	H1-2/H1-0	2
R-HSA-3108232	SUMO E3 ligases SUMOylate target proteins	3/19	182/10704	0.00383374	0.0403845	0.0209027	H4C15/H4C14/AURKA	3
R-HSA-2990846	SUMOylation	3/19	188/10704	0.00419943	0.0403845	0.0209027	H4C15/H4C14/AURKA	3
R-HSA-110330	Recognition and association of DNA glycosylase with site containing an affected purine	2/19	56/10704	0.00434199	0.0403845	0.0209027	H4C15/H4C14	2
R-HSA-110331	Cleavage of the damaged purine	2/19	56/10704	0.00434199	0.0403845	0.0209027	H4C15/H4C14	2
R-HSA-73927	Depurination	2/19	56/10704	0.00434199	0.0403845	0.0209027	H4C15/H4C14	2
R-HSA-110328	Recognition and association of DNA glycosylase with site containing an affected pyrimidine	2/19	61/10704	0.00513247	0.0403845	0.0209027	H4C15/H4C14	2
R-HSA-110329	Cleavage of the damaged pyrimidine	2/19	61/10704	0.00513247	0.0403845	0.0209027	H4C15/H4C14	2
R-HSA-73928	Depyrimidination	2/19	61/10704	0.00513247	0.0403845	0.0209027	H4C15/H4C14	2
R-HSA-73728	RNA Polymerase I Promoter Opening	2/19	63/10704	0.00546589	0.0403845	0.0209027	H4C15/H4C14	2
R-HSA-73929	Base-Excision Repair, AP Site Formation	2/19	63/10704	0.00546589	0.0403845	0.0209027	H4C15/H4C14	2
R-HSA-5334118	DNA methylation	2/19	65/10704	0.00580905	0.0403845	0.0209027	H4C15/H4C14	2
R-HSA-5625886	Activated PKN1 stimulates transcription of AR (androgen receptor) regulated genes KLK2 and KLK3	2/19	67/10704	0.00616189	0.0403845	0.0209027	H4C15/H4C14	2
R-HSA-427359	SIRT1 negatively regulates rRNA expression	2/19	68/10704	0.00634192	0.0403845	0.0209027	H4C15/H4C14	2
R-HSA-9670095	Inhibition of DNA recombination at telomere	2/19	68/10704	0.00634192	0.0403845	0.0209027	H4C15/H4C14	2
R-HSA-5693571	Nonhomologous End-Joining (NHEJ)	2/19	69/10704	0.00652434	0.0403845	0.0209027	H4C15/H4C14	2
R-HSA-3214841	PKMTs methylate histone lysines	2/19	71/10704	0.00689634	0.0403845	0.0209027	H4C15/H4C14	2
R-HSA-4551638	SUMOylation of chromatin organization proteins	2/19	71/10704	0.00689634	0.0403845	0.0209027	H4C15/H4C14	2
R-HSA-212300	PRC2 methylates histones and DNA	2/19	73/10704	0.00727783	0.0403845	0.0209027	H4C15/H4C14	2
R-HSA-8854518	AURKA Activation by TPX2	2/19	73/10704	0.00727783	0.0403845	0.0209027	HMMR/AURKA	2
R-HSA-2299718	Condensation of Prophase Chromosomes	2/19	74/10704	0.0074721	0.0403845	0.0209027	H4C15/H4C14	2
R-HSA-606279	Deposition of new CENPA-containing nucleosomes at the centromere	2/19	74/10704	0.0074721	0.0403845	0.0209027	H4C15/H4C14	2
R-HSA-774815	Nucleosome assembly	2/19	74/10704	0.0074721	0.0403845	0.0209027	H4C15/H4C14	2
R-HSA-427389	ERCC6 (CSB) and EHMT2 (G9a) positively regulate rRNA expression	2/19	76/10704	0.00786769	0.0403845	0.0209027	H4C15/H4C14	2
R-HSA-5693565	Recruitment and ATM-mediated phosphorylation of repair and signaling proteins at DNA double strand breaks	2/19	76/10704	0.00786769	0.0403845	0.0209027	H4C15/H4C14	2
R-HSA-5693606	DNA Double Strand Break Response	2/19	77/10704	0.00806898	0.0403845	0.0209027	H4C15/H4C14	2
R-HSA-1221632	Meiotic synapsis	2/19	79/10704	0.00847852	0.0403845	0.0209027	H4C15/H4C14	2
R-HSA-3214858	RMTs methylate histone arginines	2/19	79/10704	0.00847852	0.0403845	0.0209027	H4C15/H4C14	2
R-HSA-912446	Meiotic recombination	2/19	86/10704	0.00998416	0.0455581	0.0235805	H4C15/H4C14	2
R-HSA-9616222	Transcriptional regulation of granulopoiesis	2/19	90/10704	0.0108942	0.0455581	0.0235805	H4C15/H4C14	2
R-HSA-201722	Formation of the beta-catenin:TCF transactivating complex	2/19	91/10704	0.0111273	0.0455581	0.0235805	H4C15/H4C14	2
R-HSA-5250924	B-WICH complex positively regulates rRNA expression	2/19	91/10704	0.0111273	0.0455581	0.0235805	H4C15/H4C14	2
R-HSA-73772	RNA Polymerase I Promoter Escape	2/19	91/10704	0.0111273	0.0455581	0.0235805	H4C15/H4C14	2
R-HSA-73884	Base Excision Repair	2/19	92/10704	0.0113626	0.0455581	0.0235805	H4C15/H4C14	2
R-HSA-1912408	Pre-NOTCH Transcription and Translation	2/19	93/10704	0.0116001	0.0455581	0.0235805	H4C15/H4C14	2
R-HSA-3214815	HDACs deacetylate histones	2/19	94/10704	0.0118398	0.0455581	0.0235805	H4C15/H4C14	2
R-HSA-5625740	RHO GTPases activate PKNs	2/19	95/10704	0.0120817	0.0455581	0.0235805	H4C15/H4C14	2
R-HSA-69473	G2/M DNA damage checkpoint	2/19	95/10704	0.0120817	0.0455581	0.0235805	H4C15/H4C14	2
R-HSA-8936459	RUNX1 regulates genes involved in megakaryocyte differentiation and platelet function	2/19	97/10704	0.012572	0.0464099	0.0240214	H4C15/H4C14	2
R-HSA-5693607	Processing of DNA double-strand break ends	2/19	98/10704	0.0128204	0.0464099	0.0240214	H4C15/H4C14	2
R-HSA-5250913	Positive epigenetic regulation of rRNA expression	2/19	106/10704	0.0148848	0.0506842	0.0262338	H4C15/H4C14	2
R-HSA-5578749	Transcriptional regulation by small RNAs	2/19	106/10704	0.0148848	0.0506842	0.0262338	H4C15/H4C14	2
R-HSA-427413	NoRC negatively regulates rRNA expression	2/19	107/10704	0.0151523	0.0506842	0.0262338	H4C15/H4C14	2
R-HSA-1912422	Pre-NOTCH Expression and Processing	2/19	109/10704	0.0156937	0.0506842	0.0262338	H4C15/H4C14	2
R-HSA-5250941	Negative epigenetic regulation of rRNA expression	2/19	110/10704	0.0159676	0.0506842	0.0262338	H4C15/H4C14	2
R-HSA-73854	RNA Polymerase I Promoter Clearance	2/19	110/10704	0.0159676	0.0506842	0.0262338	H4C15/H4C14	2
R-HSA-977225	Amyloid fiber formation	2/19	110/10704	0.0159676	0.0506842	0.0262338	H4C15/H4C14	2
R-HSA-2559582	Senescence-Associated Secretory Phenotype (SASP)	2/19	112/10704	0.0165214	0.0506842	0.0262338	H4C15/H4C14	2
R-HSA-73864	RNA Polymerase I Transcription	2/19	112/10704	0.0165214	0.0506842	0.0262338	H4C15/H4C14	2
R-HSA-157579	Telomere Maintenance	2/19	113/10704	0.0168014	0.0506842	0.0262338	H4C15/H4C14	2
R-HSA-9610379	HCMV Late Events	2/19	116/10704	0.0176536	0.0523821	0.0271126	H4C15/H4C14	2
R-HSA-1500620	Meiosis	2/19	118/10704	0.018232	0.0532255	0.0275491	H4C15/H4C14	2
R-HSA-5617472	Activation of anterior HOX genes in hindbrain development during early embryogenesis	2/19	121/10704	0.0191145	0.0540581	0.0279801	H4C15/H4C14	2
R-HSA-5619507	Activation of HOX genes during differentiation	2/19	121/10704	0.0191145	0.0540581	0.0279801	H4C15/H4C14	2
R-HSA-73894	DNA Repair	3/19	334/10704	0.0201351	0.0557232	0.0288419	H4C15/H4C14/DDB2	3
R-HSA-2559580	Oxidative Stress Induced Senescence	2/19	125/10704	0.0203189	0.0557232	0.0288419	H4C15/H4C14	2
R-HSA-2160916	Hyaluronan uptake and degradation	1/19	12/10704	0.0211045	0.0570136	0.0295098	HMMR	1
R-HSA-8939236	RUNX1 regulates transcription of genes involved in differentiation of HSCs	2/19	130/10704	0.0218686	0.0582091	0.0301286	H4C15/H4C14	2
R-HSA-5693567	HDR through Homologous Recombination (HRR) or Single Strand Annealing (SSA)	2/19	132/10704	0.022502	0.0590269	0.0305519	H4C15/H4C14	2
R-HSA-9609690	HCMV Early Events	2/19	135/10704	0.0234663	0.0601228	0.0311191	H4C15/H4C14	2
R-HSA-211000	Gene Silencing by RNA	2/19	136/10704	0.0237916	0.0601228	0.0311191	H4C15/H4C14	2
R-HSA-5693538	Homology Directed Repair	2/19	138/10704	0.0244477	0.0601228	0.0311191	H4C15/H4C14	2
R-HSA-1855183	Synthesis of IP2, IP, and Ins in the cytosol	1/19	14/10704	0.0245806	0.0601228	0.0311191	INPP4B	1
R-HSA-8849471	PTK6 Regulates RHO GTPases, RAS GTPase and MAP kinases	1/19	14/10704	0.0245806	0.0601228	0.0311191	ELMO1	1
R-HSA-73886	Chromosome Maintenance	2/19	141/10704	0.0254459	0.0606053	0.0313688	H4C15/H4C14	2
R-HSA-3214847	HATs acetylate histones	2/19	142/10704	0.0257824	0.0606053	0.0313688	H4C15/H4C14	2
R-HSA-68875	Mitotic Prophase	2/19	142/10704	0.0257824	0.0606053	0.0313688	H4C15/H4C14	2
R-HSA-1474165	Reproduction	2/19	143/10704	0.0261206	0.0606133	0.031373	H4C15/H4C14	2
R-HSA-1660516	Synthesis of PIPs at the early endosome membrane	1/19	16/10704	0.028045	0.0637735	0.0330087	INPP4B	1
R-HSA-212165	Epigenetic regulation of gene expression	2/19	149/10704	0.0281886	0.0637735	0.0330087	H4C15/H4C14	2
R-HSA-9018519	Estrogen-dependent gene expression	2/19	150/10704	0.0285395	0.0637735	0.0330087	H4C15/H4C14	2
R-HSA-2142845	Hyaluronan metabolism	1/19	17/10704	0.0297729	0.0649263	0.0336054	HMMR	1
R-HSA-9617828	FOXO-mediated transcription of cell cycle genes	1/19	17/10704	0.0297729	0.0649263	0.0336054	GADD45A	1
R-HSA-162710	Synthesis of glycosylphosphatidylinositol (GPI)	1/19	18/10704	0.0314978	0.0678702	0.0351291	PIGN	1
R-HSA-9609646	HCMV Infection	2/19	160/10704	0.0321464	0.0684529	0.0354307	H4C15/H4C14	2
R-HSA-5693532	DNA Double-Strand Break Repair	2/19	166/10704	0.0343935	0.0723862	0.0374666	H4C15/H4C14	2
R-HSA-69481	G2/M Checkpoints	2/19	168/10704	0.035156	0.0731406	0.037857	H4C15/H4C14	2
R-HSA-109581	Apoptosis	2/19	178/10704	0.0390678	0.0803553	0.0415913	H1-2/H1-0	2
R-HSA-5357801	Programmed Cell Death	2/19	190/10704	0.0439731	0.0894285	0.0462875	H1-2/H1-0	2
R-HSA-69275	G2/M Transition	2/19	196/10704	0.0465091	0.0935349	0.0484129	HMMR/AURKA	2
R-HSA-453274	Mitotic G2-G2/M phases	2/19	198/10704	0.0473664	0.0942123	0.0487635	HMMR/AURKA	2
R-HSA-164952	The role of Nef in HIV-1 replication and disease pathogenesis	1/19	28/10704	0.048588	0.0955917	0.0494775	ELMO1	1
R-HSA-420029	Tight junction interactions	1/19	29/10704	0.0502812	0.0978592	0.0506512	CLDN6	1

## Sheet: wt vs mut2, upregulated DEGs
ID	Description	GeneRatio	BgRatio	pvalue	p.adjust	qvalue	geneID	Count
R-HSA-6791312	TP53 Regulates Transcription of Cell Cycle Genes	4/17	48/10704	8.11612e-07	0.000107133	7.09092e-05	PLK2/GADD45A/BTG2/CDKN1A	4
R-HSA-9617828	FOXO-mediated transcription of cell cycle genes	3/17	17/10704	2.23194e-06	0.000147308	9.75007e-05	GADD45A/FOXO3/CDKN1A	3
R-HSA-5674400	Constitutive Signaling by AKT1 E17K in Cancer	3/17	25/10704	7.49016e-06	0.000329567	0.000218134	MDM2/FOXO3/CDKN1A	3
R-HSA-3700989	Transcriptional Regulation by TP53	6/17	365/10704	1.35735e-05	0.000447926	0.000296474	PLK2/MDM2/GADD45A/TP53INP1/BTG2/CDKN1A	6
R-HSA-9614085	FOXO-mediated transcription	3/17	65/10704	0.000136768	0.00361069	0.00238985	GADD45A/FOXO3/CDKN1A	3
R-HSA-140342	Apoptosis induced DNA fragmentation	2/17	13/10704	0.000183293	0.00362147	0.00239698	H1-2/H1-0	2
R-HSA-198323	AKT phosphorylates targets in the cytosol	2/17	14/10704	0.000213643	0.00362147	0.00239698	MDM2/CDKN1A	2
R-HSA-2559583	Cellular Senescence	4/17	197/10704	0.000219483	0.00362147	0.00239698	H1-2/MDM2/CDKN1A/H1-0	4
R-HSA-2559586	DNA Damage/Telomere Stress Induced Senescence	3/17	80/10704	0.000253492	0.00371185	0.00245681	H1-2/CDKN1A/H1-0	3
R-HSA-2559584	Formation of Senescence-Associated Heterochromatin Foci (SAHF)	2/17	16/10704	0.000281201	0.00371185	0.00245681	H1-2/H1-0	2
R-HSA-8878159	Transcriptional regulation by RUNX3	3/17	96/10704	0.00043396	0.00487931	0.00322953	MDM2/FOXO3/CDKN1A	3
R-HSA-6804115	TP53 regulates transcription of additional cell cycle genes whose exact role in the p53 pathway remain uncertain	2/17	20/10704	0.000443574	0.00487931	0.00322953	PLK2/BTG2	2
R-HSA-2219528	PI3K/AKT Signaling in Cancer	3/17	101/10704	0.000503675	0.00511423	0.00338502	MDM2/FOXO3/CDKN1A	3
R-HSA-75153	Apoptotic execution phase	2/17	52/10704	0.00300459	0.028329	0.0187504	H1-2/H1-0	2
R-HSA-69563	p53-Dependent G1 DNA Damage Response	2/17	66/10704	0.00479733	0.0394859	0.026135	MDM2/CDKN1A	2
R-HSA-69580	p53-Dependent G1/S DNA damage checkpoint	2/17	66/10704	0.00479733	0.0394859	0.026135	MDM2/CDKN1A	2
R-HSA-69615	G1/S DNA Damage Checkpoints	2/17	68/10704	0.0050853	0.0394859	0.026135	MDM2/CDKN1A	2
R-HSA-1257604	PIP3 activates AKT signaling	3/17	264/10704	0.00780689	0.0572505	0.0378931	MDM2/FOXO3/CDKN1A	3
R-HSA-6804756	Regulation of TP53 Activity through Phosphorylation	2/17	92/10704	0.00913809	0.0634857	0.04202	MDM2/TP53INP1	2
R-HSA-9006925	Intracellular signaling by second messengers	3/17	306/10704	0.0116837	0.0771122	0.0510392	MDM2/FOXO3/CDKN1A	3
R-HSA-6785807	Interleukin-4 and Interleukin-13 signaling	2/17	108/10704	0.0124271	0.0781131	0.0517016	FOXO3/CDKN1A	2
R-HSA-8878166	Transcriptional regulation by RUNX2	2/17	121/10704	0.0154269	0.0905375	0.0599251	PPM1D/CDKN1A	2
R-HSA-9617629	Regulation of FOXO transcriptional activity by acetylation	1/17	10/10704	0.0157755	0.0905375	0.0599251	FOXO3	1
R-HSA-9614399	Regulation of localization of FOXO transcription factors	1/17	11/10704	0.0173401	0.0953704	0.0631239	FOXO3	1
R-HSA-2160916	Hyaluronan uptake and degradation	1/17	12/10704	0.0189023	0.0998043	0.0660587	HMMR	1

## Sheet: wt vs mut3, up-regulated DEGs
ID	Description	GeneRatio	BgRatio	pvalue	p.adjust	qvalue	geneID	Count
R-HSA-3700989	Transcriptional Regulation by TP53	19/132	365/10704	1.00857e-07	1.31339e-06	1.02863e-06	PLK2/BTG2/YWHAB/AURKA/MDM2/CDKN1B/JUN/ATF2/E2F7/TP53INP1/CDKN1A/SESN2/TAF13/SESN1/PRKAB1/DDB2/TAF12/RMI1/GADD45A	19
R-HSA-68886	M Phase	19/132	418/10704	8.15862e-07	8.38764e-06	6.56909e-06	CHMP4A/H2BC15/H4C15/CDC20/KIF20A/H2BC11/H4C14/NEK2/H2AC6/H2BC12/SGO2/H2BC17/LMNA/H2BC5/CNEP1R1/H2AC19/H2AC18/NUP58/SDCCAG8	19
R-HSA-2559583	Cellular Senescence	18/132	197/10704	2.95081e-11	5.76392e-09	4.51423e-09	H2BC15/H1-0/H4C15/MDM2/CDKN1B/H2BC11/H4C14/H2AC6/JUN/H2BC12/H2BC17/CDKN2B/CDKN1A/H2BC5/CDKN2D/H1-2/H2AC19/H2AC18	18
R-HSA-194315	Signaling by Rho GTPases	18/132	455/10704	1.13752e-05	9.38857e-05	7.353e-05	H2BC15/H4C15/YWHAB/CDC20/DEPDC7/CDKN1B/H2BC11/H4C14/H2AC6/H2BC12/SGO2/SRGAP2/H2BC17/NET1/H2BC5/KIF14/H2AC19/H2AC18	18
R-HSA-9006931	Signaling by Nuclear Receptors	17/132	299/10704	1.44291e-07	1.79904e-06	1.40898e-06	H2BC15/H4C15/CDKN1B/H2BC11/H4C14/H2AC6/JUN/H2BC12/H2BC17/ATF2/EBAG9/FOXO3/CBFB/H2BC5/RDH11/H2AC19/H2AC18	17
R-HSA-8939211	ESR-mediated signaling	16/132	223/10704	1.36541e-08	3.07743e-07	2.4102e-07	H2BC15/H4C15/CDKN1B/H2BC11/H4C14/H2AC6/JUN/H2BC12/H2BC17/ATF2/EBAG9/FOXO3/CBFB/H2BC5/H2AC19/H2AC18	16
R-HSA-3247509	Chromatin modifying enzymes	16/132	274/10704	2.40938e-07	2.71518e-06	2.12649e-06	H2AC11/H2BC15/H4C15/PAX3/H2BC11/H4C14/H2AC6/PHF21A/H2BC12/H2BC17/ATF2/H2BC5/TAF12/SETDB2/H2AC19/H2AC18	16
R-HSA-4839726	Chromatin organization	16/132	274/10704	2.40938e-07	2.71518e-06	2.12649e-06	H2AC11/H2BC15/H4C15/PAX3/H2BC11/H4C14/H2AC6/PHF21A/H2BC12/H2BC17/ATF2/H2BC5/TAF12/SETDB2/H2AC19/H2AC18	16
R-HSA-69620	Cell Cycle Checkpoints	16/132	294/10704	6.23156e-07	6.52088e-06	5.10707e-06	H2BC15/H4C15/YWHAB/CDC20/MDM2/CDKN1B/H2BC11/H4C14/H2BC12/SGO2/H2BC17/GTSE1/CDKN1A/ORC1/H2BC5/RMI1	16
R-HSA-195258	RHO GTPase Effectors	16/132	327/10704	2.53043e-06	2.24671e-05	1.7596e-05	H2BC15/H4C15/YWHAB/CDC20/CDKN1B/H2BC11/H4C14/H2AC6/H2BC12/SGO2/SRGAP2/H2BC17/H2BC5/KIF14/H2AC19/H2AC18	16
R-HSA-2559582	Senescence-Associated Secretory Phenotype (SASP)	15/132	112/10704	5.90418e-12	1.72992e-09	1.35485e-09	H2BC15/H4C15/CDKN1B/H2BC11/H4C14/H2AC6/JUN/H2BC12/H2BC17/CDKN2B/CDKN1A/H2BC5/CDKN2D/H2AC19/H2AC18	15
R-HSA-2559586	DNA Damage/Telomere Stress Induced Senescence	14/132	80/10704	7.06552e-13	4.1404e-10	3.2427e-10	H2BC15/H1-0/H4C15/CDKN1B/H2BC11/H4C14/H2AC6/H2BC12/H2BC17/CDKN1A/H2BC5/H1-2/H2AC19/H2AC18	14
R-HSA-2559580	Oxidative Stress Induced Senescence	14/132	125/10704	3.59544e-10	5.26732e-08	4.1253e-08	H2BC15/H4C15/MDM2/H2BC11/H4C14/H2AC6/JUN/H2BC12/H2BC17/CDKN2B/H2BC5/CDKN2D/H2AC19/H2AC18	14
R-HSA-3214847	HATs acetylate histones	14/132	142/10704	1.97186e-09	8.88854e-08	6.96139e-08	H2AC11/H2BC15/H4C15/PAX3/H2BC11/H4C14/H2AC6/H2BC12/H2BC17/ATF2/H2BC5/TAF12/H2AC19/H2AC18	14
R-HSA-9018519	Estrogen-dependent gene expression	14/132	150/10704	4.05312e-09	1.24121e-07	9.72096e-08	H2BC15/H4C15/H2BC11/H4C14/H2AC6/JUN/H2BC12/H2BC17/ATF2/EBAG9/CBFB/H2BC5/H2AC19/H2AC18	14
R-HSA-73894	DNA Repair	14/132	334/10704	6.20994e-05	0.000454878	0.000356254	H2BC15/H4C15/H2BC11/H4C14/H2AC6/H2BC12/H2BC17/RAD52/H2BC5/ERCC4/DDB2/H2AC19/H2AC18/RMI1	14
R-HSA-9610379	HCMV Late Events	13/132	116/10704	1.57202e-09	7.67671e-08	6.0123e-08	CHMP4A/H2AC11/H2BC15/H4C15/H2BC11/H4C14/H2AC6/H2BC12/H2BC17/H2BC5/H2AC19/H2AC18/NUP58	13
R-HSA-68875	Mitotic Prophase	13/132	142/10704	1.89575e-08	3.79308e-07	2.97069e-07	H2BC15/H4C15/H2BC11/H4C14/H2AC6/H2BC12/H2BC17/LMNA/H2BC5/CNEP1R1/H2AC19/H2AC18/NUP58	13
R-HSA-9609646	HCMV Infection	13/132	160/10704	7.9156e-08	1.18937e-06	9.31498e-07	CHMP4A/H2AC11/H2BC15/H4C15/H2BC11/H4C14/H2AC6/H2BC12/H2BC17/H2BC5/H2AC19/H2AC18/NUP58	13
R-HSA-5688426	Deubiquitination	13/132	297/10704	7.43349e-05	0.000537781	0.000421183	H2AC11/H2BC15/CDC20/MDM2/H2BC11/H2AC6/H2BC12/H2BC17/OTUD7B/H2BC5/DDB2/H2AC19/H2AC18	13
R-HSA-9616222	Transcriptional regulation of granulopoiesis	12/132	90/10704	9.03198e-10	7.43952e-08	5.82654e-08	H2BC15/H4C15/H2BC11/H4C14/H2AC6/H2BC12/H2BC17/CDKN1A/CBFB/H2BC5/H2AC19/H2AC18	12
R-HSA-3214815	HDACs deacetylate histones	12/132	94/10704	1.51038e-09	7.67671e-08	6.0123e-08	H2AC11/H2BC15/H4C15/H2BC11/H4C14/H2AC6/PHF21A/H2BC12/H2BC17/H2BC5/H2AC19/H2AC18	12
R-HSA-9609690	HCMV Early Events	12/132	135/10704	9.53505e-08	1.31339e-06	1.02863e-06	H2AC11/H2BC15/H4C15/H2BC11/H4C14/H2AC6/H2BC12/H2BC17/H2BC5/H2AC19/H2AC18/NUP58	12
R-HSA-5689880	Ub-specific processing proteases	12/132	220/10704	1.6787e-05	0.000136628	0.000107005	H2AC11/H2BC15/CDC20/MDM2/H2BC11/H2AC6/H2BC12/H2BC17/H2BC5/DDB2/H2AC19/H2AC18	12
R-HSA-157118	Signaling by NOTCH	12/132	236/10704	3.36844e-05	0.000263188	0.000206125	H2BC15/H4C15/H2BC11/H4C14/H2AC6/JUN/H2BC12/H2BC17/HES1/H2BC5/H2AC19/H2AC18	12
R-HSA-8878171	Transcriptional regulation by RUNX1	12/132	239/10704	3.81268e-05	0.00029016	0.000227249	H2BC15/H4C15/H2BC11/H4C14/H2AC6/H2BC12/H2BC17/CBFB/RYBP/H2BC5/H2AC19/H2AC18	12
R-HSA-427359	SIRT1 negatively regulates rRNA expression	11/132	68/10704	5.55837e-10	5.74343e-08	4.49818e-08	H2BC15/H4C15/H2BC11/H4C14/H2AC6/H2BC12/TAF1A/H2BC17/H2BC5/H2AC19/H2AC18	11
R-HSA-1221632	Meiotic synapsis	11/132	79/10704	2.92127e-09	1.05202e-07	8.23929e-08	H2BC15/H4C15/H2BC11/H4C14/H2AC6/H2BC12/H2BC17/LMNA/H2BC5/H2AC19/H2AC18	11
R-HSA-5250924	B-WICH complex positively regulates rRNA expression	11/132	91/10704	1.34979e-08	3.07743e-07	2.4102e-07	H2BC15/H4C15/H2BC11/H4C14/H2AC6/H2BC12/TAF1A/H2BC17/H2BC5/H2AC19/H2AC18	11
R-HSA-73772	RNA Polymerase I Promoter Escape	11/132	91/10704	1.34979e-08	3.07743e-07	2.4102e-07	H2BC15/H4C15/H2BC11/H4C14/H2AC6/H2BC12/TAF1A/H2BC17/H2BC5/H2AC19/H2AC18	11
R-HSA-1912408	Pre-NOTCH Transcription and Translation	11/132	93/10704	1.70285e-08	3.69582e-07	2.89452e-07	H2BC15/H4C15/H2BC11/H4C14/H2AC6/JUN/H2BC12/H2BC17/H2BC5/H2AC19/H2AC18	11
R-HSA-5625740	RHO GTPases activate PKNs	11/132	95/10704	2.13603e-08	3.79308e-07	2.97069e-07	H2BC15/H4C15/YWHAB/H2BC11/H4C14/H2AC6/H2BC12/H2BC17/H2BC5/H2AC19/H2AC18	11
R-HSA-8936459	RUNX1 regulates genes involved in megakaryocyte differentiation and platelet function	11/132	97/10704	2.66484e-08	4.59293e-07	3.59712e-07	H2BC15/H4C15/H2BC11/H4C14/H2AC6/H2BC12/H2BC17/CBFB/H2BC5/H2AC19/H2AC18	11
R-HSA-5250913	Positive epigenetic regulation of rRNA expression	11/132	106/10704	6.78015e-08	1.07383e-06	8.41009e-07	H2BC15/H4C15/H2BC11/H4C14/H2AC6/H2BC12/TAF1A/H2BC17/H2BC5/H2AC19/H2AC18	11
R-HSA-5578749	Transcriptional regulation by small RNAs	11/132	106/10704	6.78015e-08	1.07383e-06	8.41009e-07	H2BC15/H4C15/H2BC11/H4C14/H2AC6/H2BC12/H2BC17/H2BC5/H2AC19/H2AC18/NUP58	11
R-HSA-427413	NoRC negatively regulates rRNA expression	11/132	107/10704	7.47861e-08	1.15328e-06	9.03234e-07	H2BC15/H4C15/H2BC11/H4C14/H2AC6/H2BC12/TAF1A/H2BC17/H2BC5/H2AC19/H2AC18	11
R-HSA-1912422	Pre-NOTCH Expression and Processing	11/132	109/10704	9.07007e-08	1.31339e-06	1.02863e-06	H2BC15/H4C15/H2BC11/H4C14/H2AC6/JUN/H2BC12/H2BC17/H2BC5/H2AC19/H2AC18	11
R-HSA-5250941	Negative epigenetic regulation of rRNA expression	11/132	110/10704	9.97325e-08	1.31339e-06	1.02863e-06	H2BC15/H4C15/H2BC11/H4C14/H2AC6/H2BC12/TAF1A/H2BC17/H2BC5/H2AC19/H2AC18	11
R-HSA-73854	RNA Polymerase I Promoter Clearance	11/132	110/10704	9.97325e-08	1.31339e-06	1.02863e-06	H2BC15/H4C15/H2BC11/H4C14/H2AC6/H2BC12/TAF1A/H2BC17/H2BC5/H2AC19/H2AC18	11
R-HSA-73864	RNA Polymerase I Transcription	11/132	112/10704	1.20225e-07	1.53156e-06	1.1995e-06	H2BC15/H4C15/H2BC11/H4C14/H2AC6/H2BC12/TAF1A/H2BC17/H2BC5/H2AC19/H2AC18	11
R-HSA-1500620	Meiosis	11/132	118/10704	2.05903e-07	2.41318e-06	1.88997e-06	H2BC15/H4C15/H2BC11/H4C14/H2AC6/H2BC12/H2BC17/LMNA/H2BC5/H2AC19/H2AC18	11
R-HSA-5617472	Activation of anterior HOX genes in hindbrain development during early embryogenesis	11/132	121/10704	2.6628e-07	2.88964e-06	2.26312e-06	H2BC15/H4C15/H2BC11/H4C14/H2AC6/JUN/H2BC12/H2BC17/H2BC5/H2AC19/H2AC18	11
R-HSA-5619507	Activation of HOX genes during differentiation	11/132	121/10704	2.6628e-07	2.88964e-06	2.26312e-06	H2BC15/H4C15/H2BC11/H4C14/H2AC6/JUN/H2BC12/H2BC17/H2BC5/H2AC19/H2AC18	11
R-HSA-8939236	RUNX1 regulates transcription of genes involved in differentiation of HSCs	11/132	130/10704	5.51794e-07	5.87911e-06	4.60444e-06	H2BC15/H4C15/H2BC11/H4C14/H2AC6/H2BC12/H2BC17/CBFB/H2BC5/H2AC19/H2AC18	11
R-HSA-211000	Gene Silencing by RNA	11/132	136/10704	8.68362e-07	8.77345e-06	6.87125e-06	H2BC15/H4C15/H2BC11/H4C14/H2AC6/H2BC12/H2BC17/H2BC5/H2AC19/H2AC18/NUP58	11
R-HSA-1474165	Reproduction	11/132	143/10704	1.43155e-06	1.37268e-05	1.07507e-05	H2BC15/H4C15/H2BC11/H4C14/H2AC6/H2BC12/H2BC17/LMNA/H2BC5/H2AC19/H2AC18	11
R-HSA-212165	Epigenetic regulation of gene expression	11/132	149/10704	2.14804e-06	1.9668e-05	1.54037e-05	H2BC15/H4C15/H2BC11/H4C14/H2AC6/H2BC12/TAF1A/H2BC17/H2BC5/H2AC19/H2AC18	11
R-HSA-69481	G2/M Checkpoints	11/132	168/10704	6.89115e-06	5.93855e-05	4.65099e-05	H2BC15/H4C15/YWHAB/H2BC11/H4C14/H2BC12/H2BC17/GTSE1/ORC1/H2BC5/RMI1	11
R-HSA-201681	TCF dependent signaling in response to WNT	11/132	233/10704	0.000140482	0.000991837	0.000776793	H2BC15/SOX6/H4C15/H2BC11/H4C14/H2AC6/H2BC12/H2BC17/H2BC5/H2AC19/H2AC18	11
R-HSA-195721	Signaling by WNT	11/132	332/10704	0.00264966	0.0153733	0.0120401	H2BC15/SOX6/H4C15/H2BC11/H4C14/H2AC6/H2BC12/H2BC17/H2BC5/H2AC19/H2AC18	11
R-HSA-171306	Packaging Of Telomere Ends	10/132	52/10704	5.88065e-10	5.74343e-08	4.49818e-08	H2BC15/H4C15/H2BC11/H4C14/H2AC6/H2BC12/H2BC17/H2BC5/H2AC19/H2AC18	10
R-HSA-110330	Recognition and association of DNA glycosylase with site containing an affected purine	10/132	56/10704	1.26954e-09	7.43952e-08	5.82654e-08	H2BC15/H4C15/H2BC11/H4C14/H2AC6/H2BC12/H2BC17/H2BC5/H2AC19/H2AC18	10
R-HSA-110331	Cleavage of the damaged purine	10/132	56/10704	1.26954e-09	7.43952e-08	5.82654e-08	H2BC15/H4C15/H2BC11/H4C14/H2AC6/H2BC12/H2BC17/H2BC5/H2AC19/H2AC18	10
R-HSA-73927	Depurination	10/132	56/10704	1.26954e-09	7.43952e-08	5.82654e-08	H2BC15/H4C15/H2BC11/H4C14/H2AC6/H2BC12/H2BC17/H2BC5/H2AC19/H2AC18	10
R-HSA-110328	Recognition and association of DNA glycosylase with site containing an affected pyrimidine	10/132	61/10704	3.05194e-09	1.05202e-07	8.23929e-08	H2BC15/H4C15/H2BC11/H4C14/H2AC6/H2BC12/H2BC17/H2BC5/H2AC19/H2AC18	10
R-HSA-110329	Cleavage of the damaged pyrimidine	10/132	61/10704	3.05194e-09	1.05202e-07	8.23929e-08	H2BC15/H4C15/H2BC11/H4C14/H2AC6/H2BC12/H2BC17/H2BC5/H2AC19/H2AC18	10
R-HSA-73928	Depyrimidination	10/132	61/10704	3.05194e-09	1.05202e-07	8.23929e-08	H2BC15/H4C15/H2BC11/H4C14/H2AC6/H2BC12/H2BC17/H2BC5/H2AC19/H2AC18	10
R-HSA-73728	RNA Polymerase I Promoter Opening	10/132	63/10704	4.2362e-09	1.24121e-07	9.72096e-08	H2BC15/H4C15/H2BC11/H4C14/H2AC6/H2BC12/H2BC17/H2BC5/H2AC19/H2AC18	10
R-HSA-73929	Base-Excision Repair, AP Site Formation	10/132	63/10704	4.2362e-09	1.24121e-07	9.72096e-08	H2BC15/H4C15/H2BC11/H4C14/H2AC6/H2BC12/H2BC17/H2BC5/H2AC19/H2AC18	10
R-HSA-5334118	DNA methylation	10/132	65/10704	5.81113e-09	1.62158e-07	1.27e-07	H2BC15/H4C15/H2BC11/H4C14/H2AC6/H2BC12/H2BC17/H2BC5/H2AC19/H2AC18	10
R-HSA-5625886	Activated PKN1 stimulates transcription of AR (androgen receptor) regulated genes KLK2 and KLK3	10/132	67/10704	7.88432e-09	2.1001e-07	1.64477e-07	H2BC15/H4C15/H2BC11/H4C14/H2AC6/H2BC12/H2BC17/H2BC5/H2AC19/H2AC18	10
R-HSA-9670095	Inhibition of DNA recombination at telomere	10/132	68/10704	9.14785e-09	2.33071e-07	1.82538e-07	H2BC15/H4C15/H2BC11/H4C14/H2AC6/H2BC12/H2BC17/H2BC5/H2AC19/H2AC18	10
R-HSA-212300	PRC2 methylates histones and DNA	10/132	73/10704	1.8556e-08	3.79308e-07	2.97069e-07	H2BC15/H4C15/H2BC11/H4C14/H2AC6/H2BC12/H2BC17/H2BC5/H2AC19/H2AC18	10
R-HSA-2299718	Condensation of Prophase Chromosomes	10/132	74/10704	2.1233e-08	3.79308e-07	2.97069e-07	H2BC15/H4C15/H2BC11/H4C14/H2AC6/H2BC12/H2BC17/H2BC5/H2AC19/H2AC18	10
R-HSA-606279	Deposition of new CENPA-containing nucleosomes at the centromere	10/132	74/10704	2.1233e-08	3.79308e-07	2.97069e-07	H2BC15/H4C15/H2BC11/H4C14/H2AC6/H2BC12/H2BC17/H2BC5/H2AC19/H2AC18	10
R-HSA-774815	Nucleosome assembly	10/132	74/10704	2.1233e-08	3.79308e-07	2.97069e-07	H2BC15/H4C15/H2BC11/H4C14/H2AC6/H2BC12/H2BC17/H2BC5/H2AC19/H2AC18	10
R-HSA-427389	ERCC6 (CSB) and EHMT2 (G9a) positively regulate rRNA expression	10/132	76/10704	2.76298e-08	4.62601e-07	3.62303e-07	H2BC15/H4C15/H2BC11/H4C14/H2AC6/H2BC12/H2BC17/H2BC5/H2AC19/H2AC18	10
R-HSA-912446	Meiotic recombination	10/132	86/10704	9.23526e-08	1.31339e-06	1.02863e-06	H2BC15/H4C15/H2BC11/H4C14/H2AC6/H2BC12/H2BC17/H2BC5/H2AC19/H2AC18	10
R-HSA-201722	Formation of the beta-catenin:TCF transactivating complex	10/132	91/10704	1.59116e-07	1.94254e-06	1.52137e-06	H2BC15/H4C15/H2BC11/H4C14/H2AC6/H2BC12/H2BC17/H2BC5/H2AC19/H2AC18	10
R-HSA-73884	Base Excision Repair	10/132	92/10704	1.7667e-07	2.11283e-06	1.65474e-06	H2BC15/H4C15/H2BC11/H4C14/H2AC6/H2BC12/H2BC17/H2BC5/H2AC19/H2AC18	10
R-HSA-977225	Amyloid fiber formation	10/132	110/10704	9.52594e-07	9.46136e-06	7.41001e-06	H2BC15/H4C15/H2BC11/H4C14/H2AC6/H2BC12/H2BC17/H2BC5/H2AC19/H2AC18	10
R-HSA-157579	Telomere Maintenance	10/132	113/10704	1.22236e-06	1.19384e-05	9.34999e-06	H2BC15/H4C15/H2BC11/H4C14/H2AC6/H2BC12/H2BC17/H2BC5/H2AC19/H2AC18	10
R-HSA-5693567	HDR through Homologous Recombination (HRR) or Single Strand Annealing (SSA)	10/132	132/10704	5.04087e-06	4.40888e-05	3.45297e-05	H2BC15/H4C15/H2BC11/H4C14/H2BC12/H2BC17/RAD52/H2BC5/ERCC4/RMI1	10
R-HSA-5693538	Homology Directed Repair	10/132	138/10704	7.50219e-06	6.37143e-05	4.99002e-05	H2BC15/H4C15/H2BC11/H4C14/H2BC12/H2BC17/RAD52/H2BC5/ERCC4/RMI1	10
R-HSA-73886	Chromosome Maintenance	10/132	141/10704	9.08207e-06	7.60299e-05	5.95456e-05	H2BC15/H4C15/H2BC11/H4C14/H2AC6/H2BC12/H2BC17/H2BC5/H2AC19/H2AC18	10
R-HSA-5693532	DNA Double-Strand Break Repair	10/132	166/10704	3.76611e-05	0.00029016	0.000227249	H2BC15/H4C15/H2BC11/H4C14/H2BC12/H2BC17/RAD52/H2BC5/ERCC4/RMI1	10
R-HSA-69473	G2/M DNA damage checkpoint	9/132	95/10704	2.4072e-06	2.17019e-05	1.69966e-05	H2BC15/H4C15/YWHAB/H2BC11/H4C14/H2BC12/H2BC17/H2BC5/RMI1	9
R-HSA-5693607	Processing of DNA double-strand break ends	8/132	98/10704	2.68199e-05	0.000212385	0.000166337	H2BC15/H4C15/H2BC11/H4C14/H2BC12/H2BC17/H2BC5/RMI1	8
R-HSA-6791312	TP53 Regulates Transcription of Cell Cycle Genes	7/132	48/10704	1.78713e-06	1.66231e-05	1.3019e-05	PLK2/BTG2/AURKA/CDKN1B/E2F7/CDKN1A/GADD45A	7
R-HSA-5693571	Nonhomologous End-Joining (NHEJ)	7/132	69/10704	2.11245e-05	0.000169575	0.000132809	H2BC15/H4C15/H2BC11/H4C14/H2BC12/H2BC17/H2BC5	7
R-HSA-5693565	Recruitment and ATM-mediated phosphorylation of repair and signaling proteins at DNA double strand breaks	7/132	76/10704	3.98511e-05	0.000299394	0.000234481	H2BC15/H4C15/H2BC11/H4C14/H2BC12/H2BC17/H2BC5	7
R-HSA-5693606	DNA Double Strand Break Response	7/132	77/10704	4.33909e-05	0.000321861	0.000252077	H2BC15/H4C15/H2BC11/H4C14/H2BC12/H2BC17/H2BC5	7
R-HSA-6804756	Regulation of TP53 Activity through Phosphorylation	7/132	92/10704	0.000135641	0.000969336	0.000759171	AURKA/MDM2/TP53INP1/TAF13/PRKAB1/TAF12/RMI1	7
R-HSA-5633007	Regulation of TP53 Activity	7/132	160/10704	0.0036202	0.0205965	0.0161309	AURKA/MDM2/TP53INP1/TAF13/PRKAB1/TAF12/RMI1	7
R-HSA-69275	G2/M Transition	7/132	196/10704	0.0106881	0.0558534	0.0437436	HMMR/AURKA/NEK2/GTSE1/CDKN1A/LIN52/SDCCAG8	7
R-HSA-453274	Mitotic G2-G2/M phases	7/132	198/10704	0.0112595	0.0573746	0.044935	HMMR/AURKA/NEK2/GTSE1/CDKN1A/LIN52/SDCCAG8	7
R-HSA-9614085	FOXO-mediated transcription	6/132	65/10704	0.000142814	0.000996295	0.000780285	YWHAB/CDKN1B/FOXO3/CDKN1A/CCNG2/GADD45A	6
R-HSA-3214858	RMTs methylate histone arginines	6/132	79/10704	0.000417529	0.00284502	0.00222818	H2AC11/H4C15/H4C14/H2AC6/H2AC19/H2AC18	6
R-HSA-162599	Late Phase of HIV Life Cycle	6/132	139/10704	0.00741076	0.040586	0.0317864	CHMP4A/GTF2E1/TAF13/TAF12/GTF2B/NUP58	6
R-HSA-453279	Mitotic G1 phase and G1/S transition	6/132	149/10704	0.0102582	0.0546481	0.0427997	CDKN1B/CDKN2B/CDKN1A/ORC1/LIN52/CDKN2D	6
R-HSA-162587	HIV Life Cycle	6/132	152/10704	0.0112461	0.0573746	0.044935	CHMP4A/GTF2E1/TAF13/TAF12/GTF2B/NUP58	6
R-HSA-9617828	FOXO-mediated transcription of cell cycle genes	5/132	17/10704	1.45233e-06	1.37268e-05	1.07507e-05	CDKN1B/FOXO3/CDKN1A/CCNG2/GADD45A	5
R-HSA-8866654	E3 ubiquitin ligases ubiquitinate target proteins	5/132	59/10704	0.000776247	0.00511102	0.00400288	H2BC15/H2BC11/H2BC12/H2BC17/H2BC5	5
R-HSA-8852135	Protein ubiquitination	5/132	79/10704	0.00287269	0.0165039	0.0129256	H2BC15/H2BC11/H2BC12/H2BC17/H2BC5	5
R-HSA-8878159	Transcriptional regulation by RUNX3	5/132	96/10704	0.00660112	0.036493	0.0285808	MDM2/FOXO3/CDKN1A/CBFB/HES1	5
R-HSA-8878166	Transcriptional regulation by RUNX2	5/132	121/10704	0.0168493	0.0802739	0.0628694	PPM1D/CDKN1A/CBFB/HES1/MSX2	5
R-HSA-5674400	Constitutive Signaling by AKT1 E17K in Cancer	4/132	25/10704	0.000228622	0.00157615	0.00123442	MDM2/CDKN1B/FOXO3/CDKN1A	4
R-HSA-5689901	Metalloprotease DUBs	4/132	37/10704	0.00106464	0.006932	0.00542905	H2AC11/H2AC6/H2AC19/H2AC18	4
R-HSA-167161	HIV Transcription Initiation	4/132	47/10704	0.00261487	0.0153232	0.0120009	GTF2E1/TAF13/TAF12/GTF2B	4
R-HSA-167162	RNA Polymerase II HIV Promoter Escape	4/132	47/10704	0.00261487	0.0153232	0.0120009	GTF2E1/TAF13/TAF12/GTF2B	4
R-HSA-69231	Cyclin D associated events in G1	4/132	47/10704	0.00261487	0.0153232	0.0120009	CDKN1B/CDKN2B/CDKN1A/CDKN2D	4
R-HSA-69236	G1 Phase	4/132	47/10704	0.00261487	0.0153232	0.0120009	CDKN1B/CDKN2B/CDKN1A/CDKN2D	4
R-HSA-73776	RNA Polymerase II Promoter Escape	4/132	47/10704	0.00261487	0.0153232	0.0120009	GTF2E1/TAF13/TAF12/GTF2B	4
R-HSA-73779	RNA Polymerase II Transcription Pre-Initiation And Promoter Opening	4/132	47/10704	0.00261487	0.0153232	0.0120009	GTF2E1/TAF13/TAF12/GTF2B	4
R-HSA-75953	RNA Polymerase II Transcription Initiation	4/132	47/10704	0.00261487	0.0153232	0.0120009	GTF2E1/TAF13/TAF12/GTF2B	4
R-HSA-76042	RNA Polymerase II Transcription Initiation And Promoter Clearance	4/132	47/10704	0.00261487	0.0153232	0.0120009	GTF2E1/TAF13/TAF12/GTF2B	4
R-HSA-167172	Transcription of the HIV genome	4/132	73/10704	0.0124881	0.061496	0.0481628	GTF2E1/TAF13/TAF12/GTF2B	4
R-HSA-8854518	AURKA Activation by TPX2	4/132	73/10704	0.0124881	0.061496	0.0481628	HMMR/AURKA/NEK2/SDCCAG8	4
R-HSA-6807505	RNA polymerase II transcribes snRNA genes	4/132	74/10704	0.0130785	0.0638666	0.0500195	ZC3H8/GTF2E1/TAF13/GTF2B	4
R-HSA-674695	RNA Polymerase II Pre-transcription Events	4/132	84/10704	0.0199728	0.0928893	0.0727497	GTF2E1/TAF13/TAF12/GTF2B	4
R-HSA-198323	AKT phosphorylates targets in the cytosol	3/132	14/10704	0.000604091	0.0040227	0.00315052	MDM2/CDKN1B/CDKN1A	3
R-HSA-6804116	TP53 Regulates Transcription of Genes Involved in G1 Cell Cycle Arrest	3/132	14/10704	0.000604091	0.0040227	0.00315052	CDKN1B/E2F7/CDKN1A	3
R-HSA-8862803	Deregulated CDK5 triggers multiple neurodegenerative pathways in Alzheimer's disease models	3/132	22/10704	0.00237802	0.015147	0.0118629	JUN/FOXO3/LMNA	3
R-HSA-8863678	Neurodegenerative Diseases	3/132	22/10704	0.00237802	0.015147	0.0118629	JUN/FOXO3/LMNA	3
R-HSA-9645723	Diseases of programmed cell death	3/132	29/10704	0.00529893	0.0298574	0.0233839	JUN/FOXO3/LMNA	3
R-HSA-2559585	Oncogene Induced Senescence	3/132	33/10704	0.00763409	0.041422	0.0324412	MDM2/CDKN2B/CDKN2D	3
R-HSA-5685938	HDR through Single Strand Annealing (SSA)	3/132	37/10704	0.0104907	0.0553833	0.0433754	RAD52/ERCC4/RMI1	3
R-HSA-450341	Activation of the AP-1 family of transcription factors	2/132	10/10704	0.00636576	0.035527	0.0278243	JUN/ATF2	2
R-HSA-9614399	Regulation of localization of FOXO transcription factors	2/132	11/10704	0.00771785	0.0414923	0.0324962	YWHAB/FOXO3	2
R-HSA-140342	Apoptosis induced DNA fragmentation	2/132	13/10704	0.0107704	0.0558534	0.0437436	H1-0/H1-2	2
R-HSA-9679504	Translation of Replicase and Assembly of the Replication Transcription Complex	2/132	14/10704	0.0124647	0.061496	0.0481628	CHMP4A/UVRAG	2
R-HSA-9694676	Translation of Replicase and Assembly of the Replication Transcription Complex	2/132	14/10704	0.0124647	0.061496	0.0481628	CHMP4A/UVRAG	2
R-HSA-4419969	Depolymerisation of the Nuclear Lamina	2/132	15/10704	0.0142673	0.069096	0.0541151	LMNA/CNEP1R1	2
R-HSA-2559584	Formation of Senescence-Associated Heterochromatin Foci (SAHF)	2/132	16/10704	0.0161751	0.0776933	0.0608484	H1-0/H1-2	2
R-HSA-9659787	Aberrant regulation of mitotic G1/S transition in cancer due to RB1 defects	2/132	17/10704	0.0181853	0.0852526	0.0667687	CDKN1B/CDKN1A	2
R-HSA-9661069	Defective binding of RB1 mutants to E2F1,(E2F2, E2F3)	2/132	17/10704	0.0181853	0.0852526	0.0667687	CDKN1B/CDKN1A	2
R-HSA-6804114	TP53 Regulates Transcription of Genes Involved in G2 Cell Cycle Arrest	2/132	18/10704	0.0202952	0.0936454	0.0733418	AURKA/GADD45A	2

## Sheet: wt vs mut3, down-regulated DEGs
ID	Description	GeneRatio	BgRatio	pvalue	p.adjust	qvalue	geneID	Count
R-HSA-1474244	Extracellular matrix organization	19/171	301/10704	3.15632e-07	3.84456e-05	3.46456e-05	COL18A1/LAMA5/CRTAP/COL6A2/COL11A2/EMILIN3/AGRN/CD151/LTBP4/COL4A2/HSPG2/COL23A1/COL27A1/FBLN1/COL4A6/COL1A1/LOX/ADAMTS2/ITGA11	19
R-HSA-71387	Metabolism of carbohydrates	16/171	295/10704	1.94828e-05	0.000764006	0.000688492	SLC25A1/ALDOA/AGRN/GAA/SLC37A4/ALDH1A1/ENO2/HSPG2/GPC1/KHK/FUT11/CSPG5/XYLT2/ST3GAL1/B3GALT6/CSPG4	16
R-HSA-5668914	Diseases of metabolism	15/171	245/10704	8.55765e-06	0.000469815	0.000423379	AGRN/MOGS/GAA/SLC37A4/NOTCH3/HSPG2/GPC1/MAN1B1/KHK/CSPG5/ADAMTS13/B3GALT6/CSPG4/ADAMTS2/ADAMTS7	15
R-HSA-1474290	Collagen formation	12/171	90/10704	1.74559e-08	9.58328e-06	8.63607e-06	COL18A1/CRTAP/COL6A2/COL11A2/CD151/COL4A2/COL23A1/COL27A1/COL4A6/COL1A1/LOX/ADAMTS2	12
R-HSA-3781865	Diseases of glycosylation	12/171	143/10704	2.91102e-06	0.000199769	0.000180024	AGRN/MOGS/NOTCH3/HSPG2/GPC1/MAN1B1/CSPG5/ADAMTS13/B3GALT6/CSPG4/ADAMTS2/ADAMTS7	12
R-HSA-1650814	Collagen biosynthesis and modifying enzymes	10/171	67/10704	9.40792e-08	2.18886e-05	1.97251e-05	COL18A1/CRTAP/COL6A2/COL11A2/COL4A2/COL23A1/COL27A1/COL4A6/COL1A1/ADAMTS2	10
R-HSA-2022090	Assembly of collagen fibrils and other multimeric structures	9/171	61/10704	4.66785e-07	3.84456e-05	3.46456e-05	COL18A1/COL6A2/COL11A2/CD151/COL4A2/COL27A1/COL4A6/COL1A1/LOX	9
R-HSA-216083	Integrin cell surface interactions	9/171	85/10704	7.9831e-06	0.000469815	0.000423379	COL18A1/COL6A2/AGRN/COL4A2/HSPG2/COL23A1/COL4A6/COL1A1/ITGA11	9
R-HSA-1474228	Degradation of the extracellular matrix	9/171	140/10704	0.000401414	0.00958158	0.00863454	COL18A1/LAMA5/COL6A2/COL11A2/COL4A2/HSPG2/COL23A1/COL4A6/COL1A1	9
R-HSA-8948216	Collagen chain trimerization	8/171	44/10704	3.91037e-07	3.84456e-05	3.46456e-05	COL18A1/COL6A2/COL11A2/COL4A2/COL23A1/COL27A1/COL4A6/COL1A1	8
R-HSA-1630316	Glycosaminoglycan metabolism	8/171	124/10704	0.000823047	0.017379	0.0156612	AGRN/HSPG2/GPC1/CSPG5/XYLT2/ST3GAL1/B3GALT6/CSPG4	8
R-HSA-1971475	A tetrasaccharide linker sequence is required for GAG synthesis	7/171	26/10704	1.1961e-07	2.18886e-05	1.97251e-05	AGRN/HSPG2/GPC1/CSPG5/XYLT2/B3GALT6/CSPG4	7
R-HSA-1793185	Chondroitin sulfate/dermatan sulfate metabolism	7/171	50/10704	1.31527e-05	0.000555447	0.000500546	AGRN/HSPG2/GPC1/CSPG5/XYLT2/B3GALT6/CSPG4	7
R-HSA-1638091	Heparan sulfate/heparin (HS-GAG) metabolism	7/171	55/10704	2.49876e-05	0.000914546	0.000824152	AGRN/HSPG2/GPC1/CSPG5/XYLT2/B3GALT6/CSPG4	7
R-HSA-3000171	Non-integrin membrane-ECM interactions	7/171	59/10704	3.98142e-05	0.00136613	0.0012311	LAMA5/COL11A2/AGRN/COL4A2/HSPG2/COL4A6/COL1A1	7
R-HSA-1442490	Collagen degradation	7/171	64/10704	6.78027e-05	0.00206798	0.00186358	COL18A1/COL6A2/COL11A2/COL4A2/COL23A1/COL4A6/COL1A1	7
R-HSA-3000178	ECM proteoglycans	7/171	76/10704	0.000203226	0.00507142	0.00457016	LAMA5/COL6A2/AGRN/COL4A2/HSPG2/COL4A6/COL1A1	7
R-HSA-4420332	Defective B3GALT6 causes EDSP2 and SEMDJL1	6/171	20/10704	4.90198e-07	3.84456e-05	3.46456e-05	AGRN/HSPG2/GPC1/CSPG5/B3GALT6/CSPG4	6
R-HSA-3560782	Diseases associated with glycosaminoglycan metabolism	6/171	41/10704	4.30613e-05	0.00139063	0.00125318	AGRN/HSPG2/GPC1/CSPG5/B3GALT6/CSPG4	6
R-HSA-163685	Integration of energy metabolism	6/171	108/10704	0.00761873	0.0972717	0.0876574	FASN/ITPR3/ADCY6/CACNA2D2/ADRA2C/CACNA1C	6
R-HSA-3560783	Defective B4GALT7 causes EDS, progeroid type	5/171	20/10704	1.25279e-05	0.000555447	0.000500546	AGRN/HSPG2/GPC1/CSPG5/CSPG4	5
R-HSA-3560801	Defective B3GAT3 causes JDSSDHD	5/171	20/10704	1.25279e-05	0.000555447	0.000500546	AGRN/HSPG2/GPC1/CSPG5/CSPG4	5
R-HSA-9694548	Maturation of spike protein	5/171	29/10704	8.54113e-05	0.00246794	0.00222401	GANAB/MGAT4B/MOGS/MAN1B1/ST3GAL1	5
R-HSA-3000157	Laminin interactions	5/171	30/10704	0.000101178	0.00277734	0.00250283	COL18A1/LAMA5/COL4A2/HSPG2/COL4A6	5
R-HSA-419037	NCAM1 interactions	5/171	42/10704	0.000517416	0.0118359	0.010666	COL6A2/AGRN/COL4A2/CACNA1H/CACNA1C	5
R-HSA-9694635	Translation of structural proteins	5/171	44/10704	0.00064379	0.0141376	0.0127403	GANAB/MGAT4B/MOGS/MAN1B1/ST3GAL1	5
R-HSA-375165	NCAM signaling for neurite out-growth	5/171	63/10704	0.00326649	0.0527442	0.0475309	COL6A2/AGRN/COL4A2/CACNA1H/CACNA1C	5
R-HSA-9694516	SARS-CoV-2 Infection	5/171	68/10704	0.00454505	0.0693121	0.0624613	GANAB/MGAT4B/MOGS/MAN1B1/ST3GAL1	5
R-HSA-174824	Plasma lipoprotein assembly, remodeling, and clearance	5/171	70/10704	0.00514433	0.074322	0.066976	PLTP/PCSK6/NR1H2/CES3/APOC1	5
R-HSA-2243919	Crosslinking of collagen fibrils	4/171	18/10704	0.000161531	0.00422287	0.00380548	COL4A2/COL4A6/COL1A1/LOX	4
R-HSA-400042	Adrenaline,noradrenaline inhibits insulin secretion	4/171	28/10704	0.000954248	0.019403	0.0174853	ADCY6/CACNA2D2/ADRA2C/CACNA1C	4
R-HSA-8874081	MET activates PTK2 signaling	4/171	30/10704	0.00124589	0.0234418	0.0211248	LAMA5/COL11A2/COL27A1/COL1A1	4
R-HSA-70263	Gluconeogenesis	4/171	34/10704	0.00200632	0.034421	0.0310188	SLC25A1/ALDOA/SLC37A4/ENO2	4
R-HSA-532668	N-glycan trimming in the ER and Calnexin/Calreticulin cycle	4/171	35/10704	0.00223732	0.0372209	0.033542	GANAB/MOGS/MAN1B1/ENGASE	4
R-HSA-8875878	MET promotes cell motility	4/171	41/10704	0.00401786	0.063023	0.0567938	LAMA5/COL11A2/COL27A1/COL1A1	4
R-HSA-1566948	Elastic fibre formation	4/171	45/10704	0.00562684	0.0792087	0.0713797	EMILIN3/LTBP4/FBLN1/LOX	4
R-HSA-9024446	NR1H2 and NR1H3-mediated signaling	4/171	47/10704	0.00657218	0.0902032	0.0812875	FASN/PLTP/NR1H2/APOC1	4
R-HSA-9012852	Signaling by NOTCH3	4/171	49/10704	0.00761727	0.0972717	0.0876574	PLXND1/JAG2/NOTCH3/MAMLD1	4
R-HSA-3656237	Defective EXT2 causes exostoses 2	3/171	14/10704	0.00128097	0.0234418	0.0211248	AGRN/HSPG2/GPC1	3
R-HSA-3656253	Defective EXT1 causes exostoses 1, TRPS2 and CHDS	3/171	14/10704	0.00128097	0.0234418	0.0211248	AGRN/HSPG2/GPC1	3
R-HSA-2214320	Anchoring fibril formation	3/171	15/10704	0.00158251	0.0280258	0.0252557	COL4A2/COL4A6/COL1A1	3
R-HSA-2024096	HS-GAG degradation	3/171	22/10704	0.00493457	0.0732183	0.0659814	AGRN/HSPG2/GPC1	3
R-HSA-9013508	NOTCH3 Intracellular Domain Regulates Transcription	3/171	25/10704	0.00711631	0.0952891	0.0858707	PLXND1/NOTCH3/MAMLD1	3
